# Supplementary material for: Integrative Transcriptome Profiling of Cognitive Aging and Its Preservation through Ser/Thr Protein Phosphatase Regulation
Source: PLoS One. 2015 Jun 23;10(6):e0130891. doi: 10.1371/journal.pone.0130891 (PMC4478024; doi:10.1371/journal.pone.0130891)
Supplement: S1 Table — (XLSX) [file pone.0130891.s007.xlsx]

## Sheet: S1
S1 Table. All peptides identified in aged and young with C.I. > 95% and significance < 0.05
Accession Number	Protein	Protein description	Peptide	Variable Modification	Expect	Calculated Mass	Observed Mass	Mass Error (Da)	Charge	M/Z ratio	Missed Cleavage	Ion Score*	Protein Score **	Protein Mass	Protein Matches	Group	Tag 114/117	Tag 115/117	Tag 116/117
114/117
P62806	H4	Histone H4	VFLENVIR		0.00078	1132.67	1132.67	0.0007	2	567.344	0	40.3	647	13090	24	young	0.502	0.378	0.833
P62806	H4	Histone H4	VFLENVIR		0.032	1132.67	1132.68	0.0041	2	567.346	0	26.2	647	13090	24	young	0.469	0.583	0.797
P62806	H4	Histone H4	VFLENVIR		0.00017	1132.67	1132.68	0.0058	2	567.346	0	49.63	647	13090	24	young	0.433	0.99	1.176
P62806	H4	Histone H4	ISGLIYEETR		0.0039	1323.72	1323.72	0.0041	2	662.867	0	35.28	647	13090	24	young	0.734	0.64	1.018
P62806	H4	Histone H4	ISGLIYEETR		8e-05	1323.72	1323.72	0.0059	2	662.868	0	53.5	647	13090	24	young	0.228	0.992	1.335
P62806	H4	Histone H4	ISGLIYEETR		9.6e-05	1323.72	1323.72	0.0077	2	662.869	0	52.35	647	13090	24	young	0.172	1.138	1.334
P62806	H4	Histone H4	DAVTYTEHAK		0.0011	1421.74	1421.74	-0.0009	3	474.92	0	40.18	647	13090	24	young	0.611	0.507	1.229
P62806	H4	Histone H4	DAVTYTEHAK		4.3e-05	1421.74	1421.74	0.0041	3	474.922	0	53.85	647	13090	24	young	0.267	0.936	1.265
P62806	H4	Histone H4	DAVTYTEHAK		2.7e-05	1421.74	1421.74	0.0047	3	474.922	0	56.27	647	13090	24	young	0.108	1.121	1.485
P62806	H4	Histone H4	DAVTYTEHAK		1e-06	1421.74	1421.75	0.0073	2	711.881	0	71.35	647	13090	24	young	0.089	1.136	1.456
P62806	H4	Histone H4	ISGLIYEETR	iTRAQ4plex (Y)	0.02	1467.82	1467.83	0.0079	3	490.283	0	27.64	647	13090	24	young	---	---	---
P62806	H4	Histone H4	RISGLIYEETR		0.0038	1479.82	1479.83	0.0087	3	494.282	1	36.32	647	13090	24	young	0.17	0.654	0.462
P62806	H4	Histone H4	TVTAMDVVYALK		0.0014	1597.9	1597.9	0.004	3	533.642	0	38.79	647	13090	24	young	-0.037	1.798	2.285
P62806	H4	Histone H4	TVTAMDVVYALK		4.7e-05	1597.9	1597.91	0.0094	3	533.644	0	53.9	647	13090	24	young	-0.038	1.806	2.338
P62806	H4	Histone H4	DNIQGITKPAIR		0.0023	1612.95	1612.95	-0.0005	3	538.657	0	34.91	647	13090	24	young	0.691	0.726	0.823
P62806	H4	Histone H4	DNIQGITKPAIR		0.0017	1612.95	1612.95	0.0004	3	538.658	0	35.87	647	13090	24	young	0.679	0.713	0.813
P62806	H4	Histone H4	DNIQGITKPAIR		0.00051	1612.95	1612.96	0.0069	3	538.66	0	41.55	647	13090	24	young	0.294	0.698	1.025
P62806	H4	Histone H4	DNIQGITKPAIR		0.00036	1612.95	1612.96	0.0082	3	538.66	0	43.02	647	13090	24	young	0.224	0.752	1.009
P62806	H4	Histone H4	DNIQGITKPAIR		8.1e-06	1612.95	1612.96	0.0095	2	807.487	0	59.59	647	13090	24	young	0.226	0.757	1.035
P62806	H4	Histone H4	TVTAMDVVYALKR		0.00071	1754	1754.01	0.0099	3	585.677	1	40.15	647	13090	24	young	0.232	0.362	1.514
P62806	H4	Histone H4	KTVTAMDVVYALK		0.0019	1870.1	1870.1	0.0063	4	468.533	1	33.08	647	13090	24	young	-0.028	1.349	1.496
P62806	H4	Histone H4	KTVTAMDVVYALK		4.4e-09	1870.1	1870.1	0.0079	2	936.059	1	88.65	647	13090	24	young	-0.028	1.369	1.692
P62806	H4	Histone H4	KTVTAMDVVYALK		9.7e-07	1870.1	1870.11	0.0097	3	624.376	1	65.24	647	13090	24	young	0.107	1.111	1.53
P62806	H4	Histone H4	KTVTAMDVVYALK		0.013	1870.1	1870.11	0.0111	3	624.376	1	24.04	647	13090	24	young	0.184	1.563	1.238
P43274	H14	Histone H1.4	SLVSK		0.015	820.526	820.531	0.0045	2	411.273	0	28.33	515	30898	15	young	0.265	0.401	0.562
P43274	H14	Histone H1.4	AAKPK		0.015	945.634	945.639	0.0053	2	473.827	0	20.82	515	30898	15	young	0.292	0.487	0.614
P43274	H14	Histone H1.4	GTGASGSFK		3.2e-05	1098.59	1098.59	0.0012	2	550.304	0	57.57	515	30898	15	young	0.356	0.503	0.573
P43274	H14	Histone H1.4	GTGASGSFK		5.6e-06	1098.59	1098.6	0.0042	2	550.305	0	65.15	515	30898	15	young	0.214	0.438	0.54
P43274	H14	Histone H1.4	SGVSLAALK		3.8e-07	1132.71	1132.71	0.0053	2	567.363	0	73.28	515	30898	15	young	-0.023	1.11	1.55
P43274	H14	Histone H1.4	KPAAAAGAK		6.9e-05	1215.77	1215.77	0.0016	3	406.263	0	45.48	515	30898	15	young	0.374	0.903	0.962
P43274	H14	Histone H1.4	KPAAAAGAK		3.2e-06	1215.77	1215.77	0.0062	3	406.265	0	60.45	515	30898	15	young	0.099	0.496	0.696
P43274	H14	Histone H1.4	KPAAAAGAK		1.5e-05	1215.77	1215.77	0.0068	2	608.894	0	53.82	515	30898	15	young	0.097	0.47	0.638
P43274	H14	Histone H1.4	KAAGTATAK		0.00011	1249.77	1249.78	0.0062	3	417.6	1	48.58	515	30898	15	young	0.04	0.425	0.625
P43274	H14	Histone H1.4	KAAGTATAK		3.1e-05	1249.77	1249.78	0.0068	2	625.897	1	54.04	515	30898	15	young	0.037	0.486	0.595
P43274	H14	Histone H1.4	ALAAAGYDVEK		0.00053	1394.76	1394.77	0.006	3	465.931	0	44.62	515	30898	15	young	-0.026	1.252	1.173
P43274	H14	Histone H1.4	ALAAAGYDVEK		4.2e-09	1394.76	1394.77	0.0069	2	698.393	0	95.92	515	30898	15	young	0.008	0.966	1.267
P43274	H14	Histone H1.4	TSGPPVSELITK		5.5e-10	1515.88	1515.88	0.0088	2	758.949	0	103.12	515	30898	15	young	0.269	0.472	0.54
P43274	H14	Histone H1.4	KAASGEAKPK		0.06	1561.96	1561.97	0.0064	3	521.664	1	16.12	515	30898	15	young	---	---	---
P43274	H14	Histone H1.4	KTSGPPVSELITK		0.00062	1788.07	1788.08	0.0089	3	597.034	1	37.23	515	30898	15	young	0.466	1.042	1.425
Q504P4	Q504P4	Hspa8 protein	LIGDAAK		0.00015	974.6	974.606	0.0051	2	488.31	0	51.17	476	76846	16	young	0.271	1.08	1.219
Q504P4	Q504P4	Hspa8 protein	VQVEYK		0.0044	1052.61	1052.62	0.0051	2	527.315	0	35.59	476	76846	16	young	0.287	1.253	1.289
Q504P4	Q504P4	Hspa8 protein	ATVEDEK		0.0007	1078.58	1078.58	0.0056	2	540.298	0	44.97	476	76846	16	young	0.254	1.398	1.611
Q504P4	Q504P4	Hspa8 protein	ITITNDK		0.0042	1091.64	1091.65	0.0059	2	546.832	0	34.41	476	76846	16	young	0.288	1.639	1.342
Q504P4	Q504P4	Hspa8 protein	MVQEAEK		0.00037	1121.6	1121.6	0.0046	2	561.809	0	44.36	476	76846	16	young	0.264	1.064	1.149
Q504P4	Q504P4	Hspa8 protein	VCNPIITK		0.00012	1220.69	1220.69	0.0063	2	611.354	0	50.98	476	76846	16	young	0.15	0.783	0.856
Q504P4	Q504P4	Hspa8 protein	EIAEAYLGK		2.4e-05	1280.72	1280.73	0.006	2	641.371	0	57.68	476	76846	16	young	0.171	1.803	1.68
Q504P4	Q504P4	Hspa8 protein	DAGTIAGLNVLR		0.0036	1342.77	1342.77	0.0059	2	672.395	0	34	476	76846	16	young	0.135	1.333	1.334
Q504P4	Q504P4	Hspa8 protein	VEIIANDQGNR		1.9e-06	1371.72	1371.72	0.0004	2	686.869	0	69.55	476	76846	16	young	0.192	1.417	1.452
Q504P4	Q504P4	Hspa8 protein	MVNHFIAEFK		0.0018	1522.82	1522.83	0.0076	3	508.617	0	39.81	476	76846	16	young	-0.02	0.96	1.252
Q504P4	Q504P4	Hspa8 protein	TTPSYVAFTDTER		4.6e-06	1630.8	1630.81	0.0095	2	816.41	0	66.17	476	76846	16	young	0.111	1.516	1.625
Q504P4	Q504P4	Hspa8 protein	STAGDTHLGGEDFDNR		2.7e-05	1834.82	1834.82	0.0008	3	612.614	0	58.65	476	76846	16	young	0.26	0.972	1.123
Q504P4	Q504P4	Hspa8 protein	STAGDTHLGGEDFDNR		1.2e-05	1834.82	1834.83	0.0069	3	612.616	0	62.12	476	76846	16	young	0.194	0.987	1.088
Q504P4	Q504P4	Hspa8 protein	STAGDTHLGGEDFDNR		0.0016	1834.82	1834.83	0.0105	3	612.618	0	40.95	476	76846	16	young	0.876	1.565	1.789
Q504P4	Q504P4	Hspa8 protein	NQVAMNPTNTVFDAK		0.011	1936.99	1937	0.0105	3	646.675	0	32.26	476	76846	16	young	-0.016	0.747	0.858
Q504P4	Q504P4	Hspa8 protein	SINPDEAVAYGAAVQAAILSGDK		1.7e-07	2547.34	2547.35	0.0123	3	850.125	0	79.56	476	76846	16	young	-0.056	2.73	1.892
O88569	ROA2	Isoform 1 of O88569	VVEPK		0.0059	858.542	858.546	0.0038	2	430.28	0	33.2	462	40308	18	young	0.283	1.355	1.983
O88569	ROA2	Isoform 1 of O88569	LFVGGIK		0.0031	1020.66	1020.66	0.003	2	511.338	0	36.65	462	40308	18	young	0.324	1.676	2.037
O88569	ROA2	Isoform 1 of O88569	LFVGGIK		0.0015	1020.66	1020.66	0.0048	2	511.339	0	39.77	462	40308	18	young	0.727	2.797	3.243
O88569	ROA2	Isoform 1 of O88569	LTDCVVMR		0.0095	1125.55	1125.55	0.0056	2	563.783	0	32.72	462	40308	18	young	0.295	2.105	2.211
O88569	ROA2	Isoform 1 of O88569	GGNFGFGDSR		5.2e-05	1156.54	1156.54	0.0037	2	579.278	0	52.86	462	40308	18	young	0.303	1.508	1.804
O88569	ROA2	Isoform 1 of O88569	TLETVPLER		0.0056	1200.68	1200.69	0.0071	2	601.353	0	33.98	462	40308	18	young	0.416	1.605	2.057
O88569	ROA2	Isoform 1 of O88569	KLFVGGIK		2e-05	1292.85	1292.86	0.0049	3	431.96	1	47.59	462	40308	18	young	0.395	1.607	1.674
O88569	ROA2	Isoform 1 of O88569	KLFVGGIK		0.00028	1292.85	1292.86	0.0057	3	431.961	1	36.18	462	40308	18	young	0.517	1.927	2.613
O88569	ROA2	Isoform 1 of O88569	EDTEEHHLR		0.00018	1308.62	1308.62	0.0055	3	437.215	0	46.16	462	40308	18	young	0.635	2.039	2.335
O88569	ROA2	Isoform 1 of O88569	EDTEEHHLR		0.00045	1308.62	1308.62	0.0067	2	655.32	0	43.23	462	40308	18	young	0.787	2.881	3.14
O88569	ROA2	Isoform 1 of O88569	IDTIEIITDR		0.00036	1331.74	1331.75	0.0063	2	666.881	0	44.5	462	40308	18	young	0.586	2.017	2.176
O88569	ROA2	Isoform 1 of O88569	IDTIEIITDR		0.00039	1331.74	1331.75	0.0073	2	666.882	0	44.15	462	40308	18	young	0.462	1.936	2.532
O88569	ROA2	Isoform 1 of O88569	QEMQEVQSSR		2.6e-05	1364.65	1364.66	0.0077	2	683.335	0	57.86	462	40308	18	young	0.283	1.618	2.139
O88569	ROA2	Isoform 1 of O88569	NYYEQWGK		0.0012	1374.68	1374.69	0.0076	2	688.352	0	40.5	462	40308	18	young	0.46	1.623	1.688
O88569	ROA2	Isoform 1 of O88569	GGGGNFGPGPGSNFR		1.3e-06	1520.72	1520.73	0.0083	2	761.374	0	71.55	462	40308	18	young	0.346	1.54	1.817
O88569	ROA2	Isoform 1 of O88569	EESGKPGAHVTVK		0.00074	1770	1770.01	0.006	3	591.009	0	40.46	462	40308	18	young	0.15	1.592	2.064
O88569	ROA2	Isoform 1 of O88569	GFGFVTFDDHDPVDK		4.9e-07	1982.96	1982.97	0.0111	3	661.998	0	75.71	462	40308	18	young	-0.051	2.466	3.302
O88569	ROA2	Isoform 1 of O88569	LFVGGIKEDTEEHHLR		0.014	2167.16	2167.17	0.0116	3	723.399	1	31.2	462	40308	18	young	0.29	1.082	1.49
Q64475	H2B1B	Histone H2B type 1-B	STITSR		0.001	807.457	807.457	-0.0002	2	404.736	0	32.09	457	16970	23	young	0.469	0.79	1.172
Q64475	H2B1B	Histone H2B type 1-B	STITSR		0.011	807.457	807.457	0	2	404.736	0	21.63	457	16970	23	young	0.635	0.562	0.718
Q64475	H2B1B	Histone H2B type 1-B	PEPSK		0.0061	844.49	844.495	0.005	2	423.255	0	25.49	457	16970	23	young	0.302	0.906	1.183
Q64475	H2B1B	Histone H2B type 1-B	YTSSK		0.0066	872.485	872.484	-0.0007	2	437.249	0	30.48	457	16970	23	young	0.194	0.735	1.045
Q64475	H2B1B	Histone H2B type 1-B	IASEASR		0.0013	876.479	876.484	0.0052	2	439.249	0	39.39	457	16970	23	young	0.209	0.778	1.085
Q64475	H2B1B	Histone H2B type 1-B	EIQTAVR		0.00034	959.552	959.557	0.0047	2	480.786	0	44.93	457	16970	23	young	0.105	1.112	1.394
Q64475	H2B1B	Histone H2B type 1-B	LAHYNK		0.0048	1032.6	1032.6	0.0029	2	517.307	0	31.45	457	16970	23	young	0.321	1.488	1.714
Q64475	H2B1B	Histone H2B type 1-B	HAVSEGTK		0.01	1115.62	1115.62	-0.0009	2	558.816	0	30.65	457	16970	23	young	0.291	0.851	1.096
Q64475	H2B1B	Histone H2B type 1-B	LAHYNK	iTRAQ4plex (Y)	0.0089	1176.7	1176.7	0.0045	2	589.359	0	31.04	457	16970	23	young	---	---	---
Q64475	H2B1B	Histone H2B type 1-B	HAVSEGTK	Phospho (S)	0.026	1195.58	1195.58	-0.0004	2	598.799	0	26.82	457	16970	23	young	0.178	0.585	0.816
Q64475	H2B1B	Histone H2B type 1-B	HAVSEGTK	Phospho (S)	0.012	1195.58	1195.58	0.0001	2	598.799	0	29.97	457	16970	23	young	0.174	0.623	0.818
Q64475	H2B1B	Histone H2B type 1-B	LLLPGELAK		0.0034	1240.8	1240.81	0.0054	3	414.609	0	33.08	457	16970	23	young	0.255	0.825	1.18
Q64475	H2B1B	Histone H2B type 1-B	LLLPGELAK		1.5e-05	1240.8	1240.81	0.0063	2	621.41	0	56.37	457	16970	23	young	0.292	0.885	1.214
Q64475	H2B1B	Histone H2B type 1-B	ESYSVYVYK		9.5e-06	1424.74	1424.74	-0.0014	2	713.378	0	62.57	457	16970	23	young	0.136	1.27	1.515
Q64475	H2B1B	Histone H2B type 1-B	ESYSVYVYK		5.7e-05	1424.74	1424.75	0.006	2	713.382	0	55.01	457	16970	23	young	-0.03	1.447	1.701
Q64475	H2B1B	Histone H2B type 1-B	QVHPDTGISSK		6.1e-05	1455.79	1455.8	0.0034	3	486.273	0	53.09	457	16970	23	young	0.392	0.905	0.979
Q64475	H2B1B	Histone H2B type 1-B	QVHPDTGISSK		1.7e-05	1455.79	1455.8	0.0073	3	486.274	0	59.31	457	16970	23	young	0.191	0.634	0.859
Q64475	H2B1B	Histone H2B type 1-B	QVHPDTGISSK		1.6e-06	1455.79	1455.8	0.0081	2	728.908	0	69.48	457	16970	23	young	0.224	0.789	1.008
Q64475	H2B1B	Histone H2B type 1-B	KESYSVYVYK		0.0075	1696.94	1696.95	0.0056	3	566.656	1	32.6	457	16970	23	young	-0.025	1.174	1.855
Q64475	H2B1B	Histone H2B type 1-B	KESYSVYVYK		0.0013	1696.94	1696.95	0.0071	3	566.656	1	39.37	457	16970	23	young	-0.027	1.278	1.617
Q64475	H2B1B	Histone H2B type 1-B	KESYSVYVYK		0.0011	1696.94	1696.95	0.008	2	849.481	1	40.3	457	16970	23	young	-0.031	1.471	1.75
Q64475	H2B1B	Histone H2B type 1-B	KESYSVYVYK	iTRAQ4plex (Y)	0.026	1841.04	1841.05	0.0075	4	461.27	1	24.99	457	16970	23	young	---	---	---
Q64475	H2B1B	Histone H2B type 1-B	AMGIMNSFVNDIFER		0.0017	1886.91	1886.92	0.0106	3	629.982	0	41.39	457	16970	23	young	0	0.667	-22.222
Q8CGP1	H2B1K	Histone H2B type 1-K	STITSR		0.001	807.457	807.457	-0.0002	2	404.736	0	32.09	438	16938	22	young	0.469	0.79	1.172
Q8CGP1	H2B1K	Histone H2B type 1-K	STITSR		0.011	807.457	807.457	0	2	404.736	0	21.63	438	16938	22	young	0.635	0.562	0.718
Q8CGP1	H2B1K	Histone H2B type 1-K	YTSAK		0.055	856.49	856.494	0.0041	2	429.254	0	19.65	438	16938	22	young	---	---	---
Q8CGP1	H2B1K	Histone H2B type 1-K	IASEASR		0.0013	876.479	876.484	0.0052	2	439.249	0	39.39	438	16938	22	young	0.209	0.778	1.085
Q8CGP1	H2B1K	Histone H2B type 1-K	EIQTAVR		0.00034	959.552	959.557	0.0047	2	480.786	0	44.93	438	16938	22	young	0.105	1.112	1.394
Q8CGP1	H2B1K	Histone H2B type 1-K	LAHYNK		0.0048	1032.6	1032.6	0.0029	2	517.307	0	31.45	438	16938	22	young	0.321	1.488	1.714
Q8CGP1	H2B1K	Histone H2B type 1-K	HAVSEGTK		0.01	1115.62	1115.62	-0.0009	2	558.816	0	30.65	438	16938	22	young	0.291	0.851	1.096
Q8CGP1	H2B1K	Histone H2B type 1-K	LAHYNK	iTRAQ4plex (Y)	0.0089	1176.7	1176.7	0.0045	2	589.359	0	31.04	438	16938	22	young	---	---	---
Q8CGP1	H2B1K	Histone H2B type 1-K	HAVSEGTK	Phospho (S)	0.026	1195.58	1195.58	-0.0004	2	598.799	0	26.82	438	16938	22	young	0.178	0.585	0.816
Q8CGP1	H2B1K	Histone H2B type 1-K	HAVSEGTK	Phospho (S)	0.012	1195.58	1195.58	0.0001	2	598.799	0	29.97	438	16938	22	young	0.174	0.623	0.818
Q8CGP1	H2B1K	Histone H2B type 1-K	LLLPGELAK		0.0034	1240.8	1240.81	0.0054	3	414.609	0	33.08	438	16938	22	young	0.255	0.825	1.18
Q8CGP1	H2B1K	Histone H2B type 1-K	LLLPGELAK		1.5e-05	1240.8	1240.81	0.0063	2	621.41	0	56.37	438	16938	22	young	0.292	0.885	1.214
Q8CGP1	H2B1K	Histone H2B type 1-K	ESYSVYVYK		9.5e-06	1424.74	1424.74	-0.0014	2	713.378	0	62.57	438	16938	22	young	0.136	1.27	1.515
Q8CGP1	H2B1K	Histone H2B type 1-K	ESYSVYVYK		5.7e-05	1424.74	1424.75	0.006	2	713.382	0	55.01	438	16938	22	young	-0.03	1.447	1.701
Q8CGP1	H2B1K	Histone H2B type 1-K	QVHPDTGISSK		6.1e-05	1455.79	1455.8	0.0034	3	486.273	0	53.09	438	16938	22	young	0.392	0.905	0.979
Q8CGP1	H2B1K	Histone H2B type 1-K	QVHPDTGISSK		1.7e-05	1455.79	1455.8	0.0073	3	486.274	0	59.31	438	16938	22	young	0.191	0.634	0.859
Q8CGP1	H2B1K	Histone H2B type 1-K	QVHPDTGISSK		1.6e-06	1455.79	1455.8	0.0081	2	728.908	0	69.48	438	16938	22	young	0.224	0.789	1.008
Q8CGP1	H2B1K	Histone H2B type 1-K	KESYSVYVYK		0.0075	1696.94	1696.95	0.0056	3	566.656	1	32.6	438	16938	22	young	-0.025	1.174	1.855
Q8CGP1	H2B1K	Histone H2B type 1-K	KESYSVYVYK		0.0013	1696.94	1696.95	0.0071	3	566.656	1	39.37	438	16938	22	young	-0.027	1.278	1.617
Q8CGP1	H2B1K	Histone H2B type 1-K	KESYSVYVYK		0.0011	1696.94	1696.95	0.008	2	849.481	1	40.3	438	16938	22	young	-0.031	1.471	1.75
Q8CGP1	H2B1K	Histone H2B type 1-K	KESYSVYVYK	iTRAQ4plex (Y)	0.026	1841.04	1841.05	0.0075	4	461.27	1	24.99	438	16938	22	young	---	---	---
Q8CGP1	H2B1K	Histone H2B type 1-K	AMGIMNSFVNDIFER		0.0017	1886.91	1886.92	0.0106	3	629.982	0	41.39	438	16938	22	young	0	0.667	-22.222
Q64525	H2B2B	Histone H2B type 2-B	STITSR		0.001	807.457	807.457	-0.0002	2	404.736	0	32.09	436	16938	22	young	0.469	0.79	1.172
Q64525	H2B2B	Histone H2B type 2-B	STITSR		0.011	807.457	807.457	0	2	404.736	0	21.63	436	16938	22	young	0.635	0.562	0.718
Q64525	H2B2B	Histone H2B type 2-B	PDPAK		0.017	814.479	814.483	0.0034	2	408.249	0	23.92	436	16938	22	young	0.176	0.543	0.697
Q64525	H2B2B	Histone H2B type 2-B	YTSSK		0.0066	872.485	872.484	-0.0007	2	437.249	0	30.48	436	16938	22	young	0.194	0.735	1.045
Q64525	H2B2B	Histone H2B type 2-B	EIQTAVR		0.00034	959.552	959.557	0.0047	2	480.786	0	44.93	436	16938	22	young	0.105	1.112	1.394
Q64525	H2B2B	Histone H2B type 2-B	LAHYNK		0.0048	1032.6	1032.6	0.0029	2	517.307	0	31.45	436	16938	22	young	0.321	1.488	1.714
Q64525	H2B2B	Histone H2B type 2-B	HAVSEGTK		0.01	1115.62	1115.62	-0.0009	2	558.816	0	30.65	436	16938	22	young	0.291	0.851	1.096
Q64525	H2B2B	Histone H2B type 2-B	LAHYNK	iTRAQ4plex (Y)	0.0089	1176.7	1176.7	0.0045	2	589.359	0	31.04	436	16938	22	young	---	---	---
Q64525	H2B2B	Histone H2B type 2-B	HAVSEGTK	Phospho (S)	0.026	1195.58	1195.58	-0.0004	2	598.799	0	26.82	436	16938	22	young	0.178	0.585	0.816
Q64525	H2B2B	Histone H2B type 2-B	HAVSEGTK	Phospho (S)	0.012	1195.58	1195.58	0.0001	2	598.799	0	29.97	436	16938	22	young	0.174	0.623	0.818
Q64525	H2B2B	Histone H2B type 2-B	LLLPGELAK		0.0034	1240.8	1240.81	0.0054	3	414.609	0	33.08	436	16938	22	young	0.255	0.825	1.18
Q64525	H2B2B	Histone H2B type 2-B	LLLPGELAK		1.5e-05	1240.8	1240.81	0.0063	2	621.41	0	56.37	436	16938	22	young	0.292	0.885	1.214
Q64525	H2B2B	Histone H2B type 2-B	ESYSVYVYK		9.5e-06	1424.74	1424.74	-0.0014	2	713.378	0	62.57	436	16938	22	young	0.136	1.27	1.515
Q64525	H2B2B	Histone H2B type 2-B	ESYSVYVYK		5.7e-05	1424.74	1424.75	0.006	2	713.382	0	55.01	436	16938	22	young	-0.03	1.447	1.701
Q64525	H2B2B	Histone H2B type 2-B	QVHPDTGISSK		6.1e-05	1455.79	1455.8	0.0034	3	486.273	0	53.09	436	16938	22	young	0.392	0.905	0.979
Q64525	H2B2B	Histone H2B type 2-B	QVHPDTGISSK		1.7e-05	1455.79	1455.8	0.0073	3	486.274	0	59.31	436	16938	22	young	0.191	0.634	0.859
Q64525	H2B2B	Histone H2B type 2-B	QVHPDTGISSK		1.6e-06	1455.79	1455.8	0.0081	2	728.908	0	69.48	436	16938	22	young	0.224	0.789	1.008
Q64525	H2B2B	Histone H2B type 2-B	KESYSVYVYK		0.0075	1696.94	1696.95	0.0056	3	566.656	1	32.6	436	16938	22	young	-0.025	1.174	1.855
Q64525	H2B2B	Histone H2B type 2-B	KESYSVYVYK		0.0013	1696.94	1696.95	0.0071	3	566.656	1	39.37	436	16938	22	young	-0.027	1.278	1.617
Q64525	H2B2B	Histone H2B type 2-B	KESYSVYVYK		0.0011	1696.94	1696.95	0.008	2	849.481	1	40.3	436	16938	22	young	-0.031	1.471	1.75
Q64525	H2B2B	Histone H2B type 2-B	KESYSVYVYK	iTRAQ4plex (Y)	0.026	1841.04	1841.05	0.0075	4	461.27	1	24.99	436	16938	22	young	---	---	---
Q64525	H2B2B	Histone H2B type 2-B	AMGIMNSFVNDIFER		0.0017	1886.91	1886.92	0.0106	3	629.982	0	41.39	436	16938	22	young	0	0.667	-22.222
Q499X2	Q499X2	Hnrpl protein	VFSGK		0.053	824.5	824.503	0.0033	2	413.259	0	25.15	418	68752	14	young	---	---	---
Q499X2	Q499X2	Hnrpl protein	LNVFK		0.024	907.573	907.577	0.0031	2	454.796	0	28.74	418	68752	14	young	0.328	1.905	2.278
Q499X2	Q499X2	Hnrpl protein	MGPPVGGHR		0.0062	1050.55	1050.56	0.006	2	526.286	0	33.98	418	68752	14	young	0.442	0.983	1.278
Q499X2	Q499X2	Hnrpl protein	MNVCVSK		0.013	1113.56	1113.56	0.0039	2	557.789	0	30.12	418	68752	14	young	-0.046	2.198	2.411
Q499X2	Q499X2	Hnrpl protein	FSTPEQAAK		7.5e-06	1265.69	1265.69	0.0051	2	633.853	0	62.27	418	68752	14	young	0.333	1.569	2.251
Q499X2	Q499X2	Hnrpl protein	ISRPGDSDDSR		0.00079	1347.65	1347.66	0.0066	2	674.836	0	41.54	418	68752	14	young	0.367	1.985	2.531
Q499X2	Q499X2	Hnrpl protein	SSSGLLEWDSK		8.7e-06	1495.78	1495.79	0.0089	2	748.9	0	62.46	418	68752	14	young	0.308	1.504	1.891
Q499X2	Q499X2	Hnrpl protein	NPNGPYPYTLK		0.00045	1550.83	1550.84	0.0072	2	776.428	0	43.96	418	68752	14	young	0.365	1.507	1.427
Q499X2	Q499X2	Hnrpl protein	SDALETLGFLNHYQMK		0.001	2154.1	2154.11	0.0099	4	539.535	0	42.27	418	68752	14	young	-0.065	3.112	5.07
Q499X2	Q499X2	Hnrpl protein	SDALETLGFLNHYQMK		1.3e-07	2154.1	2154.11	0.0109	3	719.045	0	81.28	418	68752	14	young	-0.054	2.571	3.523
Q499X2	Q499X2	Hnrpl protein	SKPGAAMVEMADGYAVDR		3.9e-07	2155.06	2155.07	0.0098	3	719.365	0	77.76	418	68752	14	young	-0.05	2.404	3.495
Q499X2	Q499X2	Hnrpl protein	SKPGAAMVEMADGYAVDR		2e-06	2155.06	2155.08	0.0127	2	1078.55	0	70.73	418	68752	14	young	-0.055	2.674	3.09
Q499X2	Q499X2	Hnrpl protein	SDALETLGFLNHYQMK	iTRAQ4plex (Y)	0.045	2298.2	2298.22	0.0117	4	575.561	0	25.16	418	68752	14	young	---	---	---
Q499X2	Q499X2	Hnrpl protein	TENAGDQHGGGGGGGSGAAGGGGGENYDDPHK		7.3e-08	3127.35	3127.34	-0.0024	4	782.843	0	85.05	418	68752	14	young	0	0.667	-22.222
P43277	H13	Histone H1.3	SLVSK		0.015	820.526	820.531	0.0045	2	411.273	0	28.33	396	31165	14	young	0.265	0.401	0.562
P43277	H13	Histone H1.3	AAKPK		0.015	945.634	945.639	0.0053	2	473.827	0	20.82	396	31165	14	young	0.292	0.487	0.614
P43277	H13	Histone H1.3	GTGASGSFK		3.2e-05	1098.59	1098.59	0.0012	2	550.304	0	57.57	396	31165	14	young	0.356	0.503	0.573
P43277	H13	Histone H1.3	GTGASGSFK		5.6e-06	1098.59	1098.6	0.0042	2	550.305	0	65.15	396	31165	14	young	0.214	0.438	0.54
P43277	H13	Histone H1.3	SGVSLAALK		3.8e-07	1132.71	1132.71	0.0053	2	567.363	0	73.28	396	31165	14	young	-0.023	1.11	1.55
P43277	H13	Histone H1.3	KPAAAAGAK		6.9e-05	1215.77	1215.77	0.0016	3	406.263	0	45.48	396	31165	14	young	0.374	0.903	0.962
P43277	H13	Histone H1.3	KPAAAAGAK		3.2e-06	1215.77	1215.77	0.0062	3	406.265	0	60.45	396	31165	14	young	0.099	0.496	0.696
P43277	H13	Histone H1.3	KPAAAAGAK		1.5e-05	1215.77	1215.77	0.0068	2	608.894	0	53.82	396	31165	14	young	0.097	0.47	0.638
P43277	H13	Histone H1.3	KATGAATPK		0.011	1275.79	1275.79	0.0053	3	426.272	1	29.02	396	31165	14	young	0.213	1.231	1.665
P43277	H13	Histone H1.3	KATGAATPK		0.0031	1275.79	1275.79	0.0055	3	426.272	1	34.99	396	31165	14	young	0.214	0.629	0.845
P43277	H13	Histone H1.3	ALAAAGYDVEK		0.00053	1394.76	1394.77	0.006	3	465.931	0	44.62	396	31165	14	young	-0.026	1.252	1.173
P43277	H13	Histone H1.3	ALAAAGYDVEK		4.2e-09	1394.76	1394.77	0.0069	2	698.393	0	95.92	396	31165	14	young	0.008	0.966	1.267
P43277	H13	Histone H1.3	KAASGEAKPK		0.06	1561.96	1561.97	0.0064	3	521.664	1	16.12	396	31165	14	young	---	---	---
P43277	H13	Histone H1.3	KASGPPVSELITK		0.00048	1758.06	1758.07	0.0081	3	587.03	1	36.05	396	31165	14	young	-0.009	0.412	0.606
Q7TMM9	TBB2A	Tubulin beta-2A chain	GSQQYR		0.0032	881.448	881.452	0.0046	2	441.733	0	32.7	385	52502	13	young	0.181	1.086	1.095
Q7TMM9	TBB2A	Tubulin beta-2A chain	NMMAACDPR		0.028	1197.49	1197.49	0.0058	2	599.754	0	24.53	385	52502	13	young	0.288	1.528	1.59
Q7TMM9	TBB2A	Tubulin beta-2A chain	IREEYPDR		0.0093	1220.63	1220.63	0.0046	3	407.885	1	28.34	385	52502	13	young	0.2	1.086	1.479
Q7TMM9	TBB2A	Tubulin beta-2A chain	FPGQLNADLR		0.00036	1273.69	1273.7	0.0075	2	637.856	0	46.99	385	52502	13	young	0.254	1.485	1.158
Q7TMM9	TBB2A	Tubulin beta-2A chain	ISEQFTAMFR		0.00052	1372.69	1372.7	0.008	2	687.358	0	44.38	385	52502	13	young	0.21	1.923	2.052
Q7TMM9	TBB2A	Tubulin beta-2A chain	KLAVNMVPFPR		0.00036	1558.93	1558.93	0.0074	3	520.652	1	41.19	385	52502	13	young	-0.03	1.448	1.496
Q7TMM9	TBB2A	Tubulin beta-2A chain	EVDEQMLNVQNK		0.0001	1733.89	1733.89	0.0017	3	578.97	0	52.66	385	52502	13	young	-0.039	1.89	1.694
Q7TMM9	TBB2A	Tubulin beta-2A chain	AILVDLEPGTMDSVR		8.2e-08	1758.93	1758.94	0.0105	2	880.478	0	83.09	385	52502	13	young	0.165	1.435	1.438
Q7TMM9	TBB2A	Tubulin beta-2A chain	LHFFMPGFAPLTSR		0.00022	1763.93	1763.94	0.0097	2	882.977	0	48.33	385	52502	13	young	0.168	1.204	1.292
Q7TMM9	TBB2A	Tubulin beta-2A chain	GHYTEGAELVDSVLDVVR		7.8e-07	2102.08	2102.09	0.0096	3	701.703	0	74.02	385	52502	13	young	---	---	---
Q7TMM9	TBB2A	Tubulin beta-2A chain	MSATFIGNSTAIQELFKR		1.6e-07	2301.24	2301.25	0.0098	3	768.09	1	78.6	385	52502	13	young	0.097	0.901	0.915
Q7TMM9	TBB2A	Tubulin beta-2A chain	SGPFGQIFRPDNFVFGQSGAGNNWAK		0.0078	3085.54	3085.55	0.0143	4	772.396	0	34.53	385	52502	13	young	---	---	---
Q7TMM9	TBB2A	Tubulin beta-2A chain	SGPFGQIFRPDNFVFGQSGAGNNWAK		0.0021	3085.54	3085.56	0.0175	4	772.397	0	40.4	385	52502	13	young	---	---	---
P99024	TBB5	Tubulin beta-5 chain	GSQQYR		0.0032	881.448	881.452	0.0046	2	441.733	0	32.7	382	52313	13	young	0.181	1.086	1.095
P99024	TBB5	Tubulin beta-5 chain	NMMAACDPR		0.028	1197.49	1197.49	0.0058	2	599.754	0	24.53	382	52313	13	young	0.288	1.528	1.59
P99024	TBB5	Tubulin beta-5 chain	IREEYPDR		0.0093	1220.63	1220.63	0.0046	3	407.885	1	28.34	382	52313	13	young	0.2	1.086	1.479
P99024	TBB5	Tubulin beta-5 chain	FPGQLNADLR		0.00036	1273.69	1273.7	0.0075	2	637.856	0	46.99	382	52313	13	young	0.254	1.485	1.158
P99024	TBB5	Tubulin beta-5 chain	ISEQFTAMFR		0.00052	1372.69	1372.7	0.008	2	687.358	0	44.38	382	52313	13	young	0.21	1.923	2.052
P99024	TBB5	Tubulin beta-5 chain	KLAVNMVPFPR		0.00036	1558.93	1558.93	0.0074	3	520.652	1	41.19	382	52313	13	young	-0.03	1.448	1.496
P99024	TBB5	Tubulin beta-5 chain	IMNTFSVVPSPK		2.8e-07	1606.9	1606.91	0.0077	2	804.461	0	75.84	382	52313	13	young	0.126	1.663	1.907
P99024	TBB5	Tubulin beta-5 chain	EVDEQMLNVQNK		0.0001	1733.89	1733.89	0.0017	3	578.97	0	52.66	382	52313	13	young	-0.039	1.89	1.694
P99024	TBB5	Tubulin beta-5 chain	AILVDLEPGTMDSVR		8.2e-08	1758.93	1758.94	0.0105	2	880.478	0	83.09	382	52313	13	young	0.165	1.435	1.438
P99024	TBB5	Tubulin beta-5 chain	LHFFMPGFAPLTSR		0.00022	1763.93	1763.94	0.0097	2	882.977	0	48.33	382	52313	13	young	0.168	1.204	1.292
P99024	TBB5	Tubulin beta-5 chain	GHYTEGAELVDSVLDVVR		7.8e-07	2102.08	2102.09	0.0096	3	701.703	0	74.02	382	52313	13	young	---	---	---
P99024	TBB5	Tubulin beta-5 chain	SGPFGQIFRPDNFVFGQSGAGNNWAK		0.0078	3085.54	3085.55	0.0143	4	772.396	0	34.53	382	52313	13	young	---	---	---
P99024	TBB5	Tubulin beta-5 chain	SGPFGQIFRPDNFVFGQSGAGNNWAK		0.0021	3085.54	3085.56	0.0175	4	772.397	0	40.4	382	52313	13	young	---	---	---
P15864	H12	Histone H1.2	SLVSK		0.015	820.526	820.531	0.0045	2	411.273	0	28.33	380	29756	14	young	0.265	0.401	0.562
P15864	H12	Histone H1.2	AAKPK		0.015	945.634	945.639	0.0053	2	473.827	0	20.82	380	29756	14	young	0.292	0.487	0.614
P15864	H12	Histone H1.2	AVKPK		0.019	973.665	973.671	0.0056	2	487.843	0	26.34	380	29756	14	young	0.339	0.665	0.543
P15864	H12	Histone H1.2	GTGASGSFK		3.2e-05	1098.59	1098.59	0.0012	2	550.304	0	57.57	380	29756	14	young	0.356	0.503	0.573
P15864	H12	Histone H1.2	GTGASGSFK		5.6e-06	1098.59	1098.6	0.0042	2	550.305	0	65.15	380	29756	14	young	0.214	0.438	0.54
P15864	H12	Histone H1.2	SGVSLAALK		3.8e-07	1132.71	1132.71	0.0053	2	567.363	0	73.28	380	29756	14	young	-0.023	1.11	1.55
P15864	H12	Histone H1.2	KATGAATPK		0.011	1275.79	1275.79	0.0053	3	426.272	1	29.02	380	29756	14	young	0.213	1.231	1.665
P15864	H12	Histone H1.2	KATGAATPK		0.0031	1275.79	1275.79	0.0055	3	426.272	1	34.99	380	29756	14	young	0.214	0.629	0.845
P15864	H12	Histone H1.2	KPAAAAVTK		6.1e-06	1287.82	1287.83	0.0057	2	644.922	0	57.86	380	29756	14	young	0.093	0.857	0.858
P15864	H12	Histone H1.2	ALAAAGYDVEK		0.00053	1394.76	1394.77	0.006	3	465.931	0	44.62	380	29756	14	young	-0.026	1.252	1.173
P15864	H12	Histone H1.2	ALAAAGYDVEK		4.2e-09	1394.76	1394.77	0.0069	2	698.393	0	95.92	380	29756	14	young	0.008	0.966	1.267
P15864	H12	Histone H1.2	AASGEAKPQAK		1.9e-05	1488.86	1488.87	0.0061	2	745.442	0	56.04	380	29756	14	young	0.285	0.744	0.622
P15864	H12	Histone H1.2	AASGEAKPQAK		0.011	1488.86	1488.87	0.0077	3	497.297	0	28.62	380	29756	14	young	0.195	0.665	0.804
P15864	H12	Histone H1.2	KASGPPVSELITK		0.00048	1758.06	1758.07	0.0081	3	587.03	1	36.05	380	29756	14	young	-0.009	0.412	0.606
P61979	HNRPK	Isoform 3 of P61979	NAGAVIGK		6.4e-06	1016.62	1016.63	0.0035	2	509.32	0	61.21	379	51978	13	young	0.518	1.38	1.718
P61979	HNRPK	Isoform 3 of P61979	HESGASIK		0.0038	1115.62	1115.62	0.0055	2	558.819	0	35.55	379	51978	13	young	0.281	1.206	1.217
P61979	HNRPK	Isoform 3 of P61979	GGDLMAYDR		0.046	1140.54	1140.54	0.0054	2	571.278	0	23.53	379	51978	13	young	0.249	1.303	1.649
P61979	HNRPK	Isoform 3 of P61979	DLAGSIIGK		4.3e-05	1160.7	1160.71	0.0062	2	581.361	0	55.98	379	51978	13	young	0.364	1.514	1.822
P61979	HNRPK	Isoform 3 of P61979	DYDDMSPR	Phospho (S)	0.00088	1221.45	1221.45	0.0005	2	611.732	0	36.13	379	51978	13	young	0.351	1.224	1.698
P61979	HNRPK	Isoform 3 of P61979	ENTQTTIK		0.00012	1221.68	1221.69	0.0045	2	611.85	0	49.11	379	51978	13	young	0.486	1.512	1.848
P61979	HNRPK	Isoform 3 of P61979	VVLIGGKPDR		0.0059	1340.84	1340.84	0.0051	3	447.955	0	28.06	379	51978	13	young	0.581	2.385	2.851
P61979	HNRPK	Isoform 3 of P61979	RDYDDMSPR	Phospho (S)	0.00031	1377.55	1377.55	-0.0005	3	460.191	1	42.98	379	51978	13	young	-0.032	1.556	2.079
P61979	HNRPK	Isoform 3 of P61979	RDYDDMSPR	Phospho (S)	0.00028	1377.55	1377.55	-0.0002	2	689.783	1	43.55	379	51978	13	young	0.255	1.105	1.917
P61979	HNRPK	Isoform 3 of P61979	IDEPLEGSEDR		1.3e-05	1402.67	1402.68	0.0079	2	702.346	0	59.96	379	51978	13	young	0.39	1.41	1.807
P61979	HNRPK	Isoform 3 of P61979	IIPTLEEYQHYK		0.031	1820.99	1821	0.0079	3	608.007	0	25.83	379	51978	13	young	0.377	1.542	1.547
P61979	HNRPK	Isoform 3 of P61979	RPAEDMEEEQAFK		0.0036	1866.9	1866.91	0.0105	3	623.312	0	37.78	379	51978	13	young	-0.071	3.468	2.936
P61979	HNRPK	Isoform 3 of P61979	GSYGDLGGPIITTQVTIPK		5.3e-12	2204.23	2204.24	0.0128	2	1103.13	0	121.16	379	51978	13	young	-0.063	3.045	3.848
P68372	TBB2C	Tubulin beta-2C chain	GSQQYR		0.0032	881.448	881.452	0.0046	2	441.733	0	32.7	374	52473	13	young	0.181	1.086	1.095
P68372	TBB2C	Tubulin beta-2C chain	NMMAACDPR		0.028	1197.49	1197.49	0.0058	2	599.754	0	24.53	374	52473	13	young	0.288	1.528	1.59
P68372	TBB2C	Tubulin beta-2C chain	IREEYPDR		0.0093	1220.63	1220.63	0.0046	3	407.885	1	28.34	374	52473	13	young	0.2	1.086	1.479
P68372	TBB2C	Tubulin beta-2C chain	FPGQLNADLR		0.00036	1273.69	1273.7	0.0075	2	637.856	0	46.99	374	52473	13	young	0.254	1.485	1.158
P68372	TBB2C	Tubulin beta-2C chain	ISEQFTAMFR		0.00052	1372.69	1372.7	0.008	2	687.358	0	44.38	374	52473	13	young	0.21	1.923	2.052
P68372	TBB2C	Tubulin beta-2C chain	KLAVNMVPFPR		0.00036	1558.93	1558.93	0.0074	3	520.652	1	41.19	374	52473	13	young	-0.03	1.448	1.496
P68372	TBB2C	Tubulin beta-2C chain	IMNTFSVVPSPK		2.8e-07	1606.9	1606.91	0.0077	2	804.461	0	75.84	374	52473	13	young	0.126	1.663	1.907
P68372	TBB2C	Tubulin beta-2C chain	EVDEQMLNVQNK		0.0001	1733.89	1733.89	0.0017	3	578.97	0	52.66	374	52473	13	young	-0.039	1.89	1.694
P68372	TBB2C	Tubulin beta-2C chain	LHFFMPGFAPLTSR		0.00022	1763.93	1763.94	0.0097	2	882.977	0	48.33	374	52473	13	young	0.168	1.204	1.292
P68372	TBB2C	Tubulin beta-2C chain	GHYTEGAELVDSVLDVVR		7.8e-07	2102.08	2102.09	0.0096	3	701.703	0	74.02	374	52473	13	young	---	---	---
P68372	TBB2C	Tubulin beta-2C chain	MSATFIGNSTAIQELFKR		1.6e-07	2301.24	2301.25	0.0098	3	768.09	1	78.6	374	52473	13	young	0.097	0.901	0.915
P68372	TBB2C	Tubulin beta-2C chain	SGPFGQIFRPDNFVFGQSGAGNNWAK		0.0078	3085.54	3085.55	0.0143	4	772.396	0	34.53	374	52473	13	young	---	---	---
P68372	TBB2C	Tubulin beta-2C chain	SGPFGQIFRPDNFVFGQSGAGNNWAK		0.0021	3085.54	3085.56	0.0175	4	772.397	0	40.4	374	52473	13	young	---	---	---
A2AL12	A2AL12	Heterogeneous nuclear ribonucleoprotein A3	VVEPK		0.0059	858.542	858.546	0.0038	2	430.28	0	33.2	373	37809	17	young	0.283	1.355	1.983
A2AL12	A2AL12	Heterogeneous nuclear ribonucleoprotein A3	IVVQK		0.0097	873.589	873.593	0.0035	2	437.804	0	30.74	373	37809	17	young	0.328	1.628	2.107
A2AL12	A2AL12	Heterogeneous nuclear ribonucleoprotein A3	DPQTK		0.0091	875.496	875.5	0.0039	2	438.757	0	31.29	373	37809	17	young	0.425	2.148	2.343
A2AL12	A2AL12	Heterogeneous nuclear ribonucleoprotein A3	EPEQLR		0.026	914.494	914.497	0.0026	2	458.256	0	22.66	373	37809	17	young	0.538	2.377	2.844
A2AL12	A2AL12	Heterogeneous nuclear ribonucleoprotein A3	DYFEK		0.025	988.511	988.515	0.0042	2	495.265	0	23.7	373	37809	17	young	0.489	1.792	2.113
A2AL12	A2AL12	Heterogeneous nuclear ribonucleoprotein A3	IFVGGIK		0.0031	1020.66	1020.66	0.003	2	511.338	0	36.65	373	37809	17	young	0.324	1.676	2.037
A2AL12	A2AL12	Heterogeneous nuclear ribonucleoprotein A3	IFVGGIK		0.0015	1020.66	1020.66	0.0048	2	511.339	0	39.77	373	37809	17	young	0.727	2.797	3.243
A2AL12	A2AL12	Heterogeneous nuclear ribonucleoprotein A3	KIFVGGIK		2e-05	1292.85	1292.86	0.0049	3	431.96	1	47.59	373	37809	17	young	0.395	1.607	1.674
A2AL12	A2AL12	Heterogeneous nuclear ribonucleoprotein A3	KIFVGGIK		0.00028	1292.85	1292.86	0.0057	3	431.961	1	36.18	373	37809	17	young	0.517	1.927	2.613
A2AL12	A2AL12	Heterogeneous nuclear ribonucleoprotein A3	IETIEVMEDR		0.0056	1377.69	1377.7	0.0024	2	689.855	0	35.14	373	37809	17	young	-0.034	1.637	1.668
A2AL12	A2AL12	Heterogeneous nuclear ribonucleoprotein A3	IETIEVMEDR		7.4e-07	1377.69	1377.7	0.0065	2	689.857	0	72.89	373	37809	17	young	-0.044	2.128	2.598
A2AL12	A2AL12	Heterogeneous nuclear ribonucleoprotein A3	EDSVKPGAHLTVK		0.0051	1812.05	1812.05	0.0078	3	605.026	0	30.93	373	37809	17	young	0.296	1.443	1.566
A2AL12	A2AL12	Heterogeneous nuclear ribonucleoprotein A3	GFAFVTFDDHDTVDK		0.002	2000.97	2000.98	0.0065	3	668	0	41.55	373	37809	17	young	-0.057	2.744	3.535
A2AL12	A2AL12	Heterogeneous nuclear ribonucleoprotein A3	GFAFVTFDDHDTVDK		5.5e-05	2000.97	2000.98	0.0117	3	668.002	0	56.67	373	37809	17	young	-0.067	3.196	4.191
A2AL12	A2AL12	Heterogeneous nuclear ribonucleoprotein A3	IFVGGIKEDTEEYNLR		0.0013	2170.15	2170.16	0.0119	3	724.395	1	40.81	373	37809	17	young	0.295	1.418	1.71
A2AL12	A2AL12	Heterogeneous nuclear ribonucleoprotein A3	KLFIGGLSFETTDDSLR		0.0016	2186.18	2186.19	0.0114	3	729.739	1	38.67	373	37809	17	young	-0.04	1.912	3.257
A2AL12	A2AL12	Heterogeneous nuclear ribonucleoprotein A3	KLFIGGLSFETTDDSLR		7.4e-09	2186.18	2186.2	0.0124	2	1094.1	1	92.06	373	37809	17	young	-0.067	3.247	3.964
P48678	LMNA	Isoform A of P48678	EVSGIK		0.015	919.558	919.561	0.0032	2	460.788	0	28.3	365	80187	15	young	0.42	1.171	1.486
P48678	LMNA	Isoform A of P48678	LLEGEEER		0.0064	1117.57	1117.58	0.0052	2	559.797	0	34.08	365	80187	15	young	0.317	1.08	1.231
P48678	LMNA	Isoform A of P48678	LQLELSK		0.00018	1117.69	1117.7	0.0054	2	559.857	0	46.67	365	80187	15	young	0.317	1.175	1.464
P48678	LMNA	Isoform A of P48678	SSFSQHAR	Phospho (S)	0.0017	1142.5	1142.5	-0.0016	2	572.256	0	35.8	365	80187	15	young	0.601	3.988	4.327
P48678	LMNA	Isoform A of P48678	NIYSEELR		0.0036	1166.61	1166.61	0.0069	2	584.313	0	35.89	365	80187	15	young	0.324	1.054	1.28
P48678	LMNA	Isoform A of P48678	LADALQELR		6.2e-05	1171.67	1171.68	0.0068	2	586.845	0	54.82	365	80187	15	young	0.151	1.298	1.66
P48678	LMNA	Isoform A of P48678	LSPSPTSQR	Phospho (S)	0.0015	1195.57	1195.57	0.0001	2	598.793	0	35.09	365	80187	15	young	0.325	1.332	1.77
P48678	LMNA	Isoform A of P48678	EDLQELNDR		6.7e-06	1274.62	1274.62	0.0002	2	638.319	0	62.3	365	80187	15	young	0.486	1.967	2.46
P48678	LMNA	Isoform A of P48678	KLLEGEEER		0.00074	1389.77	1389.78	0.008	3	464.267	1	43.01	365	80187	15	young	0.452	1.07	0.764
P48678	LMNA	Isoform A of P48678	EAALSTALSEK		2.9e-06	1406.79	1406.79	0.0075	2	704.404	0	67.46	365	80187	15	young	-0.033	1.572	1.991
P48678	LMNA	Isoform A of P48678	LRLSPSPTSQR	Phospho (S)	0.01	1464.76	1464.76	-0.0003	3	489.26	1	31.23	365	80187	15	young	-0.025	1.172	1.966
P48678	LMNA	Isoform A of P48678	LRLSPSPTSQR	Phospho (S)	0.032	1464.76	1464.76	0.0007	2	733.386	1	25.99	365	80187	15	young	0.279	1.306	1.859
P48678	LMNA	Isoform A of P48678	LKDLEALLNSK		2.7e-05	1675.02	1675.03	0.0076	2	838.523	1	48.87	365	80187	15	young	0.118	1.314	1.447
P48678	LMNA	Isoform A of P48678	LKDLEALLNSK		1.9e-05	1675.02	1675.03	0.0076	3	559.351	1	50.33	365	80187	15	young	-0.018	0.88	1.272
P48678	LMNA	Isoform A of P48678	LQEKEDLQELNDR		3.3e-06	1917	1917	-0.001	3	640.009	1	66.87	365	80187	15	young	0.224	0.818	1.042
P60710	ACTB	Actin, cytoplasmic 1	GILTLK		0.00032	931.631	931.635	0.0036	2	466.825	0	41.33	361	44868	10	young	0.253	1.418	1.393
P60710	ACTB	Actin, cytoplasmic 1	AGFAGDDAPR		2.2e-05	1119.54	1119.55	0.0062	2	560.782	0	56.84	361	44868	10	young	0.232	1.193	1.489
P60710	ACTB	Actin, cytoplasmic 1	DLTDYLMK		2.6e-06	1285.68	1285.69	0.0064	2	643.852	0	67.28	361	44868	10	young	0.288	1.457	1.343
P60710	ACTB	Actin, cytoplasmic 1	AVFPSIVGRPR		0.00015	1341.8	1341.81	0.0077	3	448.277	0	46.52	361	44868	10	young	0.227	0.876	0.965
P60710	ACTB	Actin, cytoplasmic 1	EITALAPSTMK		5.5e-06	1448.82	1448.82	0.0075	2	725.419	0	62.92	361	44868	10	young	-0.03	1.425	1.514
P60710	ACTB	Actin, cytoplasmic 1	HQGVMVGMGQK		0.00072	1458.77	1458.77	0.0059	3	487.265	0	44.56	361	44868	10	young	0.277	1.567	2.032
P60710	ACTB	Actin, cytoplasmic 1	HQGVMVGMGQK		3.7e-05	1458.77	1458.77	0.0067	2	730.395	0	57.53	361	44868	10	young	-0.037	1.764	2.044
P60710	ACTB	Actin, cytoplasmic 1	DSYVGDEAQSK		5.9e-07	1485.72	1485.73	0.0077	2	743.871	0	74.82	361	44868	10	young	0.284	1.468	1.303
P60710	ACTB	Actin, cytoplasmic 1	VAPEEHPVLLTEAPLNPK		2.6e-05	2241.26	2241.27	0.011	4	561.325	0	53.58	361	44868	10	young	-0.015	0.705	0.733
P60710	ACTB	Actin, cytoplasmic 1	VAPEEHPVLLTEAPLNPK		6.8e-05	2241.26	2241.27	0.0118	3	748.098	0	49.43	361	44868	10	young	0.203	1.366	1.617
Q4FJT0	Q4FJT0	Matr3 protein	SLFEK		0.013	910.537	910.538	0.0009	2	456.276	0	30.16	360	104655	23	young	0.343	1.528	2.181
Q4FJT0	Q4FJT0	Matr3 protein	YPEDK		0.039	938.495	938.499	0.0034	2	470.257	0	22.65	360	104655	23	young	0.453	1.814	1.981
Q4FJT0	Q4FJT0	Matr3 protein	GIDLLK		0.0013	945.61	945.614	0.004	2	473.814	0	38.55	360	104655	23	young	0.624	2.142	2.417
Q4FJT0	Q4FJT0	Matr3 protein	TGFYCK		0.016	1051.51	1051.51	0.0061	2	526.764	0	26.71	360	104655	23	young	0.346	1.364	1.736
Q4FJT0	Q4FJT0	Matr3 protein	LAEPYGK		0.00051	1064.61	1064.62	0.006	2	533.316	0	43.76	360	104655	23	young	0.331	1.649	1.815
Q4FJT0	Q4FJT0	Matr3 protein	TESPAEGK		4.1e-05	1105.59	1105.59	0.0055	2	553.803	0	55.73	360	104655	23	young	0.382	2.119	2.642
Q4FJT0	Q4FJT0	Matr3 protein	SYSPDGK	Phospho (S)	0.00093	1120.5	1120.5	-0.0015	2	561.259	0	38.86	360	104655	23	young	0.35	1.84	2.55
Q4FJT0	Q4FJT0	Matr3 protein	SYSPDGK	Phospho (S)	0.0088	1120.5	1120.51	0.0008	2	561.26	0	30.26	360	104655	23	young	0.452	1.851	2.74
Q4FJT0	Q4FJT0	Matr3 protein	RDSFDDR	Phospho (S)	0.025	1133.46	1133.46	-0.001	2	567.738	1	22.95	360	104655	23	young	0.363	3.021	4.241
Q4FJT0	Q4FJT0	Matr3 protein	RDSFDDR	Phospho (S)	0.012	1133.46	1133.47	0.0027	2	567.74	1	26.19	360	104655	23	young	0.381	2.706	3.645
Q4FJT0	Q4FJT0	Matr3 protein	SFQQSSLGR		0.00078	1152.6	1152.61	0.0057	2	577.311	0	41.99	360	104655	23	young	0.224	1.719	2.156
Q4FJT0	Q4FJT0	Matr3 protein	VVHIMDFQR		0.0026	1287.69	1287.69	0.0053	3	430.238	0	35.45	360	104655	23	young	-0.058	2.775	3.718
Q4FJT0	Q4FJT0	Matr3 protein	TEEGPTLSYGR		0.0082	1352.67	1352.68	0.0066	2	677.345	0	33.78	360	104655	23	young	0.434	1.106	1.402
Q4FJT0	Q4FJT0	Matr3 protein	SQAFIEMETR		0.00013	1354.67	1354.67	0.0065	2	678.344	0	48.77	360	104655	23	young	0.275	1.315	1.506
Q4FJT0	Q4FJT0	Matr3 protein	MDYEDDRLR		0.016	1355.63	1355.63	0.0066	3	452.885	1	29.28	360	104655	23	young	0.248	1.085	1.5
Q4FJT0	Q4FJT0	Matr3 protein	KDPSASATSK		0.007	1422.8	1422.81	0.0079	3	475.278	1	33.04	360	104655	23	young	0.213	0.74	1.039
Q4FJT0	Q4FJT0	Matr3 protein	KDPSASATSK		0.00072	1422.8	1422.81	0.0083	2	712.414	1	42.91	360	104655	23	young	-0.041	1.979	2.484
Q4FJT0	Q4FJT0	Matr3 protein	RTEEGPTLSYGR		0.044	1508.77	1508.78	0.0056	3	503.933	1	26.79	360	104655	23	young	-0.028	1.343	1.443
Q4FJT0	Q4FJT0	Matr3 protein	EDAMAMVDHCLK		0.00029	1695.77	1695.78	0.008	3	566.266	0	48.21	360	104655	23	young	-0.044	2.121	2.161
Q4FJT0	Q4FJT0	Matr3 protein	GPSLNPVLDYDHGSR		0.00048	1769.88	1769.89	0.0085	3	590.971	0	47.73	360	104655	23	young	0.098	0.994	1.1
Q4FJT0	Q4FJT0	Matr3 protein	ITPENLPQILLQLK		0.00035	1907.17	1907.18	0.0066	3	636.733	0	36.17	360	104655	23	young	-0.105	5.139	2.557
Q4FJT0	Q4FJT0	Matr3 protein	GAPPSSNIEDFHGLLPK		0.011	2066.1	2066.12	0.0115	4	517.536	0	31.08	360	104655	23	young	-0.025	1.21	1.935
Q4FJT0	Q4FJT0	Matr3 protein	IGPYQPNVPVGIDYVIPK		0.041	2256.28	2256.29	0.0126	3	753.104	0	21.08	360	104655	23	young	0.262	-12.432	-21.198
Q8CGP0	H2B3B	Histone H2B type 3-B	STITSR		0.001	807.457	807.457	-0.0002	2	404.736	0	32.09	354	16926	17	young	0.469	0.79	1.172
Q8CGP0	H2B3B	Histone H2B type 3-B	STITSR		0.011	807.457	807.457	0	2	404.736	0	21.63	354	16926	17	young	0.635	0.562	0.718
Q8CGP0	H2B3B	Histone H2B type 3-B	YTSSK		0.0066	872.485	872.484	-0.0007	2	437.249	0	30.48	354	16926	17	young	0.194	0.735	1.045
Q8CGP0	H2B3B	Histone H2B type 3-B	IASEASR		0.0013	876.479	876.484	0.0052	2	439.249	0	39.39	354	16926	17	young	0.209	0.778	1.085
Q8CGP0	H2B3B	Histone H2B type 3-B	LAHYNK		0.0048	1032.6	1032.6	0.0029	2	517.307	0	31.45	354	16926	17	young	0.321	1.488	1.714
Q8CGP0	H2B3B	Histone H2B type 3-B	HAVSEGTK		0.01	1115.62	1115.62	-0.0009	2	558.816	0	30.65	354	16926	17	young	0.291	0.851	1.096
Q8CGP0	H2B3B	Histone H2B type 3-B	LAHYNK	iTRAQ4plex (Y)	0.0089	1176.7	1176.7	0.0045	2	589.359	0	31.04	354	16926	17	young	---	---	---
Q8CGP0	H2B3B	Histone H2B type 3-B	HAVSEGTK	Phospho (S)	0.026	1195.58	1195.58	-0.0004	2	598.799	0	26.82	354	16926	17	young	0.178	0.585	0.816
Q8CGP0	H2B3B	Histone H2B type 3-B	HAVSEGTK	Phospho (S)	0.012	1195.58	1195.58	0.0001	2	598.799	0	29.97	354	16926	17	young	0.174	0.623	0.818
Q8CGP0	H2B3B	Histone H2B type 3-B	LLLPGELAK		0.0034	1240.8	1240.81	0.0054	3	414.609	0	33.08	354	16926	17	young	0.255	0.825	1.18
Q8CGP0	H2B3B	Histone H2B type 3-B	LLLPGELAK		1.5e-05	1240.8	1240.81	0.0063	2	621.41	0	56.37	354	16926	17	young	0.292	0.885	1.214
Q8CGP0	H2B3B	Histone H2B type 3-B	ESYSIYVYK		0.00038	1438.76	1438.77	0.0075	2	720.39	0	46.12	354	16926	17	young	0.135	1.07	1.217
Q8CGP0	H2B3B	Histone H2B type 3-B	QVHPDTGISSK		6.1e-05	1455.79	1455.8	0.0034	3	486.273	0	53.09	354	16926	17	young	0.392	0.905	0.979
Q8CGP0	H2B3B	Histone H2B type 3-B	QVHPDTGISSK		1.7e-05	1455.79	1455.8	0.0073	3	486.274	0	59.31	354	16926	17	young	0.191	0.634	0.859
Q8CGP0	H2B3B	Histone H2B type 3-B	QVHPDTGISSK		1.6e-06	1455.79	1455.8	0.0081	2	728.908	0	69.48	354	16926	17	young	0.224	0.789	1.008
Q8CGP0	H2B3B	Histone H2B type 3-B	KESYSIYVYK		0.00063	1710.96	1710.96	0.0059	3	571.328	1	41.79	354	16926	17	young	0.079	0.949	1.259
Q8CGP0	H2B3B	Histone H2B type 3-B	AMGIMNSFVNDIFER		0.0017	1886.91	1886.92	0.0106	3	629.982	0	41.39	354	16926	17	young	0	0.667	-22.222
Q3TVV6	Q3TVV6	Osteoclast-like cell cDNA, RIKEN full-length enriched library, clone:I420039N16 product:heterogeneous nuclear ribonucleoprotein U, full insert sequence	QNTGSK		0.0015	921.512	921.513	0.0006	2	461.764	0	39.56	343	98189	15	young	0.309	1.446	2.048
Q3TVV6	Q3TVV6	Osteoclast-like cell cDNA, RIKEN full-length enriched library, clone:I420039N16 product:heterogeneous nuclear ribonucleoprotein U, full insert sequence	DEDYK		0.055	956.47	956.474	0.0047	2	479.244	0	21.63	343	98189	15	young	---	---	---
Q3TVV6	Q3TVV6	Osteoclast-like cell cDNA, RIKEN full-length enriched library, clone:I420039N16 product:heterogeneous nuclear ribonucleoprotein U, full insert sequence	ASYGVSK		0.00011	998.564	998.568	0.0043	2	500.291	0	45.49	343	98189	15	young	0.586	2.105	2.148
Q3TVV6	Q3TVV6	Osteoclast-like cell cDNA, RIKEN full-length enriched library, clone:I420039N16 product:heterogeneous nuclear ribonucleoprotein U, full insert sequence	LNTLLQR		0.0086	1000.62	1000.62	0.0055	2	501.317	0	30.83	343	98189	15	young	0.332	1.274	1.82
Q3TVV6	Q3TVV6	Osteoclast-like cell cDNA, RIKEN full-length enriched library, clone:I420039N16 product:heterogeneous nuclear ribonucleoprotein U, full insert sequence	TTWVTK		0.026	1022.6	1022.6	0.0041	2	512.309	0	24.7	343	98189	15	young	0.332	1.562	1.781
Q3TVV6	Q3TVV6	Osteoclast-like cell cDNA, RIKEN full-length enriched library, clone:I420039N16 product:heterogeneous nuclear ribonucleoprotein U, full insert sequence	QMADTGK		0.00018	1037.54	1037.55	0.0054	2	519.781	0	45.56	343	98189	15	young	0.262	1.492	1.913
Q3TVV6	Q3TVV6	Osteoclast-like cell cDNA, RIKEN full-length enriched library, clone:I420039N16 product:heterogeneous nuclear ribonucleoprotein U, full insert sequence	APQCLGK		0.0042	1049.56	1049.57	0.0054	2	525.79	0	34.65	343	98189	15	young	0.348	1.948	1.771
Q3TVV6	Q3TVV6	Osteoclast-like cell cDNA, RIKEN full-length enriched library, clone:I420039N16 product:heterogeneous nuclear ribonucleoprotein U, full insert sequence	MMVAGFK		0.01	1070.59	1070.59	0.0063	2	536.303	0	32.21	343	98189	15	young	0.373	1.955	2.134
Q3TVV6	Q3TVV6	Osteoclast-like cell cDNA, RIKEN full-length enriched library, clone:I420039N16 product:heterogeneous nuclear ribonucleoprotein U, full insert sequence	KAEVEGK		0.0012	1191.72	1191.72	0.0043	2	596.869	1	39.63	343	98189	15	young	0.257	1.529	1.942
Q3TVV6	Q3TVV6	Osteoclast-like cell cDNA, RIKEN full-length enriched library, clone:I420039N16 product:heterogeneous nuclear ribonucleoprotein U, full insert sequence	DLPEHAVLK		3.4e-07	1308.76	1308.77	0.0036	2	655.391	0	74.4	343	98189	15	young	0.256	1.47	1.922
Q3TVV6	Q3TVV6	Osteoclast-like cell cDNA, RIKEN full-length enriched library, clone:I420039N16 product:heterogeneous nuclear ribonucleoprotein U, full insert sequence	QGQQQAGGDGK		2.4e-05	1360.69	1360.7	0.0075	2	681.358	0	58.76	343	98189	15	young	0.794	1.668	1.365
Q3TVV6	Q3TVV6	Osteoclast-like cell cDNA, RIKEN full-length enriched library, clone:I420039N16 product:heterogeneous nuclear ribonucleoprotein U, full insert sequence	GYFEYIEENK		0.057	1578.78	1578.79	0.0075	3	527.27	0	24.14	343	98189	15	young	---	---	---
Q3TVV6	Q3TVV6	Osteoclast-like cell cDNA, RIKEN full-length enriched library, clone:I420039N16 product:heterogeneous nuclear ribonucleoprotein U, full insert sequence	GYFEYIEENK		4.3e-06	1578.78	1578.79	0.0078	2	790.402	0	65.05	343	98189	15	young	0.396	1.731	2.022
Q3TVV6	Q3TVV6	Osteoclast-like cell cDNA, RIKEN full-length enriched library, clone:I420039N16 product:heterogeneous nuclear ribonucleoprotein U, full insert sequence	YNILGTNTIMDK		1.5e-07	1669.9	1669.9	0.0098	2	835.96	0	77.5	343	98189	15	young	-0.061	2.963	2.581
Q3TVV6	Q3TVV6	Osteoclast-like cell cDNA, RIKEN full-length enriched library, clone:I420039N16 product:heterogeneous nuclear ribonucleoprotein U, full insert sequence	GYFEYIEENK	iTRAQ4plex (Y)	0.037	1722.88	1722.89	0.0082	3	575.304	0	25.95	343	98189	15	young	---	---	---
Q64524	H2B2E	Histone H2B type 2-E	STITSR		0.001	807.457	807.457	-0.0002	2	404.736	0	32.09	328	17011	16	young	0.469	0.79	1.172
Q64524	H2B2E	Histone H2B type 2-E	STITSR		0.011	807.457	807.457	0	2	404.736	0	21.63	328	17011	16	young	0.635	0.562	0.718
Q64524	H2B2E	Histone H2B type 2-E	YTSAK		0.055	856.49	856.494	0.0041	2	429.254	0	19.65	328	17011	16	young	---	---	---
Q64524	H2B2E	Histone H2B type 2-E	LAHYNK		0.0048	1032.6	1032.6	0.0029	2	517.307	0	31.45	328	17011	16	young	0.321	1.488	1.714
Q64524	H2B2E	Histone H2B type 2-E	HAVSEGTK		0.01	1115.62	1115.62	-0.0009	2	558.816	0	30.65	328	17011	16	young	0.291	0.851	1.096
Q64524	H2B2E	Histone H2B type 2-E	LAHYNK	iTRAQ4plex (Y)	0.0089	1176.7	1176.7	0.0045	2	589.359	0	31.04	328	17011	16	young	---	---	---
Q64524	H2B2E	Histone H2B type 2-E	HAVSEGTK	Phospho (S)	0.026	1195.58	1195.58	-0.0004	2	598.799	0	26.82	328	17011	16	young	0.178	0.585	0.816
Q64524	H2B2E	Histone H2B type 2-E	HAVSEGTK	Phospho (S)	0.012	1195.58	1195.58	0.0001	2	598.799	0	29.97	328	17011	16	young	0.174	0.623	0.818
Q64524	H2B2E	Histone H2B type 2-E	LLLPGELAK		0.0034	1240.8	1240.81	0.0054	3	414.609	0	33.08	328	17011	16	young	0.255	0.825	1.18
Q64524	H2B2E	Histone H2B type 2-E	LLLPGELAK		1.5e-05	1240.8	1240.81	0.0063	2	621.41	0	56.37	328	17011	16	young	0.292	0.885	1.214
Q64524	H2B2E	Histone H2B type 2-E	ESYSIYVYK		0.00038	1438.76	1438.77	0.0075	2	720.39	0	46.12	328	17011	16	young	0.135	1.07	1.217
Q64524	H2B2E	Histone H2B type 2-E	QVHPDTGISSK		6.1e-05	1455.79	1455.8	0.0034	3	486.273	0	53.09	328	17011	16	young	0.392	0.905	0.979
Q64524	H2B2E	Histone H2B type 2-E	QVHPDTGISSK		1.7e-05	1455.79	1455.8	0.0073	3	486.274	0	59.31	328	17011	16	young	0.191	0.634	0.859
Q64524	H2B2E	Histone H2B type 2-E	QVHPDTGISSK		1.6e-06	1455.79	1455.8	0.0081	2	728.908	0	69.48	328	17011	16	young	0.224	0.789	1.008
Q64524	H2B2E	Histone H2B type 2-E	KESYSIYVYK		0.00063	1710.96	1710.96	0.0059	3	571.328	1	41.79	328	17011	16	young	0.079	0.949	1.259
Q64524	H2B2E	Histone H2B type 2-E	AMGIMNSFVNDIFER		0.0017	1886.91	1886.92	0.0106	3	629.982	0	41.39	328	17011	16	young	0	0.667	-22.222
Q9CX86	Q9CX86	12 days embryo head cDNA, RIKEN full-length enriched library, clone:3010025E17 product:Heterogeneous nuclear ribonucleoprotein A0	LFVGGLK		0.0031	1020.66	1020.66	0.003	2	511.338	0	36.65	316	33388	8	young	0.324	1.676	2.037
Q9CX86	Q9CX86	12 days embryo head cDNA, RIKEN full-length enriched library, clone:3010025E17 product:Heterogeneous nuclear ribonucleoprotein A0	LFVGGLK		0.0015	1020.66	1020.66	0.0048	2	511.339	0	39.77	316	33388	8	young	0.727	2.797	3.243
Q9CX86	Q9CX86	12 days embryo head cDNA, RIKEN full-length enriched library, clone:3010025E17 product:Heterogeneous nuclear ribonucleoprotein A0	AEIIADK		0.00064	1046.62	1046.62	0.0032	2	524.32	0	43.11	316	33388	8	young	0.413	1.432	1.541
Q9CX86	Q9CX86	12 days embryo head cDNA, RIKEN full-length enriched library, clone:3010025E17 product:Heterogeneous nuclear ribonucleoprotein A0	SGGGGGGGGSWGGR		5.6e-10	1248.57	1248.58	0.0061	2	625.296	0	100.97	316	33388	8	young	0.295	1.457	1.969
Q9CX86	Q9CX86	12 days embryo head cDNA, RIKEN full-length enriched library, clone:3010025E17 product:Heterogeneous nuclear ribonucleoprotein A0	KLFVGGLK		2e-05	1292.85	1292.86	0.0049	3	431.96	1	47.59	316	33388	8	young	0.395	1.607	1.674
Q9CX86	Q9CX86	12 days embryo head cDNA, RIKEN full-length enriched library, clone:3010025E17 product:Heterogeneous nuclear ribonucleoprotein A0	KLFVGGLK		0.00028	1292.85	1292.86	0.0057	3	431.961	1	36.18	316	33388	8	young	0.517	1.927	2.613
Q9CX86	Q9CX86	12 days embryo head cDNA, RIKEN full-length enriched library, clone:3010025E17 product:Heterogeneous nuclear ribonucleoprotein A0	GDVAEGDLIEHFSQFGAVEK		1.8e-07	2435.22	2435.23	0.0122	4	609.816	0	80.5	316	33388	8	young	-0.03	1.425	1.811
Q9CX86	Q9CX86	12 days embryo head cDNA, RIKEN full-length enriched library, clone:3010025E17 product:Heterogeneous nuclear ribonucleoprotein A0	GDVAEGDLIEHFSQFGAVEK		2.4e-07	2435.22	2435.23	0.013	3	812.752	0	79.24	316	33388	8	young	-0.034	1.656	1.69
Q9ERD7	TBB3	Tubulin beta-3 chain	GSQQYR		0.0032	881.448	881.452	0.0046	2	441.733	0	32.7	315	53204	10	young	0.181	1.086	1.095
Q9ERD7	TBB3	Tubulin beta-3 chain	NMMAACDPR		0.028	1197.49	1197.49	0.0058	2	599.754	0	24.53	315	53204	10	young	0.288	1.528	1.59
Q9ERD7	TBB3	Tubulin beta-3 chain	FPGQLNADLR		0.00036	1273.69	1273.7	0.0075	2	637.856	0	46.99	315	53204	10	young	0.254	1.485	1.158
Q9ERD7	TBB3	Tubulin beta-3 chain	ISEQFTAMFR		0.00052	1372.69	1372.7	0.008	2	687.358	0	44.38	315	53204	10	young	0.21	1.923	2.052
Q9ERD7	TBB3	Tubulin beta-3 chain	KLAVNMVPFPR		0.00036	1558.93	1558.93	0.0074	3	520.652	1	41.19	315	53204	10	young	-0.03	1.448	1.496
Q9ERD7	TBB3	Tubulin beta-3 chain	IMNTFSVVPSPK		2.8e-07	1606.9	1606.91	0.0077	2	804.461	0	75.84	315	53204	10	young	0.126	1.663	1.907
Q9ERD7	TBB3	Tubulin beta-3 chain	LHFFMPGFAPLTAR		0.00014	1747.94	1747.94	0.0087	3	583.655	0	50.6	315	53204	10	young	0.053	0.492	0.53
Q9ERD7	TBB3	Tubulin beta-3 chain	AILVDLEPGTMDSVR		8.2e-08	1758.93	1758.94	0.0105	2	880.478	0	83.09	315	53204	10	young	0.165	1.435	1.438
Q9ERD7	TBB3	Tubulin beta-3 chain	GHYTEGAELVDSVLDVVR		7.8e-07	2102.08	2102.09	0.0096	3	701.703	0	74.02	315	53204	10	young	---	---	---
Q9ERD7	TBB3	Tubulin beta-3 chain	MSSTFIGNSTAIQELFKR		0.014	2317.23	2317.25	0.0137	3	773.423	1	29.67	315	53204	10	young	-0.02	0.934	1.282
Q3UR37	Q3UR37	12 days embryo spinal ganglion cDNA, RIKEN full-length enriched library, clone:D130015H21 product:BCL2-associated transcription factor 1, full insert sequence	RIDISPSALR	Phospho (S)	0.0054	1350.71	1350.71	-0.0012	3	451.245	1	33.02	306	98818	16	young	0	-0.067	2.169
Q3UR37	Q3UR37	12 days embryo spinal ganglion cDNA, RIKEN full-length enriched library, clone:D130015H21 product:BCL2-associated transcription factor 1, full insert sequence	RIDISPSALR	Phospho (S)	0.00069	1350.71	1350.71	0.0004	2	676.365	1	41.3	306	98818	16	young	0.374	1.64	1.919
Q3UR37	Q3UR37	12 days embryo spinal ganglion cDNA, RIKEN full-length enriched library, clone:D130015H21 product:BCL2-associated transcription factor 1, full insert sequence	EVQSPEQVK	Phospho (S)	0.0005	1410.7	1410.7	0	2	706.357	0	45.03	306	98818	16	young	0.275	1.513	1.866
Q3UR37	Q3UR37	12 days embryo spinal ganglion cDNA, RIKEN full-length enriched library, clone:D130015H21 product:BCL2-associated transcription factor 1, full insert sequence	SIFREESPLR	Phospho (S)	0.0027	1456.72	1456.72	0.0005	2	729.367	1	36.9	306	98818	16	young	0.292	1.527	2.042
Q3UR37	Q3UR37	12 days embryo spinal ganglion cDNA, RIKEN full-length enriched library, clone:D130015H21 product:BCL2-associated transcription factor 1, full insert sequence	KEVQSPEQVK	Phospho (S)	0.00015	1682.9	1682.9	-0.0006	3	561.973	1	49.53	306	98818	16	young	0.531	1.448	2.529
Q3UR37	Q3UR37	12 days embryo spinal ganglion cDNA, RIKEN full-length enriched library, clone:D130015H21 product:BCL2-associated transcription factor 1, full insert sequence	KEVQSPEQVK	Phospho (S)	0.0044	1682.9	1682.9	0.0022	2	842.457	1	34.58	306	98818	16	young	0.6	1.913	2.588
Q3UR37	Q3UR37	12 days embryo spinal ganglion cDNA, RIKEN full-length enriched library, clone:D130015H21 product:BCL2-associated transcription factor 1, full insert sequence	KEVQSPEQVK	Phospho (S)	0.0016	1682.9	1682.9	0.0046	3	561.975	1	39.07	306	98818	16	young	0.469	1.493	3.148
Q3UR37	Q3UR37	12 days embryo spinal ganglion cDNA, RIKEN full-length enriched library, clone:D130015H21 product:BCL2-associated transcription factor 1, full insert sequence	ELFDYSPPLHK	Phospho (S)	0.0014	1712.84	1712.85	0.0094	3	571.958	0	40.74	306	98818	16	young	0.416	2.341	2.752
Q3UR37	Q3UR37	12 days embryo spinal ganglion cDNA, RIKEN full-length enriched library, clone:D130015H21 product:BCL2-associated transcription factor 1, full insert sequence	KAEGEPQEESPLK	Phospho (S)	0.029	1952.98	1952.98	-0.0046	2	977.496	1	28.5	306	98818	16	young	0.43	2.134	2.482
Q3UR37	Q3UR37	12 days embryo spinal ganglion cDNA, RIKEN full-length enriched library, clone:D130015H21 product:BCL2-associated transcription factor 1, full insert sequence	KAEGEPQEESPLK	Phospho (S)	0.00031	1952.98	1952.98	-0.001	3	652.001	1	47.81	306	98818	16	young	0.486	2.896	3.028
Q3UR37	Q3UR37	12 days embryo spinal ganglion cDNA, RIKEN full-length enriched library, clone:D130015H21 product:BCL2-associated transcription factor 1, full insert sequence	YSPSQNSPIHHIPSR	2 Phospho (S)	0.0028	2022.88	2022.88	0.0006	3	675.302	0	38.14	306	98818	16	young	0.464	2.365	2.831
Q3UR37	Q3UR37	12 days embryo spinal ganglion cDNA, RIKEN full-length enriched library, clone:D130015H21 product:BCL2-associated transcription factor 1, full insert sequence	YSPSQNSPIHHIPSR	2 Phospho (S)	0.017	2022.88	2022.89	0.0105	3	675.305	0	29.19	306	98818	16	young	0.649	2.13	3.587
Q3UR37	Q3UR37	12 days embryo spinal ganglion cDNA, RIKEN full-length enriched library, clone:D130015H21 product:BCL2-associated transcription factor 1, full insert sequence	LKELFDYSPPLHK	Phospho (S)	0.036	2098.12	2098.13	0.0115	3	700.385	1	26.03	306	98818	16	young	0.33	0.966	1.299
Q3UR37	Q3UR37	12 days embryo spinal ganglion cDNA, RIKEN full-length enriched library, clone:D130015H21 product:BCL2-associated transcription factor 1, full insert sequence	MAPVPLDDSNRPASLTK		0.048	2099.13	2099.14	0.0124	3	700.721	0	24.86	306	98818	16	young	0.353	1.735	2.277
Q3UR37	Q3UR37	12 days embryo spinal ganglion cDNA, RIKEN full-length enriched library, clone:D130015H21 product:BCL2-associated transcription factor 1, full insert sequence	FHDSEGDDTEETEDYR	Phospho (S)	0.00013	2167.8	2167.81	0.0116	3	723.61	0	48.1	306	98818	16	young	0.243	-11.471	-21.273
Q3UR37	Q3UR37	12 days embryo spinal ganglion cDNA, RIKEN full-length enriched library, clone:D130015H21 product:BCL2-associated transcription factor 1, full insert sequence	DTFEHDPSESIDEFNK	Phospho (S)	0.0005	2276.97	2276.98	0.0036	3	759.999	0	45.33	306	98818	16	young	1.362	7.446	8.805
Q3UIJ3	Q3UIJ3	17 days embryo heart cDNA, RIKEN full-length enriched library, clone:I920072D16 product:actin, alpha, cardiac, full insert sequence	GILTLK		0.00032	931.631	931.635	0.0036	2	466.825	0	41.33	306	45249	9	young	0.253	1.418	1.393
Q3UIJ3	Q3UIJ3	17 days embryo heart cDNA, RIKEN full-length enriched library, clone:I920072D16 product:actin, alpha, cardiac, full insert sequence	AGFAGDDAPR		2.2e-05	1119.54	1119.55	0.0062	2	560.782	0	56.84	306	45249	9	young	0.232	1.193	1.489
Q3UIJ3	Q3UIJ3	17 days embryo heart cDNA, RIKEN full-length enriched library, clone:I920072D16 product:actin, alpha, cardiac, full insert sequence	DLTDYLMK		2.6e-06	1285.68	1285.69	0.0064	2	643.852	0	67.28	306	45249	9	young	0.288	1.457	1.343
Q3UIJ3	Q3UIJ3	17 days embryo heart cDNA, RIKEN full-length enriched library, clone:I920072D16 product:actin, alpha, cardiac, full insert sequence	AVFPSIVGRPR		0.00015	1341.8	1341.81	0.0077	3	448.277	0	46.52	306	45249	9	young	0.227	0.876	0.965
Q3UIJ3	Q3UIJ3	17 days embryo heart cDNA, RIKEN full-length enriched library, clone:I920072D16 product:actin, alpha, cardiac, full insert sequence	EITALAPSTMK		5.5e-06	1448.82	1448.82	0.0075	2	725.419	0	62.92	306	45249	9	young	-0.03	1.425	1.514
Q3UIJ3	Q3UIJ3	17 days embryo heart cDNA, RIKEN full-length enriched library, clone:I920072D16 product:actin, alpha, cardiac, full insert sequence	HQGVMVGMGQK		0.00072	1458.77	1458.77	0.0059	3	487.265	0	44.56	306	45249	9	young	0.277	1.567	2.032
Q3UIJ3	Q3UIJ3	17 days embryo heart cDNA, RIKEN full-length enriched library, clone:I920072D16 product:actin, alpha, cardiac, full insert sequence	HQGVMVGMGQK		3.7e-05	1458.77	1458.77	0.0067	2	730.395	0	57.53	306	45249	9	young	-0.037	1.764	2.044
Q3UIJ3	Q3UIJ3	17 days embryo heart cDNA, RIKEN full-length enriched library, clone:I920072D16 product:actin, alpha, cardiac, full insert sequence	DSYVGDEAQSK		5.9e-07	1485.72	1485.73	0.0077	2	743.871	0	74.82	306	45249	9	young	0.284	1.468	1.303
Q3UIJ3	Q3UIJ3	17 days embryo heart cDNA, RIKEN full-length enriched library, clone:I920072D16 product:actin, alpha, cardiac, full insert sequence	YPIEHGIITNWDDMEK		0.052	2248.11	2248.12	0.0131	3	750.381	0	26.19	306	45249	9	young	---	---	---
Q80TN1	Q80TN1	MKIAA0968 protein	IINTK		0.02	875.568	875.571	0.0025	2	438.793	0	30.49	302	60240	11	young	0.902	3.491	3.676
Q80TN1	Q80TN1	MKIAA0968 protein	TAQSEETR		0.0034	1064.52	1064.53	0.0057	2	533.271	0	33.23	302	60240	11	young	0.62	2.408	3.027
Q80TN1	Q80TN1	MKIAA0968 protein	LYQQIK		0.041	1079.66	1079.66	0.0051	2	540.839	0	25.31	302	60240	11	young	0.778	4.435	4.786
Q80TN1	Q80TN1	MKIAA0968 protein	ITAAEALK		5.9e-05	1103.68	1103.68	0.0022	2	552.848	0	50.78	302	60240	11	young	0.733	16.449	14.051
Q80TN1	Q80TN1	MKIAA0968 protein	KQEIIK		0.035	1189.78	1189.78	0.0024	2	595.896	1	24.97	302	60240	11	young	0.861	4.532	3.811
Q80TN1	Q80TN1	MKIAA0968 protein	QETVDCLK		0.00068	1268.63	1268.64	0.006	2	635.328	0	43.1	302	60240	11	young	0.472	2.015	2.118
Q80TN1	Q80TN1	MKIAA0968 protein	GAILTTMLATR		1e-06	1290.75	1290.75	0.0069	2	646.383	0	69.71	302	60240	11	young	-0.855	41.686	33.546
Q80TN1	Q80TN1	MKIAA0968 protein	VLAGQEYAAK		8.4e-07	1336.76	1336.76	0.0043	2	669.389	0	72.92	302	60240	11	young	0.887	4.017	3.189
Q80TN1	Q80TN1	MKIAA0968 protein	QETVDCLK	Phospho (T)	0.00013	1348.6	1348.6	-0.0006	2	675.308	0	50.01	302	60240	11	young	0.882	9.201	6.52
Q80TN1	Q80TN1	MKIAA0968 protein	ITQYLDAGGIPR		7.1e-06	1446.8	1446.8	0.0084	2	724.409	0	62.46	302	60240	11	young	0.886	4.012	4.698
Q80TN1	Q80TN1	MKIAA0968 protein	DLKPENLLLASK		3e-06	1772.08	1772.09	0.0078	2	887.05	0	59.86	302	60240	11	young	0.168	2.556	2.13
P04370	MBP	Isoform 4 of P04370	NIVTPR		0.017	842.51	842.514	0.0041	2	422.264	0	24.38	299	23841	12	young	0.23	0.554	0.617
P04370	MBP	Isoform 4 of P04370	ASDYK		0.006	870.469	870.473	0.004	2	436.244	0	29.85	299	23841	12	young	0.243	0.669	0.741
P04370	MBP	Isoform 4 of P04370	FFSGDR		0.035	871.431	871.436	0.005	2	436.725	0	23.99	299	23841	12	young	0.256	0.521	0.584
P04370	MBP	Isoform 4 of P04370	VPWLK		0.0021	929.594	929.599	0.0047	2	465.807	0	26.73	299	23841	12	young	0.309	0.772	0.947
P04370	MBP	Isoform 4 of P04370	TPPPSQGK		0.0013	1098.63	1098.63	0.006	2	550.324	0	41.49	299	23841	12	young	0.263	0.536	0.609
P04370	MBP	Isoform 4 of P04370	DTGILDSIGR		0.0015	1189.64	1189.64	0.0013	2	595.829	0	40.16	299	23841	12	young	0.349	0.707	0.778
P04370	MBP	Isoform 4 of P04370	GAYDAQGTLSK		1.4e-07	1397.74	1397.75	0.0062	2	699.88	0	81.11	299	23841	12	young	0.259	0.996	1.105
P04370	MBP	Isoform 4 of P04370	TTHYGSLPQK		0.0041	1418.78	1418.78	0.0072	3	473.935	0	35.95	299	23841	12	young	0.162	0.702	0.542
P04370	MBP	Isoform 4 of P04370	TTHYGSLPQK		0.0055	1418.78	1418.78	0.0081	2	710.399	0	34.42	299	23841	12	young	0.372	0.709	0.698
P04370	MBP	Isoform 4 of P04370	YLATASTMDHAR		7.1e-05	1479.73	1479.73	0.0053	3	494.251	0	53.27	299	23841	12	young	-0.05	2.453	1.979
P04370	MBP	Isoform 4 of P04370	TQDENPVVHFFK		1.3e-05	1747.91	1747.92	0.0089	3	583.648	0	61.06	299	23841	12	young	0.117	0.566	0.722
P04370	MBP	Isoform 4 of P04370	TQDENPVVHFFK		4.6e-07	1747.91	1747.92	0.0104	2	874.969	0	75.38	299	23841	12	young	0.189	0.627	0.702
P56480	ATPB	ATP synthase subunit beta, mitochondrial precursor	ITTTK		0.0012	850.537	850.54	0.0034	2	426.277	0	30.01	286	59724	8	young	0.31	1.117	1.32
P56480	ATPB	ATP synthase subunit beta, mitochondrial precursor	LVPLK		0.002	856.599	856.602	0.0029	2	429.308	0	31.93	286	59724	8	young	0.246	1.362	1.44
P56480	ATPB	ATP synthase subunit beta, mitochondrial precursor	VVDLLAPYAK		8.4e-07	1375.83	1375.84	0.0077	2	688.927	0	68.3	286	59724	8	young	0.418	1.328	1.345
P56480	ATPB	ATP synthase subunit beta, mitochondrial precursor	TIAMDGTEGLVR		0.0019	1405.74	1405.74	0.0076	2	703.879	0	37.94	286	59724	8	young	0.286	1.115	1.217
P56480	ATPB	ATP synthase subunit beta, mitochondrial precursor	LVLEVAQHLGESTVR		0.00092	1794.01	1794.02	0.0093	3	599.014	0	39.9	286	59724	8	young	-0.032	1.556	1.918
P56480	ATPB	ATP synthase subunit beta, mitochondrial precursor	LVLEVAQHLGESTVR		5e-07	1794.01	1794.02	0.0105	2	898.019	0	72.43	286	59724	8	young	0.318	1.315	1.445
P56480	ATPB	ATP synthase subunit beta, mitochondrial precursor	IMDPNIVGNEHYDVAR		4.1e-06	1985.98	1985.99	0.0118	3	663.003	0	67.38	286	59724	8	young	0.166	0.981	1.27
P56480	ATPB	ATP synthase subunit beta, mitochondrial precursor	FLSQPFQVAEVFTGHMGK		4.8e-07	2310.21	2310.22	0.0113	3	771.08	0	75.34	286	59724	8	young	-0.028	1.335	1.771
P21619	LMNB2	Isoform B2 of P21619	EVSGIK		0.015	919.558	919.561	0.0032	2	460.788	0	28.3	283	72557	12	young	0.42	1.171	1.486
P21619	LMNB2	Isoform B2 of P21619	ALELENDR		0.0014	1102.57	1102.58	0.0056	2	552.297	0	40.97	283	72557	12	young	0.374	1.128	1.402
P21619	LMNB2	Isoform B2 of P21619	LLEGEEER		0.0064	1117.57	1117.58	0.0052	2	559.797	0	34.08	283	72557	12	young	0.317	1.08	1.231
P21619	LMNB2	Isoform B2 of P21619	EQEMTEVR		0.048	1164.56	1164.56	0.0046	2	583.288	0	23.54	283	72557	12	young	0.315	1.203	1.422
P21619	LMNB2	Isoform B2 of P21619	AEDGHAVAK		3.8e-06	1184.64	1184.64	0.0054	2	593.33	0	65.6	283	72557	12	young	0.198	0.899	1.559
P21619	LMNB2	Isoform B2 of P21619	VQAELEEAR		0.0004	1187.63	1187.63	0.0057	2	594.823	0	45.94	283	72557	12	young	0.611	1.156	1.505
P21619	LMNB2	Isoform B2 of P21619	LQEKEELR		0.00086	1331.77	1331.77	0.0058	2	666.893	1	40.33	283	72557	12	young	0.277	0.85	1.018
P21619	LMNB2	Isoform B2 of P21619	QGLETEVAELR		3.1e-06	1387.74	1387.75	0.0076	2	694.883	0	67.9	283	72557	12	young	0.211	1.236	1.674
P21619	LMNB2	Isoform B2 of P21619	KLLEGEEER		0.00074	1389.77	1389.78	0.008	3	464.267	1	43.01	283	72557	12	young	0.452	1.07	0.764
P21619	LMNB2	Isoform B2 of P21619	RLETEDTSGSPSR	Phospho (S)	0.0084	1657.74	1657.74	-0.0043	3	553.587	1	32.17	283	72557	12	young	0	0.667	-22.222
P21619	LMNB2	Isoform B2 of P21619	RLETEDTSGSPSR	Phospho (S)	0.00038	1657.74	1657.74	0	2	829.879	1	46.26	283	72557	12	young	0.279	1.194	1.467
P21619	LMNB2	Isoform B2 of P21619	DAMQQQLAEYQELLDIK		5.7e-05	2323.2	2323.21	0.0135	3	775.411	0	55.36	283	72557	12	young	-0.025	1.225	1.352
Q3UK83	Q3UK83	CRL-1722 L5178Y-R cDNA, RIKEN full-length enriched library, clone:I730007E13 product:heterogeneous nuclear ribonucleoprotein A1, full insert sequence	VVEPK		0.0059	858.542	858.546	0.0038	2	430.28	0	33.2	280	41610	12	young	0.283	1.355	1.983
Q3UK83	Q3UK83	CRL-1722 L5178Y-R cDNA, RIKEN full-length enriched library, clone:I730007E13 product:heterogeneous nuclear ribonucleoprotein A1, full insert sequence	EPEQLR		0.026	914.494	914.497	0.0026	2	458.256	0	22.66	280	41610	12	young	0.538	2.377	2.844
Q3UK83	Q3UK83	CRL-1722 L5178Y-R cDNA, RIKEN full-length enriched library, clone:I730007E13 product:heterogeneous nuclear ribonucleoprotein A1, full insert sequence	IFVGGIK		0.0031	1020.66	1020.66	0.003	2	511.338	0	36.65	280	41610	12	young	0.324	1.676	2.037
Q3UK83	Q3UK83	CRL-1722 L5178Y-R cDNA, RIKEN full-length enriched library, clone:I730007E13 product:heterogeneous nuclear ribonucleoprotein A1, full insert sequence	IFVGGIK		0.0015	1020.66	1020.66	0.0048	2	511.339	0	39.77	280	41610	12	young	0.727	2.797	3.243
Q3UK83	Q3UK83	CRL-1722 L5178Y-R cDNA, RIKEN full-length enriched library, clone:I730007E13 product:heterogeneous nuclear ribonucleoprotein A1, full insert sequence	KIFVGGIK		2e-05	1292.85	1292.86	0.0049	3	431.96	1	47.59	280	41610	12	young	0.395	1.607	1.674
Q3UK83	Q3UK83	CRL-1722 L5178Y-R cDNA, RIKEN full-length enriched library, clone:I730007E13 product:heterogeneous nuclear ribonucleoprotein A1, full insert sequence	KIFVGGIK		0.00028	1292.85	1292.86	0.0057	3	431.961	1	36.18	280	41610	12	young	0.517	1.927	2.613
Q3UK83	Q3UK83	CRL-1722 L5178Y-R cDNA, RIKEN full-length enriched library, clone:I730007E13 product:heterogeneous nuclear ribonucleoprotein A1, full insert sequence	EDTEEHHLR		0.00018	1308.62	1308.62	0.0055	3	437.215	0	46.16	280	41610	12	young	0.635	2.039	2.335
Q3UK83	Q3UK83	CRL-1722 L5178Y-R cDNA, RIKEN full-length enriched library, clone:I730007E13 product:heterogeneous nuclear ribonucleoprotein A1, full insert sequence	EDTEEHHLR		0.00045	1308.62	1308.62	0.0067	2	655.32	0	43.23	280	41610	12	young	0.787	2.881	3.14
Q3UK83	Q3UK83	CRL-1722 L5178Y-R cDNA, RIKEN full-length enriched library, clone:I730007E13 product:heterogeneous nuclear ribonucleoprotein A1, full insert sequence	SESPKEPEQLR	Phospho (S)	0.014	1666.82	1666.82	0.0014	2	834.417	1	31.54	280	41610	12	young	0.471	1.785	2.062
Q3UK83	Q3UK83	CRL-1722 L5178Y-R cDNA, RIKEN full-length enriched library, clone:I730007E13 product:heterogeneous nuclear ribonucleoprotein A1, full insert sequence	SSGPYGGGGQYFAKPR		3.9e-05	1915.98	1915.99	0.0106	3	639.67	0	56.82	280	41610	12	young	0.228	0.956	1.27
Q3UK83	Q3UK83	CRL-1722 L5178Y-R cDNA, RIKEN full-length enriched library, clone:I730007E13 product:heterogeneous nuclear ribonucleoprotein A1, full insert sequence	GFAFVTFDDHDSVDK		1e-06	1986.96	1986.96	0.0074	3	663.329	0	73.69	280	41610	12	young	-0.06	2.913	3.16
Q3UK83	Q3UK83	CRL-1722 L5178Y-R cDNA, RIKEN full-length enriched library, clone:I730007E13 product:heterogeneous nuclear ribonucleoprotein A1, full insert sequence	IFVGGIKEDTEEHHLR		0.014	2167.16	2167.17	0.0116	3	723.399	1	31.2	280	41610	12	young	0.29	1.082	1.49
A2AM68	A2AM68	Heterochromatin protein 1, binding protein 3	KAPPK		0.0041	971.649	971.654	0.0048	2	486.834	1	26.97	274	72335	12	young	0.462	1.612	1.722
A2AM68	A2AM68	Heterochromatin protein 1, binding protein 3	KPIASAR		0.014	1029.65	1029.66	0.0031	2	515.836	0	24.73	274	72335	12	young	0.454	1.837	2.301
A2AM68	A2AM68	Heterochromatin protein 1, binding protein 3	KVPAAQR		0.0042	1056.66	1056.67	0.0049	2	529.342	1	26.16	274	72335	12	young	0.416	1.8	2.239
A2AM68	A2AM68	Heterochromatin protein 1, binding protein 3	ARPSPSVIK		0.031	1241.77	1241.78	0.006	3	414.933	0	25.12	274	72335	12	young	0.347	1.596	2.063
A2AM68	A2AM68	Heterochromatin protein 1, binding protein 3	VDIRPQLLK		0.019	1368.87	1368.88	0.007	3	457.3	0	22.84	274	72335	12	young	0.178	2.105	2.584
A2AM68	A2AM68	Heterochromatin protein 1, binding protein 3	VDIRPQLLK		0.0094	1368.87	1368.88	0.0078	2	685.446	0	25.52	274	72335	12	young	0.251	1.447	1.504
A2AM68	A2AM68	Heterochromatin protein 1, binding protein 3	MDAILTEAIK		3.3e-05	1391.79	1391.8	0.0061	2	696.907	0	54.85	274	72335	12	young	0.403	1.813	1.973
A2AM68	A2AM68	Heterochromatin protein 1, binding protein 3	GSALDPEPQVK		7.2e-05	1427.79	1427.79	0.0057	2	714.903	0	52.78	274	72335	12	young	0.497	1.653	2.072
A2AM68	A2AM68	Heterochromatin protein 1, binding protein 3	KYVSQYYPK		0.017	1606.91	1606.91	0.0025	3	536.644	1	28.95	274	72335	12	young	0.215	1.478	2.087
A2AM68	A2AM68	Heterochromatin protein 1, binding protein 3	TIPAWATLSASQLAR		2.6e-07	1728.96	1728.97	0.0101	2	865.495	0	75.55	274	72335	12	young	0.733	1.973	2.78
A2AM68	A2AM68	Heterochromatin protein 1, binding protein 3	ALPLIVGAQLIHADK		5.5e-09	1846.13	1846.14	0.0094	3	616.386	0	82.61	274	72335	12	young	-0.081	3.913	4.795
A2AM68	A2AM68	Heterochromatin protein 1, binding protein 3	GEPESGEKEENNNK		0.017	1991.98	1991.97	-0.0071	3	664.997	1	32.59	274	72335	12	young	0.404	2.111	2.226
P27661	H2AX	Histone H2A.x	APAVGK		0.001	829.527	829.531	0.0045	2	415.773	0	39.05	263	17151	11	young	0.392	1.009	1.292
P27661	H2AX	Histone H2A.x	SSATVGPK		6e-06	1033.6	1033.61	0.0047	2	517.81	0	61.89	263	17151	11	young	0.497	1.298	1.658
P27661	H2AX	Histone H2A.x	AGLQFPVGR		0.002	1087.63	1087.63	0.0003	2	544.821	0	37.47	263	17151	11	young	0.472	0.709	1.008
P27661	H2AX	Histone H2A.x	AGLQFPVGR		0.044	1087.63	1087.63	0.0008	2	544.821	0	24.14	263	17151	11	young	0.556	0.373	0.729
P27661	H2AX	Histone H2A.x	AGLQFPVGR		0.0016	1087.63	1087.63	0.0047	2	544.823	0	42.27	263	17151	11	young	0.372	0.768	1.091
P27661	H2AX	Histone H2A.x	NDEELNK		0.00035	1148.59	1148.59	-0.0006	2	575.303	0	44.76	263	17151	11	young	0.29	0.657	0.8
P27661	H2AX	Histone H2A.x	NDEELNK		0.011	1148.59	1148.59	0.0024	2	575.304	0	30.36	263	17151	11	young	0.521	0.929	1.251
P27661	H2AX	Histone H2A.x	NDEELNK		0.00064	1148.59	1148.6	0.0066	2	575.306	0	42.56	263	17151	11	young	0.252	0.75	0.943
P27661	H2AX	Histone H2A.x	KSSATVGPK		0.00011	1305.8	1305.8	0.0048	3	436.275	1	46.61	263	17151	11	young	0.286	0.907	1.043
P27661	H2AX	Histone H2A.x	KSSATVGPK		0.00022	1305.8	1305.81	0.0072	2	653.91	1	44.23	263	17151	11	young	0.316	0.731	0.852
P27661	H2AX	Histone H2A.x	LLGGVTIAQGGVLPNIQAVLLPK		1e-05	2558.58	2558.59	0.0134	3	853.871	0	49.93	263	17151	11	young	-0.018	0.865	0.673
P05213	TBA1B	Tubulin alpha-1B chain	EDAANNYAR		3.5e-05	1166.54	1166.55	0.0048	2	584.282	0	54.35	258	53554	9	young	0.194	1.431	1.325
P05213	TBA1B	Tubulin alpha-1B chain	EDMAALEK		0.00049	1193.62	1193.63	0.0046	2	597.82	0	43.04	258	53554	9	young	0.54	1.892	1.766
P05213	TBA1B	Tubulin alpha-1B chain	DVNAAIATIK		1.9e-06	1302.78	1302.78	0.0063	2	652.398	0	68.07	258	53554	9	young	0.213	2.107	1.865
P05213	TBA1B	Tubulin alpha-1B chain	QLFHPEQLITGK		0.0003	1697.97	1697.98	0.0079	3	567	0	44.43	258	53554	9	young	0.109	1.147	1.405
P05213	TBA1B	Tubulin alpha-1B chain	AVFVDLEPTVIDEVR		0.00033	1845	1845.01	0.0081	3	616.01	0	45.84	258	53554	9	young	-0.024	1.134	1.346
P05213	TBA1B	Tubulin alpha-1B chain	NLDIERPTYTNLNR		0.0032	1861.98	1861.98	0.0053	3	621.668	0	37.75	258	53554	9	young	0.157	1.524	1.606
P05213	TBA1B	Tubulin alpha-1B chain	NLDIERPTYTNLNR		0.0013	1861.98	1861.99	0.0083	3	621.669	0	41.51	258	53554	9	young	0.211	1.537	1.716
P05213	TBA1B	Tubulin alpha-1B chain	IHFPLATYAPVISAEK		2.3e-05	2044.16	2044.17	0.0108	3	682.398	0	54.64	258	53554	9	young	-0.03	1.468	1.302
P05213	TBA1B	Tubulin alpha-1B chain	VGINYQPPTVVPGGDLAK		0.0047	2112.18	2112.19	0.0114	3	705.072	0	31.77	258	53554	9	young	-0.02	0.969	0.993
Q61656	DDX5	Probable ATP-dependent RNA helicase DDX5	FGNPGEK		0.047	1035.56	1035.56	0.004	2	518.789	0	23.45	239	74734	8	young	0.366	1.59	2.11
Q61656	DDX5	Probable ATP-dependent RNA helicase DDX5	GYSNLLK		0.0044	1081.64	1081.64	0.0016	2	541.827	0	28.85	239	74734	8	young	0.391	1.255	1.815
Q61656	DDX5	Probable ATP-dependent RNA helicase DDX5	GLDVEDVK		8.3e-05	1161.65	1161.65	0.0045	2	581.834	0	52.7	239	74734	8	young	0.387	1.534	1.934
Q61656	DDX5	Probable ATP-dependent RNA helicase DDX5	WNLDELPK		0.00035	1301.72	1301.73	0.0069	2	651.872	0	45.91	239	74734	8	young	0.322	1.765	1.99
Q61656	DDX5	Probable ATP-dependent RNA helicase DDX5	APILIATDVASR		3.9e-06	1369.81	1369.81	0.0077	2	685.914	0	62.85	239	74734	8	young	-0.052	2.504	3.29
Q61656	DDX5	Probable ATP-dependent RNA helicase DDX5	GDGPICLVLAPTR		0.00011	1500.79	1500.8	0.0064	2	751.406	0	53.02	239	74734	8	young	0.289	1.232	1.479
Q61656	DDX5	Probable ATP-dependent RNA helicase DDX5	NFYQEHPDLAR		0.0027	1532.75	1532.76	0.0077	3	511.926	0	39.45	239	74734	8	young	-0.016	0.728	1.601
Q61656	DDX5	Probable ATP-dependent RNA helicase DDX5	ELAQQVQQVAAEYCR		1.3e-08	1924.93	1924.94	0.0115	2	963.476	0	92.11	239	74734	8	young	-0.041	1.973	2.005
Q8BTI8	SRRM2	Isoform 1 of Q8BTI8	ASPATHR	Phospho (S)	0.057	962.446	962.445	-0.001	2	482.23	0	20.36	221	315077	14	young	---	---	---
Q8BTI8	SRRM2	Isoform 1 of Q8BTI8	SGAGSPPGKR	Phospho (S)	0.042	1280.65	1280.65	-0.0022	2	641.33	1	24.81	221	315077	14	young	0.394	1.554	2.269
Q8BTI8	SRRM2	Isoform 1 of Q8BTI8	EISSSPTSK	Phospho (S)	0.024	1302.63	1302.63	-0.0009	2	652.322	0	27.32	221	315077	14	young	0.874	2.348	2.617
Q8BTI8	SRRM2	Isoform 1 of Q8BTI8	SGMSPEQSK	Phospho (S)	0.00013	1317.59	1317.59	-0.0002	2	659.801	0	49.49	221	315077	14	young	0.443	1.744	2.363
Q8BTI8	SRRM2	Isoform 1 of Q8BTI8	SSSPVTELTAR	Phospho (S)	0.003	1370.66	1370.66	0.0015	2	686.336	0	36.3	221	315077	14	young	0.594	1.988	2.474
Q8BTI8	SRRM2	Isoform 1 of Q8BTI8	RQPSPQPSPR	Phospho (S)	0.0013	1372.67	1372.67	-0.001	3	458.565	1	39.97	221	315077	14	young	-0.064	3.15	1.379
Q8BTI8	SRRM2	Isoform 1 of Q8BTI8	RVPSPTPVPK	Phospho (S)	0.036	1444.8	1444.8	-0.0014	3	482.608	1	25.83	221	315077	14	young	-0.021	1.006	1.474
Q8BTI8	SRRM2	Isoform 1 of Q8BTI8	SAVRPSPSPER	2 Phospho (S)	0.0076	1485.65	1485.65	-0.0036	3	496.223	0	33.02	221	315077	14	young	-0.032	1.559	1.695
Q8BTI8	SRRM2	Isoform 1 of Q8BTI8	SAVRPSPSPER	2 Phospho (S)	0.05	1485.65	1485.65	0.0007	2	743.833	0	24.8	221	315077	14	young	0.266	1.445	1.687
Q8BTI8	SRRM2	Isoform 1 of Q8BTI8	SRTPPSAPSQSR	Phospho (T)	0.0091	1493.71	1493.71	-0.0029	3	498.91	1	33.24	221	315077	14	young	0.856	2.133	3.139
Q8BTI8	SRRM2	Isoform 1 of Q8BTI8	SRTPPSAPSQSR	Phospho (T)	0.029	1493.71	1493.71	0.0009	2	747.863	1	28.03	221	315077	14	young	0.337	2.055	2.842
Q8BTI8	SRRM2	Isoform 1 of Q8BTI8	VSSPVLETVQQR	Phospho (S)	1e-05	1565.79	1565.8	0.002	2	783.905	0	62.31	221	315077	14	young	0.302	2.466	3.015
Q8BTI8	SRRM2	Isoform 1 of Q8BTI8	QSHSESSPDGEVK	Phospho (S)	0.0032	1753.78	1753.78	0.0009	2	877.896	0	37.37	221	315077	14	young	0.304	2.172	2.582
Q8BTI8	SRRM2	Isoform 1 of Q8BTI8	SEQPLSQVLPSLSPEHK	Phospho (S)	0.00039	2243.14	2243.15	0.0106	4	561.796	0	46.74	221	315077	14	young	-0.019	0.928	1.34
Q922F4	TBB6	Tubulin beta-6 chain	GSQQYR		0.0032	881.448	881.452	0.0046	2	441.733	0	32.7	220	52876	8	young	0.181	1.086	1.095
Q922F4	TBB6	Tubulin beta-6 chain	NMMAACDPR		0.028	1197.49	1197.49	0.0058	2	599.754	0	24.53	220	52876	8	young	0.288	1.528	1.59
Q922F4	TBB6	Tubulin beta-6 chain	IREEYPDR		0.0093	1220.63	1220.63	0.0046	3	407.885	1	28.34	220	52876	8	young	0.2	1.086	1.479
Q922F4	TBB6	Tubulin beta-6 chain	FPGQLNADLR		0.00036	1273.69	1273.7	0.0075	2	637.856	0	46.99	220	52876	8	young	0.254	1.485	1.158
Q922F4	TBB6	Tubulin beta-6 chain	KLAVNMVPFPR		0.00036	1558.93	1558.93	0.0074	3	520.652	1	41.19	220	52876	8	young	-0.03	1.448	1.496
Q922F4	TBB6	Tubulin beta-6 chain	LHFFMPGFAPLTAR		0.00014	1747.94	1747.94	0.0087	3	583.655	0	50.6	220	52876	8	young	0.053	0.492	0.53
Q922F4	TBB6	Tubulin beta-6 chain	GHYTEGAELVDSVLDVVR		7.8e-07	2102.08	2102.09	0.0096	3	701.703	0	74.02	220	52876	8	young	---	---	---
Q922F4	TBB6	Tubulin beta-6 chain	MASTFIGNSTAIQELFKR		1.5e-06	2301.24	2301.25	0.0098	3	768.09	1	69.01	220	52876	8	young	0.097	0.901	0.915
P16858	G3P	Glyceraldehyde-3-phosphate dehydrogenase	DPTNIK		0.01	974.564	974.568	0.0038	2	488.291	0	28.73	215	39908	5	young	0.417	1.538	1.196
P16858	G3P	Glyceraldehyde-3-phosphate dehydrogenase	TVDGPSGK		0.00013	1047.58	1047.58	0.0038	2	524.799	0	49.21	215	39908	5	young	0.23	0.973	0.791
P16858	G3P	Glyceraldehyde-3-phosphate dehydrogenase	QASEGPLK		0.00076	1116.64	1116.64	0.0044	2	559.329	0	40.73	215	39908	5	young	0.176	0.846	0.521
P16858	G3P	Glyceraldehyde-3-phosphate dehydrogenase	GAAQNIIPASTGAAK		1.5e-07	1656.94	1656.95	0.0093	2	829.482	0	78.78	215	39908	5	young	0.166	1.057	1.017
P16858	G3P	Glyceraldehyde-3-phosphate dehydrogenase	VIISAPSADAPMFVMGVNHEK		2.1e-09	2500.31	2500.32	0.0095	3	834.446	0	98.66	215	39908	5	young	-0.037	1.821	1.286
P84244	H33	Histone H3.3	DIQLAR		0.0042	858.505	858.504	-0.0007	2	430.259	0	35.69	207	17382	13	young	0.33	0.895	1.085
P84244	H33	Histone H3.3	DIQLAR		0.048	858.505	858.507	0.0027	2	430.261	0	25.98	207	17382	13	young	0.522	0.691	0.751
P84244	H33	Histone H3.3	STELLIR		0.0037	974.588	974.588	-0.0006	2	488.301	0	32.45	207	17382	13	young	0.354	0.862	1.075
P84244	H33	Histone H3.3	STELLIR		0.048	974.588	974.588	0.0002	2	488.301	0	21.6	207	17382	13	young	0.465	0.492	0.702
P84244	H33	Histone H3.3	STELLIR		0.028	974.588	974.589	0.0005	2	488.302	0	23.57	207	17382	13	young	0.446	0.472	0.568
P84244	H33	Histone H3.3	STELLIR		0.0013	974.588	974.593	0.0052	2	488.304	0	33.94	207	17382	13	young	0.264	1.032	1.177
P84244	H33	Histone H3.3	VTIMPK		0.0025	975.603	975.608	0.0049	2	488.811	0	36.11	207	17382	13	young	0.258	0.932	1.318
P84244	H33	Histone H3.3	SAPSTGGVK		1.9e-06	1090.62	1090.63	0.0052	2	546.321	0	70.29	207	17382	13	young	0.21	0.842	1.068
P84244	H33	Histone H3.3	KQLATK		0.0038	1119.73	1119.74	0.0049	2	560.877	1	30.83	207	17382	13	young	0.126	0.519	0.85
P84244	H33	Histone H3.3	RVTIMPK		0.0039	1131.7	1131.71	0.0054	2	566.862	1	29.8	207	17382	13	young	0.241	0.929	1.008
P84244	H33	Histone H3.3	EIAQDFK		0.00021	1137.63	1137.63	0	2	569.821	0	45.18	207	17382	13	young	0.31	1.01	1.068
P84244	H33	Histone H3.3	EIAQDFK		0.00036	1137.63	1137.63	0.0059	2	569.824	0	45.07	207	17382	13	young	0.224	0.963	1.247
P84244	H33	Histone H3.3	VTIMPKDIQLAR		0.0068	1671.99	1672	0.009	3	558.342	1	27.84	207	17382	13	young	0.673	0.735	1.811
P08249	MDHM	Malate dehydrogenase, mitochondrial precursor	ITPFEEK		0.0061	1150.65	1150.65	0.0048	2	576.334	0	33.19	205	39703	6	young	0.239	1.141	1.043
P08249	MDHM	Malate dehydrogenase, mitochondrial precursor	ANTFVAELK		0.00038	1279.74	1279.74	0.0059	2	640.879	0	46.11	205	39703	6	young	0.29	1.452	1.645
P08249	MDHM	Malate dehydrogenase, mitochondrial precursor	VNVPVIGGHAGK		4.4e-05	1434.86	1434.86	0.0057	3	479.294	0	51.5	205	39703	6	young	0.221	1.047	1.031
P08249	MDHM	Malate dehydrogenase, mitochondrial precursor	TIIPLISQCTPK		0.012	1646.93	1646.94	0.0089	3	549.988	0	30.39	205	39703	6	young	-0.016	0.781	0.972
P08249	MDHM	Malate dehydrogenase, mitochondrial precursor	LTLYDIAHTPGVAADLSHIETR		0.0014	2536.34	2536.36	0.0148	4	635.096	0	39.96	205	39703	6	young	-0.015	0.744	0.536
P08249	MDHM	Malate dehydrogenase, mitochondrial precursor	LTLYDIAHTPGVAADLSHIETR		3.1e-09	2536.34	2536.36	0.0152	3	846.459	0	96.51	205	39703	6	young	-0.022	1.088	0.764
Q9QZQ8	H2AY	Isoform 2 of Q9QZQ8	SLFLGQK		0.00041	1079.66	1079.66	0.0052	2	540.839	0	45.3	195	46765	7	young	0.319	1.09	1.355
Q9QZQ8	H2AY	Isoform 2 of Q9QZQ8	NCLALADDR		7.9e-05	1179.55	1179.56	0.0058	2	590.785	0	50.16	195	46765	7	young	0.169	1.968	2.111
Q9QZQ8	H2AY	Isoform 2 of Q9QZQ8	KQGEVSK		0.015	1206.73	1206.74	0.0067	3	403.253	1	27.95	195	46765	7	young	0.176	0.9	1.33
Q9QZQ8	H2AY	Isoform 2 of Q9QZQ8	SIAFPSIGSGR		3.9e-05	1234.68	1234.68	0.0059	2	618.35	0	55.53	195	46765	7	young	0.278	1.262	1.451
Q9QZQ8	H2AY	Isoform 2 of Q9QZQ8	GKLEAIITPPPAK		0.01	1766.1	1766.11	0.0087	3	589.711	1	21.05	195	46765	7	young	0.216	1.855	2.341
Q9QZQ8	H2AY	Isoform 2 of Q9QZQ8	GKLEAIITPPPAK		5e-05	1766.1	1766.11	0.0091	4	442.535	1	44.13	195	46765	7	young	0.256	0.684	1.081
Q9QZQ8	H2AY	Isoform 2 of Q9QZQ8	HILLAVANDEELNQLLK		6.7e-07	2220.27	2220.28	0.0125	3	741.102	0	68.22	195	46765	7	young	-0.031	1.484	2.3
Q6PDM2	SFRS1	Isoform 1 of Q6PDM2	GPAGNNDCR		0.024	1092.46	1092.46	-0.0006	2	547.235	0	24.65	193	29117	10	young	0.46	1.517	1.44
Q6PDM2	SFRS1	Isoform 1 of Q6PDM2	KLDNTK		0.019	1149.71	1149.71	0.0043	2	575.864	1	27.67	193	29117	10	young	0.451	1.477	1.593
Q6PDM2	SFRS1	Isoform 1 of Q6PDM2	DGYDYDGYR		0.041	1266.53	1266.53	0.0053	2	634.274	0	21.42	193	29117	10	young	0.35	1.171	1.199
Q6PDM2	SFRS1	Isoform 1 of Q6PDM2	SHEGETAYIR		0.0016	1305.64	1305.65	0.0066	3	436.224	0	39.95	193	29117	10	young	0.291	1.115	1.344
Q6PDM2	SFRS1	Isoform 1 of Q6PDM2	SHEGETAYIR		0.00056	1305.64	1305.65	0.0072	2	653.833	0	44.27	193	29117	10	young	0.234	1.116	1.191
Q6PDM2	SFRS1	Isoform 1 of Q6PDM2	DIEDVFYK		3.5e-05	1315.69	1315.7	0.0069	2	658.856	0	55.72	193	29117	10	young	0.557	2.302	2.146
Q6PDM2	SFRS1	Isoform 1 of Q6PDM2	KEDMTYAVR		0.00026	1399.74	1399.74	0.0073	2	700.88	1	46.38	193	29117	10	young	0.346	1.656	1.89
Q6PDM2	SFRS1	Isoform 1 of Q6PDM2	VDGPRSPSYGR	Phospho (S)	0.041	1413.65	1413.65	-0.0002	2	707.833	1	24.81	193	29117	10	young	0.565	2.127	2.208
Q6PDM2	SFRS1	Isoform 1 of Q6PDM2	TKDIEDVFYK		0.00066	1688.94	1688.94	0.0084	3	563.988	1	42.73	193	29117	10	young	0.24	0.831	1.265
Q6PDM2	SFRS1	Isoform 1 of Q6PDM2	TKDIEDVFYK		1.2e-05	1688.94	1688.94	0.009	2	845.479	1	60.25	193	29117	10	young	0.46	1.189	1.489
O70133	DHX9	Isoform 1 of O70133	DYYSR		0.061	846.399	846.403	0.0034	2	424.209	0	12.16	190	159949	8	young	---	---	---
O70133	DHX9	Isoform 1 of O70133	INEVK		0.056	889.548	889.549	0.0017	2	445.782	0	26.37	190	159949	8	young	---	---	---
O70133	DHX9	Isoform 1 of O70133	DAQSNAAR		0.00027	975.486	975.487	0.0015	2	488.751	0	46.24	190	159949	8	young	0.147	1.876	2.31
O70133	DHX9	Isoform 1 of O70133	MSGEEAEIR		0.0079	1164.56	1164.56	0.007	2	583.289	0	31.28	190	159949	8	young	0.357	1.167	1.329
O70133	DHX9	Isoform 1 of O70133	LNQYFQK		0.0052	1227.69	1227.69	0.0055	2	614.853	0	33.66	190	159949	8	young	0.344	1.444	1.854
O70133	DHX9	Isoform 1 of O70133	GISHVIVDEIHER		0.00015	1646.89	1646.89	0.0087	3	549.972	0	49.73	190	159949	8	young	0.347	1.182	1.284
O70133	DHX9	Isoform 1 of O70133	QLYHLGVIEAYSGLTK		1.1e-06	2079.16	2079.17	0.0117	3	694.065	0	69.17	190	159949	8	young	-0.032	1.532	1.833
O70133	DHX9	Isoform 1 of O70133	QPNIISQLDPVNEHMLNTIR		2.6e-05	2475.3	2475.31	0.0118	3	826.112	0	57.6	190	159949	8	young	-0.038	1.851	2.131
A2ADH4	A2ADH4	Alpha thalassemia/mental retardation syndrome X-linked homolog	RPECSSSDTEK	Phospho (S)	0.037	1651.68	1651.69	0.003	3	551.569	0	24.26	180	320158	4	young	0.456	1.41	1.892
A2ADH4	A2ADH4	Alpha thalassemia/mental retardation syndrome X-linked homolog	DTILAELLQIHK		5e-07	1681	1681.01	0.0085	3	561.344	0	70.07	180	320158	4	young	-0.049	2.359	2.744
A2ADH4	A2ADH4	Alpha thalassemia/mental retardation syndrome X-linked homolog	SVPATVDDDDDDNDPENR		9.9e-06	2131.89	2131.89	0.001	3	711.638	0	62.24	180	320158	4	young	-0.035	1.633	3.107
A2ADH4	A2ADH4	Alpha thalassemia/mental retardation syndrome X-linked homolog	SVPATVDDDDDDNDPENR		4.2e-08	2131.89	2131.89	0.0021	2	1066.95	0	85.84	180	320158	4	young	0.548	2.115	2.654
Q8BFZ3	ACTBL	Protein beta-actin-like	GILTLK		0.00032	931.631	931.635	0.0036	2	466.825	0	41.33	180	44991	6	young	0.253	1.418	1.393
Q8BFZ3	ACTBL	Protein beta-actin-like	DLTDYLMK		2.6e-06	1285.68	1285.69	0.0064	2	643.852	0	67.28	180	44991	6	young	0.288	1.457	1.343
Q8BFZ3	ACTBL	Protein beta-actin-like	HQGVMVGMGQK		0.00072	1458.77	1458.77	0.0059	3	487.265	0	44.56	180	44991	6	young	0.277	1.567	2.032
Q8BFZ3	ACTBL	Protein beta-actin-like	HQGVMVGMGQK		3.7e-05	1458.77	1458.77	0.0067	2	730.395	0	57.53	180	44991	6	young	-0.037	1.764	2.044
Q8BFZ3	ACTBL	Protein beta-actin-like	VAPDEHPILLTEAPLNPK		0.00051	2241.26	2241.27	0.011	4	561.325	0	40.66	180	44991	6	young	-0.015	0.705	0.733
Q8BFZ3	ACTBL	Protein beta-actin-like	VAPDEHPILLTEAPLNPK		0.0012	2241.26	2241.27	0.0118	3	748.098	0	36.87	180	44991	6	young	0.203	1.366	1.617
P10922	H10	Histone H1.0	ATPVK		0.052	802.516	802.519	0.0031	2	402.267	0	23.01	180	28918	12	young	---	---	---
P10922	H10	Histone H1.0	VATPK		0.0042	802.516	802.519	0.0031	2	402.267	0	33.89	180	28918	12	young	0.234	0.727	0.842
P10922	H10	Histone H1.0	SVAFK		0.016	838.516	838.515	-0.0009	2	420.265	0	29.82	180	28918	12	young	0.324	0.754	0.647
P10922	H10	Histone H1.0	SVAFK		0.0094	838.516	838.519	0.0034	2	420.267	0	32.23	180	28918	12	young	0.194	0.575	0.771
P10922	H10	Histone H1.0	KAASK		0.013	935.613	935.618	0.005	2	468.816	1	29.34	180	28918	12	young	0.179	0.426	0.482
P10922	H10	Histone H1.0	AAKPK		0.015	945.634	945.639	0.0053	2	473.827	0	20.82	180	28918	12	young	0.292	0.487	0.614
P10922	H10	Histone H1.0	GVGASGSFR		0.00084	980.516	980.515	-0.0008	2	491.265	0	40.69	180	28918	12	young	0.268	0.921	1.069
P10922	H10	Histone H1.0	GVGASGSFR		2.5e-06	980.516	980.52	0.0039	2	491.267	0	65.68	180	28918	12	young	0.16	0.761	0.587
P10922	H10	Histone H1.0	VKPVK		0.013	1001.7	1001.7	0.0026	2	501.857	0	18.83	180	28918	12	young	0.238	0.603	0.698
P10922	H10	Histone H1.0	KVATPK		0.017	1074.71	1074.72	0.0039	2	538.366	1	23	180	28918	12	young	0.252	0.607	0.67
P10922	H10	Histone H1.0	LVTTGVLK		6.1e-05	1117.73	1117.74	0.0047	2	559.875	0	46.9	180	28918	12	young	0.225	0.675	0.815
P10922	H10	Histone H1.0	KPAATPK		0.0007	1143.73	1143.74	0.0059	2	572.877	0	38.1	180	28918	12	young	0.284	0.675	1.034
P10126	EF1A1	Elongation factor 1-alpha 1	EAAEMGK		7.5e-05	1022.53	1022.53	0.0029	2	512.274	0	48.43	179	57275	5	young	0.147	0.81	0.948
P10126	EF1A1	Elongation factor 1-alpha 1	QLIVGVNK		0.00013	1157.74	1157.74	0.0055	2	579.879	0	44.64	179	57275	5	young	0.27	1.084	1.185
P10126	EF1A1	Elongation factor 1-alpha 1	IGGIGTVPVGR		6.9e-05	1168.7	1168.71	0.0069	2	585.363	0	52.09	179	57275	5	young	0.156	0.727	0.83
P10126	EF1A1	Elongation factor 1-alpha 1	KLEDGPK		0.0081	1217.73	1217.74	0.0052	3	406.921	1	31.69	179	57275	5	young	0.174	0.899	1.112
P10126	EF1A1	Elongation factor 1-alpha 1	EHALLAYTLGVK		1.9e-08	1601.94	1601.95	0.0073	2	801.98	0	85.11	179	57275	5	young	0.147	1.886	1.98
Q9Z2D6	MECP2	Isoform A of Q9Z2D6	AAASEGVQVK		1.1e-06	1246.71	1246.72	0.0047	2	624.366	0	69.92	177	61780	6	young	0.268	1.265	1.57
Q9Z2D6	MECP2	Isoform A of Q9Z2D6	KAEADPQAIPK		0.0091	1598.94	1598.94	0.0054	3	533.988	1	29.85	177	61780	6	young	0.312	1.829	1.573
Q9Z2D6	MECP2	Isoform A of Q9Z2D6	KPGSVVAAAAAEAK		0.0001	1701.02	1701.02	0.0073	3	568.015	0	45.58	177	61780	6	young	0.2	2.251	1.781
Q9Z2D6	MECP2	Isoform A of Q9Z2D6	EVVKPLLVSTLGEK		0.0017	1943.2	1943.21	0.0073	4	486.81	0	27.98	177	61780	6	young	---	---	---
Q9Z2D6	MECP2	Isoform A of Q9Z2D6	EVVKPLLVSTLGEK		8.4e-06	1943.2	1943.21	0.011	3	648.745	0	50.78	177	61780	6	young	-0.034	1.614	2.377
Q9Z2D6	MECP2	Isoform A of Q9Z2D6	DRGPMYDDPTLPEGWTR		0.0012	2149	2149.01	0.0115	3	717.345	1	42.55	177	61780	6	young	-0.022	1.07	1.412
Q3U6P5	Q3U6P5	Bone marrow macrophage cDNA, RIKEN full-length enriched library, clone:I830120C02 product:heterogeneous nuclear ribonucleoprotein C, full insert sequence	SGFNSK		0.0047	926.506	926.511	0.0041	2	464.263	0	33.85	161	41730	7	young	0.327	1.414	2.175
Q3U6P5	Q3U6P5	Bone marrow macrophage cDNA, RIKEN full-length enriched library, clone:I830120C02 product:heterogeneous nuclear ribonucleoprotein C, full insert sequence	ELTQIK		0.034	1018.63	1018.63	0.0056	2	510.323	0	26.82	161	41730	7	young	0.368	1.701	1.941
Q3U6P5	Q3U6P5	Bone marrow macrophage cDNA, RIKEN full-length enriched library, clone:I830120C02 product:heterogeneous nuclear ribonucleoprotein C, full insert sequence	MYSYPAR		0.012	1030.5	1030.51	0.0056	2	516.261	0	30.36	161	41730	7	young	0.4	1.557	2.028
Q3U6P5	Q3U6P5	Bone marrow macrophage cDNA, RIKEN full-length enriched library, clone:I830120C02 product:heterogeneous nuclear ribonucleoprotein C, full insert sequence	KDETNVK		0.041	1264.74	1264.74	0.0056	3	422.588	1	24.42	161	41730	7	young	0.321	1.621	2.251
Q3U6P5	Q3U6P5	Bone marrow macrophage cDNA, RIKEN full-length enriched library, clone:I830120C02 product:heterogeneous nuclear ribonucleoprotein C, full insert sequence	KDETNVK		0.048	1264.74	1264.74	0.0068	2	633.378	1	24.7	161	41730	7	young	0.354	1.533	2.127
Q3U6P5	Q3U6P5	Bone marrow macrophage cDNA, RIKEN full-length enriched library, clone:I830120C02 product:heterogeneous nuclear ribonucleoprotein C, full insert sequence	SEEEQSSASVK		6.5e-09	1467.73	1467.74	0.0088	2	734.876	0	94.42	161	41730	7	young	0.389	2.177	2.472
Q3U6P5	Q3U6P5	Bone marrow macrophage cDNA, RIKEN full-length enriched library, clone:I830120C02 product:heterogeneous nuclear ribonucleoprotein C, full insert sequence	MIAGQVLDINLAAEPK		1.1e-05	1970.11	1970.12	0.0109	3	657.715	0	58.84	161	41730	7	young	-0.038	1.841	1.718
Q00PI9	HNRL2	Heterogeneous nuclear ribonucleoprotein U-like protein 2	ALLPHVLCK		0.0022	1326.78	1326.78	0.0049	3	443.267	0	36.59	160	91938	8	young	-0.028	1.358	1.715
Q00PI9	HNRL2	Heterogeneous nuclear ribonucleoprotein U-like protein 2	SKPAGSDGER	Phospho (S)	0.0027	1370.64	1370.65	0.0026	3	457.889	0	36.04	160	91938	8	young	0.498	2.633	3.252
Q00PI9	HNRL2	Heterogeneous nuclear ribonucleoprotein U-like protein 2	SKPAGSDGERR	Phospho (S)	0.015	1526.74	1526.75	0.003	3	509.923	1	30.6	160	91938	8	young	0.371	0.885	1.156
Q00PI9	HNRL2	Heterogeneous nuclear ribonucleoprotein U-like protein 2	SGDETPGSEAPGDK	Phospho (S)	0.04	1713.73	1713.73	0	3	572.252	0	24.98	160	91938	8	young	-0.032	1.531	1.399
Q00PI9	HNRL2	Heterogeneous nuclear ribonucleoprotein U-like protein 2	SGDETPGSEAPGDK	Phospho (S)	1.3e-05	1713.73	1713.73	0.0008	2	857.875	0	59.87	160	91938	8	young	-0.022	1.05	2.159
Q00PI9	HNRL2	Heterogeneous nuclear ribonucleoprotein U-like protein 2	DLLVQQASQCLSK		0.0014	1765.93	1765.92	-0.0081	2	883.969	0	41.45	160	91938	8	young	0.185	1.615	1.334
Q00PI9	HNRL2	Heterogeneous nuclear ribonucleoprotein U-like protein 2	AVEEQGDDQDSEK	Phospho (S)	0.0035	1816.76	1816.76	-0.0002	3	606.594	0	36.14	160	91938	8	young	0.112	0.476	0.586
Q00PI9	HNRL2	Heterogeneous nuclear ribonucleoprotein U-like protein 2	CDYMDEVTYGELEKEEAQPIVTK		0.0091	3167.51	3167.53	0.018	4	792.889	1	35.28	160	91938	8	young	---	---	---
Q6P4T2	Q6P4T2	Activating signal cointegrator 1 complex subunit 3-like 1	KADEVLEILK		3.1e-07	1588.98	1588.98	0.0057	2	795.498	1	69.84	160	265467	3	young	0.361	1.542	1.768
Q6P4T2	Q6P4T2	Activating signal cointegrator 1 complex subunit 3-like 1	KADEVLEILK		0.00012	1588.98	1588.98	0.0059	3	530.668	1	43.74	160	265467	3	young	0.342	1.581	1.781
Q6P4T2	Q6P4T2	Activating signal cointegrator 1 complex subunit 3-like 1	QVLDLEDLVFTQGSHFMANK		5.4e-08	2579.33	2579.34	0.0145	3	860.789	0	84.61	160	265467	3	young	-0.053	2.535	3.198
Q64522	H2A2B	Histone H2A type 2-B	AGLQFPVGR		0.002	1087.63	1087.63	0.0003	2	544.821	0	37.47	157	16022	8	young	0.472	0.709	1.008
Q64522	H2A2B	Histone H2A type 2-B	AGLQFPVGR		0.044	1087.63	1087.63	0.0008	2	544.821	0	24.14	157	16022	8	young	0.556	0.373	0.729
Q64522	H2A2B	Histone H2A type 2-B	AGLQFPVGR		0.0016	1087.63	1087.63	0.0047	2	544.823	0	42.27	157	16022	8	young	0.372	0.768	1.091
Q64522	H2A2B	Histone H2A type 2-B	KGNYAER		0.053	1124.62	1124.62	0.0059	2	563.319	1	23.03	157	16022	8	young	---	---	---
Q64522	H2A2B	Histone H2A type 2-B	NDEELNK		0.00035	1148.59	1148.59	-0.0006	2	575.303	0	44.76	157	16022	8	young	0.29	0.657	0.8
Q64522	H2A2B	Histone H2A type 2-B	NDEELNK		0.011	1148.59	1148.59	0.0024	2	575.304	0	30.36	157	16022	8	young	0.521	0.929	1.251
Q64522	H2A2B	Histone H2A type 2-B	NDEELNK		0.00064	1148.59	1148.6	0.0066	2	575.306	0	42.56	157	16022	8	young	0.252	0.75	0.943
Q64522	H2A2B	Histone H2A type 2-B	LLGGVTIAQGGVLPNIQAVLLPK		1e-05	2558.58	2558.59	0.0134	3	853.871	0	49.93	157	16022	8	young	-0.018	0.865	0.673
O08553	DPYL2	Dihydropyrimidinase-related protein 2	MVIPGGIDVHTR		2.3e-07	1437.79	1437.8	0.0072	3	480.272	0	76.68	157	67316	3	young	0.182	0.736	0.547
O08553	DPYL2	Dihydropyrimidinase-related protein 2	GIQEEMEALVK		1.1e-06	1533.83	1533.84	0.0068	2	767.927	0	70.4	157	67316	3	young	0.27	1.353	1.233
O08553	DPYL2	Dihydropyrimidinase-related protein 2	QIGENLIVPGGVK		5.8e-05	1610.96	1610.97	0.0072	2	806.491	0	48.52	157	67316	3	young	0.183	1.039	1.063
Q3U8W9	Q3U8W9	Bone marrow macrophage cDNA, RIKEN full-length enriched library, clone:I830045N07 product:heterogeneous nuclear ribonucleoprotein R, full insert sequence	SFSEFGK		0.00042	1088.57	1088.58	0.0054	2	545.297	0	43.05	156	77549	5	young	0.508	1.876	2.016
Q3U8W9	Q3U8W9	Bone marrow macrophage cDNA, RIKEN full-length enriched library, clone:I830045N07 product:heterogeneous nuclear ribonucleoprotein R, full insert sequence	LFVGSIPK		0.012	1147.72	1147.73	0.0051	2	574.87	0	29.95	156	77549	5	young	0.613	2.187	2.294
Q3U8W9	Q3U8W9	Bone marrow macrophage cDNA, RIKEN full-length enriched library, clone:I830045N07 product:heterogeneous nuclear ribonucleoprotein R, full insert sequence	GFCFLEYEDHK		1.5e-05	1720.78	1720.79	0.0101	2	861.404	0	60.15	156	77549	5	young	0.19	2.221	2.028
Q3U8W9	Q3U8W9	Bone marrow macrophage cDNA, RIKEN full-length enriched library, clone:I830045N07 product:heterogeneous nuclear ribonucleoprotein R, full insert sequence	VTEGLVDVILYHQPDDK		7.2e-06	2228.19	2228.2	0.0117	3	743.742	0	63.08	156	77549	5	young	0.168	2.472	3.153
Q3U8W9	Q3U8W9	Bone marrow macrophage cDNA, RIKEN full-length enriched library, clone:I830045N07 product:heterogeneous nuclear ribonucleoprotein R, full insert sequence	KYGGPPPDSVYSGVQPGIGTEVFVGK		0.00022	3066.64	3066.65	0.0149	4	767.671	1	47.18	156	77549	5	young	0	-0.07	2.239
A2A8V9	A2A8V9	Serine/arginine repetitive matrix 1	RVSSSR	Phospho (S)	0.041	914.446	914.445	-0.0007	2	458.23	1	22.15	155	118254	16	young	0.649	3.671	3.148
A2A8V9	A2A8V9	Serine/arginine repetitive matrix 1	GTSAEQDNR		0.0023	1120.52	1120.52	-0.0007	2	561.269	0	36.16	155	118254	16	young	0.361	2	2.307
A2A8V9	A2A8V9	Serine/arginine repetitive matrix 1	RSPSLSSK	Phospho (S)	0.058	1228.64	1228.64	-0.0019	3	410.554	1	25.52	155	118254	16	young	---	---	---
A2A8V9	A2A8V9	Serine/arginine repetitive matrix 1	RYSPPIQR	Phospho (S)	0.046	1239.62	1239.62	-0.0014	3	414.215	1	23.73	155	118254	16	young	0.415	0.911	2.037
A2A8V9	A2A8V9	Serine/arginine repetitive matrix 1	SRVSVSPGR	2 Phospho (S)	0.037	1247.55	1247.55	0	2	624.785	1	25.88	155	118254	16	young	0.602	2.309	2.556
A2A8V9	A2A8V9	Serine/arginine repetitive matrix 1	TASPPPPPK	Phospho (S)	0.0035	1258.66	1258.66	-0.0007	2	630.335	0	35.34	155	118254	16	young	0.291	1.055	1.453
A2A8V9	A2A8V9	Serine/arginine repetitive matrix 1	RSPSPPPAR	2 Phospho (S)	0.046	1267.56	1267.56	-0.001	3	423.527	1	22.34	155	118254	16	young	0.498	1.526	1.914
A2A8V9	A2A8V9	Serine/arginine repetitive matrix 1	APQTSSPPPVR	Phospho (S)	0.017	1359.67	1359.67	-0.0004	2	680.841	0	28	155	118254	16	young	0.411	1.798	2.024
A2A8V9	A2A8V9	Serine/arginine repetitive matrix 1	SVSGSPEPAAK	Phospho (S)	0.00016	1396.68	1396.68	-0.0001	2	699.349	0	48.44	155	118254	16	young	0.603	1.889	2.322
A2A8V9	A2A8V9	Serine/arginine repetitive matrix 1	TASPPPPPKR	Phospho (S)	0.024	1414.76	1414.75	-0.0036	3	472.592	1	27.77	155	118254	16	young	0.38	1.098	1.447
A2A8V9	A2A8V9	Serine/arginine repetitive matrix 1	TASPPPPPKR	Phospho (S)	0.054	1414.76	1414.76	0.0005	3	472.593	1	24.47	155	118254	16	young	---	---	---
A2A8V9	A2A8V9	Serine/arginine repetitive matrix 1	HRPSSPATPPPK	Phospho (S); Phospho (T)	0.028	1718.82	1718.81	-0.0011	3	573.945	0	28.03	155	118254	16	young	0.445	1.118	1.966
A2A8V9	A2A8V9	Serine/arginine repetitive matrix 1	HRPSSPATPPPK	Phospho (S); Phospho (T)	0.02	1718.82	1718.82	0.0009	3	573.946	0	29.57	155	118254	16	young	0.309	1.194	1.583
A2A8V9	A2A8V9	Serine/arginine repetitive matrix 1	EKSPELPEPSVR	Phospho (S)	0.0055	1734.88	1734.89	0.0067	3	579.303	1	36.01	155	118254	16	young	0.243	1.915	2.555
A2A8V9	A2A8V9	Serine/arginine repetitive matrix 1	VNLEVIKPWITK		0.0016	1871.16	1871.17	0.0088	3	624.731	0	28.04	155	118254	16	young	-0.077	3.745	3.69
A2A8V9	A2A8V9	Serine/arginine repetitive matrix 1	RSPSPAPPPPPPPPPPR	2 Phospho (S)	0.0045	2043.98	2043.98	0.0011	3	682.335	1	36.81	155	118254	16	young	-0.037	1.803	2.123
Q569Z6	TR150	Thyroid hormone receptor-associated protein 3	QAYSPR	Phospho (S)	0.018	944.424	944.424	0.0006	2	473.219	0	24.85	155	122570	8	young	0.428	1.744	2.274
Q569Z6	TR150	Thyroid hormone receptor-associated protein 3	SSSPPPR	Phospho (S)	0.00077	950.434	950.435	0.0004	2	476.225	0	39.95	155	122570	8	young	0.576	2.107	2.742
Q569Z6	TR150	Thyroid hormone receptor-associated protein 3	ASVSDLSPR	Phospho (S)	5.1e-05	1154.55	1154.55	0.0003	2	578.28	0	53.02	155	122570	8	young	0.239	1.808	2.485
Q569Z6	TR150	Thyroid hormone receptor-associated protein 3	SSSPPPRK	Phospho (S)	0.05	1222.63	1222.63	0	3	408.551	1	24.66	155	122570	8	young	0.371	1.413	1.826
Q569Z6	TR150	Thyroid hormone receptor-associated protein 3	IDISPSTFR	Phospho (S)	0.00081	1258.61	1258.61	0.0068	2	630.315	0	42.95	155	122570	8	young	0.398	1.766	2.532
Q569Z6	TR150	Thyroid hormone receptor-associated protein 3	RIDISPSTFR	Phospho (S)	0.01	1414.71	1414.71	0.0007	2	708.362	1	30.57	155	122570	8	young	0.357	1.639	2.033
Q569Z6	TR150	Thyroid hormone receptor-associated protein 3	SREEEWDPEYTPK	Phospho (S)	0.017	2032.9	2032.91	0.0029	3	678.642	1	31.04	155	122570	8	young	1.025	3.764	4.522
Q569Z6	TR150	Thyroid hormone receptor-associated protein 3	DSRPSQAAGDNQGDEAK		9.2e-05	2032.97	2032.97	0.002	3	678.663	0	52.88	155	122570	8	young	0.293	1.546	1.913
Q7TQD2	TPPP	Tubulin polymerization-promoting protein	FTGSHK		0.021	963.538	963.543	0.0047	2	482.779	0	27.23	148	27733	4	young	0.279	0.921	1.033
Q7TQD2	TPPP	Tubulin polymerization-promoting protein	APVISGVTK		5.5e-06	1158.72	1158.73	0.0067	2	580.371	0	63.14	148	27733	4	young	0.235	1.076	1.132
Q7TQD2	TPPP	Tubulin polymerization-promoting protein	RLSLESEGANEGATAAPELSALEEAFR	Phospho (S)	2.7e-07	3041.45	3041.45	0.0011	3	1014.82	1	80.97	148	27733	4	young	---	---	---
Q7TQD2	TPPP	Tubulin polymerization-promoting protein	RLSLESEGANEGATAAPELSALEEAFR	Phospho (S)	0.00067	3041.45	3041.45	0.0062	4	761.37	1	47.22	148	27733	4	young	---	---	---
Q60749	KHDR1	KH domain-containing, RNA-binding, signal transduction-associated protein 1	ISVLGK		0.0034	903.6	903.603	0.003	2	452.809	0	31.28	147	52225	6	young	0.217	2.044	2.346
Q60749	KHDR1	KH domain-containing, RNA-binding, signal transduction-associated protein 1	VLIPVK		8.3e-05	955.667	955.672	0.0049	2	478.843	0	41.03	147	52225	6	young	0.617	1.923	2.579
Q60749	KHDR1	KH domain-containing, RNA-binding, signal transduction-associated protein 1	FNFVGK		0.0013	998.579	998.583	0.0037	2	500.299	0	35.06	147	52225	6	young	0.407	1.72	2.525
Q60749	KHDR1	KH domain-containing, RNA-binding, signal transduction-associated protein 1	MEPENK		0.0023	1034.53	1034.54	0.0044	2	518.275	0	34.25	147	52225	6	young	0.419	1.639	2.164
Q60749	KHDR1	KH domain-containing, RNA-binding, signal transduction-associated protein 1	LQEETGAK		4.4e-05	1162.64	1162.65	0.006	2	582.332	0	56.86	147	52225	6	young	0.491	1.423	1.908
Q60749	KHDR1	KH domain-containing, RNA-binding, signal transduction-associated protein 1	ILGPQGNTIK		0.00014	1327.81	1327.81	0.0066	2	664.914	0	45.03	147	52225	6	young	0.469	1.337	1.62
Q3UFF9	Q3UFF9	Adult pancreas islet cells cDNA, RIKEN full-length enriched library, clone:C820018E11 product:ELAV	FAANPNQNK		0.0006	1290.69	1290.7	0.0066	2	646.357	0	43.44	147	39003	4	young	0.427	1.835	2.22
Q3UFF9	Q3UFF9	Adult pancreas islet cells cDNA, RIKEN full-length enriched library, clone:C820018E11 product:ELAV	SLFSSIGEVESAK		8.3e-05	1640.89	1640.9	0.009	2	821.455	0	52.74	147	39003	4	young	0.271	1.147	1.307
Q3UFF9	Q3UFF9	Adult pancreas islet cells cDNA, RIKEN full-length enriched library, clone:C820018E11 product:ELAV	NMALLSQLYHSPAR		1.1e-05	1743.92	1743.93	0.0089	3	582.317	0	61.68	147	39003	4	young	0.162	1.106	1.357
Q3UFF9	Q3UFF9	Adult pancreas islet cells cDNA, RIKEN full-length enriched library, clone:C820018E11 product:ELAV	VAGHSLGYGFVNYVTAK		3.4e-05	2070.11	2070.12	0.0086	3	691.048	0	56.2	147	39003	4	young	-0.046	2.217	2.641
Q8BFU2	H2A3	Histone H2A type 3	GNYSER		0.00045	868.416	868.42	0.004	2	435.217	0	36.02	147	16130	8	young	0.31	0.744	0.765
Q8BFU2	H2A3	Histone H2A type 3	AGLQFPVGR		0.002	1087.63	1087.63	0.0003	2	544.821	0	37.47	147	16130	8	young	0.472	0.709	1.008
Q8BFU2	H2A3	Histone H2A type 3	AGLQFPVGR		0.044	1087.63	1087.63	0.0008	2	544.821	0	24.14	147	16130	8	young	0.556	0.373	0.729
Q8BFU2	H2A3	Histone H2A type 3	AGLQFPVGR		0.0016	1087.63	1087.63	0.0047	2	544.823	0	42.27	147	16130	8	young	0.372	0.768	1.091
Q8BFU2	H2A3	Histone H2A type 3	NDEELNK		0.00035	1148.59	1148.59	-0.0006	2	575.303	0	44.76	147	16130	8	young	0.29	0.657	0.8
Q8BFU2	H2A3	Histone H2A type 3	NDEELNK		0.011	1148.59	1148.59	0.0024	2	575.304	0	30.36	147	16130	8	young	0.521	0.929	1.251
Q8BFU2	H2A3	Histone H2A type 3	NDEELNK		0.00064	1148.59	1148.6	0.0066	2	575.306	0	42.56	147	16130	8	young	0.252	0.75	0.943
Q8BFU2	H2A3	Histone H2A type 3	VTIAQGGVLPNIQAVLLPK		0.009	2218.37	2218.37	0.0073	3	740.465	0	21.07	147	16130	8	young	---	---	---
A2BI12	A2BI12	PC4 and SFRS1 interacting protein 1	AVDITTPK		6.2e-05	1131.67	1131.68	0.0065	2	566.848	0	54.66	144	44917	5	young	0.386	0.999	1.032
A2BI12	A2BI12	PC4 and SFRS1 interacting protein 1	ASNEDVTK		5.7e-05	1150.61	1150.61	0.0056	2	576.314	0	54.26	144	44917	5	young	0.339	1.061	1.217
A2BI12	A2BI12	PC4 and SFRS1 interacting protein 1	FSSQQASTK		0.00089	1270.68	1270.68	0.0067	2	636.349	0	42.86	144	44917	5	young	0.181	1.789	1.895
A2BI12	A2BI12	PC4 and SFRS1 interacting protein 1	DFKPGDLIFAK		0.00027	1681.98	1681.98	0.0068	3	561.668	0	43.97	144	44917	5	young	0.302	0.819	1.056
A2BI12	A2BI12	PC4 and SFRS1 interacting protein 1	VDEVPDGAVKPPTNK		0.0022	1997.12	1997.13	0.0104	3	666.716	0	36.71	144	44917	5	young	0.413	1.053	1.038
Q60668	HNRPD	Isoform 1 of Q60668	VAMSK		0.039	822.488	822.491	0.0038	2	412.253	0	22.33	138	43224	6	young	0.447	1.518	1.783
Q60668	HNRPD	Isoform 1 of Q60668	DYFSK		0.03	946.5	946.504	0.0038	2	474.259	0	22	138	43224	6	young	0.501	1.937	2.42
Q60668	HNRPD	Isoform 1 of Q60668	FGEVVDCTLK		2.9e-05	1443.73	1443.74	0.0086	2	722.879	0	58.7	138	43224	6	young	0.369	1.576	1.959
Q60668	HNRPD	Isoform 1 of Q60668	NEEDEGHSNSSPR	Phospho (S)	0.0074	1680.65	1680.65	0.0036	2	841.334	0	30.1	138	43224	6	young	0.397	2.279	2.425
Q60668	HNRPD	Isoform 1 of Q60668	IFVGGLSPDTPEEK		2.4e-07	1775.95	1775.97	0.0106	2	888.99	0	77.01	138	43224	6	young	0.332	1.602	1.984
Q60668	HNRPD	Isoform 1 of Q60668	IDASKNEEDEGHSNSSPR	Phospho (S)	0.013	2339.03	2339.02	-0.0098	3	780.68	1	32.56	138	43224	6	young	0.233	0.809	1.155
Q5SVJ0	Q5SVJ0	Calcium/calmodulin-dependent protein kinase II, beta	IINTK		0.02	875.568	875.571	0.0025	2	438.793	0	30.49	136	78971	8	young	0.902	3.491	3.676
Q5SVJ0	Q5SVJ0	Calcium/calmodulin-dependent protein kinase II, beta	NFSVGR	Phospho (S)	0.01	902.413	902.412	-0.0009	2	452.214	0	28.88	136	78971	8	young	0.577	3.28	3.666
Q5SVJ0	Q5SVJ0	Calcium/calmodulin-dependent protein kinase II, beta	LYQQIK		0.041	1079.66	1079.66	0.0051	2	540.839	0	25.31	136	78971	8	young	0.778	4.435	4.786
Q5SVJ0	Q5SVJ0	Calcium/calmodulin-dependent protein kinase II, beta	KQEIIK		0.035	1189.78	1189.78	0.0024	2	595.896	1	24.97	136	78971	8	young	0.861	4.532	3.811
Q5SVJ0	Q5SVJ0	Calcium/calmodulin-dependent protein kinase II, beta	NSSAITSPK	Phospho (S)	0.02	1271.64	1271.64	-0.0007	2	636.825	0	27.74	136	78971	8	young	0.345	1.606	2.301
Q5SVJ0	Q5SVJ0	Calcium/calmodulin-dependent protein kinase II, beta	GAILTTMLATR		1e-06	1290.75	1290.75	0.0069	2	646.383	0	69.71	136	78971	8	young	-0.855	41.686	33.546
Q5SVJ0	Q5SVJ0	Calcium/calmodulin-dependent protein kinase II, beta	LTQYIDGQGRPR		0.033	1546.83	1546.84	0.0079	3	516.621	0	27.37	136	78971	8	young	0.353	1.265	1.688
Q5SVJ0	Q5SVJ0	Calcium/calmodulin-dependent protein kinase II, beta	DLKPENLLLASK		3e-06	1772.08	1772.09	0.0078	2	887.05	0	59.86	136	78971	8	young	0.168	2.556	2.13
Q99NB9	SF3B1	Splicing factor 3B subunit 1	VQENCIDLVGR		0.00012	1434.71	1434.72	0.0086	2	718.366	0	51.17	135	158571	4	young	0.267	1.505	1.645
Q99NB9	SF3B1	Splicing factor 3B subunit 1	MLQYCLQGLFHPAR		0.015	1865.92	1865.93	0.0098	3	622.985	0	31.39	135	158571	4	young	-0.026	1.209	2.368
Q99NB9	SF3B1	Splicing factor 3B subunit 1	AIGPHDVLATLLNNLK		7.3e-08	1976.17	1976.18	0.0101	3	659.733	0	75.35	135	158571	4	young	-0.039	1.866	2.101
Q99NB9	SF3B1	Splicing factor 3B subunit 1	VKPYLPQICGTVLWR		0.0029	2106.17	2106.19	0.0125	3	703.069	0	34.51	135	158571	4	young	-0.039	1.859	2.421
Q5SXR6	Q5SXR6	Clathrin, heavy polypeptide	IYIDSNNNPER		0.0017	1477.73	1477.73	-0.0004	3	493.583	0	39.65	132	207555	4	young	0.395	0.991	0.511
Q5SXR6	Q5SXR6	Clathrin, heavy polypeptide	IYIDSNNNPER		3.3e-07	1477.73	1477.73	0.0003	2	739.872	0	76.67	132	207555	4	young	0.115	0.882	0.628
Q5SXR6	Q5SXR6	Clathrin, heavy polypeptide	KVGYTPDWIFLLR		0.0017	1895.09	1895.1	0.0103	3	632.708	1	34.76	132	207555	4	young	0.278	1.162	0.628
Q5SXR6	Q5SXR6	Clathrin, heavy polypeptide	LAELEEFINGPNNAHIQQVGDR		0.00016	2607.32	2607.33	0.0127	3	870.117	0	52.13	132	207555	4	young	-0.022	1.093	0.778
Q8R5J9	PRAF3	PRA1 family protein 3	TPMGIILDALEQQEDNINK		1.1e-05	2429.27	2429.27	0.0019	3	810.765	0	62.19	131	23273	3	young	---	---	---
Q8R5J9	PRAF3	PRA1 family protein 3	KTPMGIILDALEQQEDNINK		1.1e-05	2701.47	2701.47	0.0002	4	676.375	1	58	131	23273	3	young	---	---	---
Q8R5J9	PRAF3	PRA1 family protein 3	KTPMGIILDALEQQEDNINK		7.1e-05	2701.47	2701.48	0.0156	4	676.378	1	49.01	131	23273	3	young	-0.018	0.884	-0.09
A2AU89	A2AU89	Transformation related protein 53 binding protein 1	STPFIVPSSPTEQGGR	Phospho (S)	0.0094	1882.89	1882.9	0.0036	2	942.457	0	33.61	130	223061	5	young	-0.028	1.327	1.706
A2AU89	A2AU89	Transformation related protein 53 binding protein 1	SEDRPSSPQVSVAAVETK	Phospho (S)	0.0024	2254.11	2254.11	0.0006	3	752.377	0	39.53	130	223061	5	young	-0.065	3.092	5.144
A2AU89	A2AU89	Transformation related protein 53 binding protein 1	TEEDRENTQIDDTEPLSPVSNSK	Phospho (S)	5.5e-06	2971.35	2971.36	0.0039	3	991.46	1	67.57	130	223061	5	young	0.48	1.179	2.008
A2AU89	A2AU89	Transformation related protein 53 binding protein 1	EHHPEEGFSGSEVEEVPETPCGSHR	Phospho (S)	0.019	3031.22	3031.23	0.0056	4	758.815	0	31.02	130	223061	5	young	---	---	---
A2AU89	A2AU89	Transformation related protein 53 binding protein 1	ASQEPFSPAEDVMETDLLEGLAANQDRPSK	Phospho (S)	0.00043	3612.69	3612.69	0.0043	4	904.181	0	49.12	130	223061	5	young	###	###	###
Q9D0E1	HNRPM	Isoform 1 of Q9D0E1	FEPYSNPTK		0.0003	1369.71	1369.72	0.0076	2	685.867	0	47.38	129	83781	3	young	0.363	1.956	3.023
Q9D0E1	HNRPM	Isoform 1 of Q9D0E1	LKEVFSMAGVVVR		0.0014	1722.01	1722.02	0.0078	3	575.013	1	35.4	129	83781	3	young	-0.03	1.437	1.611
Q9D0E1	HNRPM	Isoform 1 of Q9D0E1	GNFGGSFAGSFGGAGGHAPGVAR		3.4e-08	2178.05	2178.06	0.0104	3	727.027	0	88.69	129	83781	3	young	-0.027	1.292	1.401
Q80WS3	FBRLL	rRNA/tRNA 2~-O-methyltransferase fibrillarin-like	IVALNAHTFLR		7.8e-05	1397.83	1397.83	0.0079	3	466.952	0	48.98	129	36679	3	young	-0.052	2.513	2.782
Q80WS3	FBRLL	rRNA/tRNA 2~-O-methyltransferase fibrillarin-like	LAAAILGGVDQIHIKPK		7.4e-07	2175.35	2175.36	0.0095	4	544.846	0	61.28	129	36679	3	young	-0.065	3.109	4.741
Q80WS3	FBRLL	rRNA/tRNA 2~-O-methyltransferase fibrillarin-like	LAAAILGGVDQIHIKPK		1.3e-05	2175.35	2175.36	0.0128	3	726.127	0	48.95	129	36679	3	young	---	---	---
Q6GSS7	H2A2A	Histone H2A type 2-A	AGLQFPVGR		0.002	1087.63	1087.63	0.0003	2	544.821	0	37.47	128	16248	8	young	0.472	0.709	1.008
Q6GSS7	H2A2A	Histone H2A type 2-A	AGLQFPVGR		0.044	1087.63	1087.63	0.0008	2	544.821	0	24.14	128	16248	8	young	0.556	0.373	0.729
Q6GSS7	H2A2A	Histone H2A type 2-A	AGLQFPVGR		0.0016	1087.63	1087.63	0.0047	2	544.823	0	42.27	128	16248	8	young	0.372	0.768	1.091
Q6GSS7	H2A2A	Histone H2A type 2-A	KGNYAER		0.053	1124.62	1124.62	0.0059	2	563.319	1	23.03	128	16248	8	young	---	---	---
Q6GSS7	H2A2A	Histone H2A type 2-A	NDEELNK		0.00035	1148.59	1148.59	-0.0006	2	575.303	0	44.76	128	16248	8	young	0.29	0.657	0.8
Q6GSS7	H2A2A	Histone H2A type 2-A	NDEELNK		0.011	1148.59	1148.59	0.0024	2	575.304	0	30.36	128	16248	8	young	0.521	0.929	1.251
Q6GSS7	H2A2A	Histone H2A type 2-A	NDEELNK		0.00064	1148.59	1148.6	0.0066	2	575.306	0	42.56	128	16248	8	young	0.252	0.75	0.943
Q6GSS7	H2A2A	Histone H2A type 2-A	VTIAQGGVLPNIQAVLLPK		0.009	2218.37	2218.37	0.0073	3	740.465	0	21.07	128	16248	8	young	---	---	---
Q9Z130	HNRDL	Heterogeneous nuclear ribonucleoprotein D-like	LIDPK		0.028	872.558	872.561	0.0031	2	437.288	0	26.77	124	37567	4	young	0.51	1.681	1.971
Q9Z130	HNRDL	Heterogeneous nuclear ribonucleoprotein D-like	DAASVDK		5.8e-05	992.538	992.543	0.0052	2	497.279	0	53.05	124	37567	4	young	0.456	1.569	1.945
Q9Z130	HNRDL	Heterogeneous nuclear ribonucleoprotein D-like	FGEVVDCTIK		2.9e-05	1443.73	1443.74	0.0086	2	722.879	0	58.7	124	37567	4	young	0.369	1.576	1.959
Q9Z130	HNRDL	Heterogeneous nuclear ribonucleoprotein D-like	GFCFITYTDEEPVKK		2.6e-05	2254.14	2254.15	0.0106	3	752.39	1	59.32	124	37567	4	young	-0.17	8.172	9.991
A8DUK2	A8DUK2	Beta-globin	AAVSGLWGK		6.2e-07	1175.69	1175.7	0.006	2	588.856	0	71.8	123	17999	4	young	0.151	0.811	0.58
A8DUK2	A8DUK2	Beta-globin	VHLTDAEK		0.018	1199.68	1199.68	0.0034	3	400.9	0	28.14	123	17999	4	young	0.207	0.863	0.529
A8DUK2	A8DUK2	Beta-globin	VHLTDAEK		0.017	1199.68	1199.68	0.0054	2	600.848	0	29.1	123	17999	4	young	0.354	0.59	0.411
A8DUK2	A8DUK2	Beta-globin	GTFASLSELHCDK		7.9e-05	1740.84	1740.85	0.0083	3	581.291	0	54.3	123	17999	4	young	-0.025	1.224	0.993
Q8VIJ6	SFPQ	Splicing factor, proline- and glutamine-rich	EQVEK		0.013	919.522	919.527	0.0051	2	460.771	0	32.1	122	80386	4	young	0.298	1.154	1.619
Q8VIJ6	SFPQ	Splicing factor, proline- and glutamine-rich	EEYEGPNK		0.014	1252.62	1252.62	0.0069	2	627.32	0	28.83	122	80386	4	young	0.403	1.207	1.545
Q8VIJ6	SFPQ	Splicing factor, proline- and glutamine-rich	FGQGGAGPVGGQGPR		2.4e-07	1484.76	1484.77	0.0065	2	743.391	0	78.03	122	80386	4	young	0.304	1.032	1.739
Q8VIJ6	SFPQ	Splicing factor, proline- and glutamine-rich	DKLESEMEDAYHEHQANLLR		0.00012	2715.32	2715.33	0.012	4	679.839	1	53.76	122	80386	4	young	0.293	-13.976	-21.078
Q8C854	MYEF2	Isoform 2 of Q8C854	MGPGIGAILER		0.0096	1256.7	1256.71	0.0074	2	629.363	0	30.1	121	68219	5	young	0.188	1.785	2.452
Q8C854	MYEF2	Isoform 2 of Q8C854	LGSAMIGGFAGR		7.4e-05	1279.68	1279.69	0.0062	2	640.852	0	51.92	121	68219	5	young	0.186	1.751	2.506
Q8C854	MYEF2	Isoform 2 of Q8C854	GFLSGPMGSGMR		0.00093	1339.65	1339.66	0.0067	2	670.836	0	42.47	121	68219	5	young	0.621	1.149	1.404
Q8C854	MYEF2	Isoform 2 of Q8C854	MENDESVKEEK		0.02	1768.89	1768.89	0.0059	3	590.639	1	30.15	121	68219	5	young	0.377	1.381	1.642
Q8C854	MYEF2	Isoform 2 of Q8C854	GCGVVEFKDEEFVK		0.0018	2063.04	2063.05	0.0083	3	688.691	1	40.29	121	68219	5	young	-0.052	2.486	3.069
P48962	ADT1	ADP/ATP translocase 1	LAADVGK		0.00035	960.585	960.588	0.0034	2	481.301	0	46.79	120	36526	5	young	0.193	1.087	1.225
P48962	ADT1	ADP/ATP translocase 1	GNLANVIR		0.026	999.595	999.6	0.0057	2	500.808	0	25.67	120	36526	5	young	0.368	0.701	0.63
P48962	ADT1	ADP/ATP translocase 1	GAWSNVLR		7.3e-05	1045.58	1045.58	0.0058	2	523.8	0	55.14	120	36526	5	young	0.117	1.315	1.349
P48962	ADT1	ADP/ATP translocase 1	DEGANAFFK		0.00014	1285.65	1285.66	0.0071	2	643.838	0	50.81	120	36526	5	young	0.233	1.489	1.687
P48962	ADT1	ADP/ATP translocase 1	LLLQVQHASK		0.0023	1423.88	1423.88	0.0058	3	475.634	0	34.58	120	36526	5	young	0.124	1.469	1.136
P0C0S6	H2AZ	Histone H2A.Z	AGLQFPVGR		0.002	1087.63	1087.63	0.0003	2	544.821	0	37.47	120	15706	4	young	0.472	0.709	1.008
P0C0S6	H2AZ	Histone H2A.Z	AGLQFPVGR		0.044	1087.63	1087.63	0.0008	2	544.821	0	24.14	120	15706	4	young	0.556	0.373	0.729
P0C0S6	H2AZ	Histone H2A.Z	AGLQFPVGR		0.0016	1087.63	1087.63	0.0047	2	544.823	0	42.27	120	15706	4	young	0.372	0.768	1.091
P0C0S6	H2AZ	Histone H2A.Z	ATIAGGGVIPHIHK		3.2e-07	1657.99	1658	0.0083	4	415.506	0	72.17	120	15706	4	young	-0.021	1.025	1.138
A2ARP5	A2ARP5	Creatine kinase, mitochondrial 1, ubiquitous	GLSLPPACTR		0.044	1203.62	1203.63	0.0053	2	602.821	0	25.96	115	29064	3	young	0.181	1.196	1.323
A2ARP5	A2ARP5	Creatine kinase, mitochondrial 1, ubiquitous	VVVDALSGLK		8.4e-08	1287.8	1287.81	0.0077	2	644.911	0	78.25	115	29064	3	young	0.247	2.24	2.45
A2ARP5	A2ARP5	Creatine kinase, mitochondrial 1, ubiquitous	LSEMTEAEQQQLIDDHFLFDKPVSPLLTAAGMAR		0.00026	4089.08	4089.1	0.021	4	1023.28	0	47.68	115	29064	3	young	0.196	-9.142	-21.455
P62259	1433E	14-3-3 protein epsilon	LAEQAER		0.0052	959.516	959.519	0.0033	2	480.767	0	31.64	107	32031	3	young	0.346	1.285	1.149
P62259	1433E	14-3-3 protein epsilon	NLLSVAYK		3.9e-06	1194.72	1194.73	0.0043	2	598.37	0	63.45	107	32031	3	young	-0.033	1.603	1.382
P62259	1433E	14-3-3 protein epsilon	EALQDVEDENQ		3.2e-05	1432.64	1432.64	0.0007	2	717.33	0	55.71	107	32031	3	young	-0.02	0.945	1.649
P43276	H15	Histone H1.5	SLVSK		0.015	820.526	820.531	0.0045	2	411.273	0	28.33	107	32073	5	young	0.265	0.401	0.562
P43276	H15	Histone H1.5	GTGASGSFK		3.2e-05	1098.59	1098.59	0.0012	2	550.304	0	57.57	107	32073	5	young	0.356	0.503	0.573
P43276	H15	Histone H1.5	GTGASGSFK		5.6e-06	1098.59	1098.6	0.0042	2	550.305	0	65.15	107	32073	5	young	0.214	0.438	0.54
P43276	H15	Histone H1.5	GGVSLPALK		0.015	1128.71	1128.72	0.0063	2	565.366	0	25.75	107	32073	5	young	0.199	0.574	0.773
P43276	H15	Histone H1.5	KAASGEAKPK		0.06	1561.96	1561.97	0.0064	3	521.664	1	16.12	107	32073	5	young	---	---	---
P17182	ENOA	Alpha-enolase	EALELLK		0.0002	1102.68	1102.69	0.005	2	552.352	0	44.81	106	52431	4	young	0.226	1.2	1.232
P17182	ENOA	Alpha-enolase	TIAPALVSK		0.01	1186.75	1186.76	0.0042	2	594.386	0	28.15	106	52431	4	young	0.307	1.129	1.351
P17182	ENOA	Alpha-enolase	GVSQAVEHINK		0.049	1468.82	1468.83	0.0058	3	490.617	0	24.58	106	52431	4	young	0.227	0.755	0.487
P17182	ENOA	Alpha-enolase	YITPDQLADLYK		4.8e-06	1726.94	1726.95	0.0087	2	864.481	0	65.32	106	52431	4	young	0.296	1.066	0.78
O08599	STXB1	Isoform 1 of O08599	MNTGEK		0.029	966.505	966.51	0.0055	2	484.262	0	23.21	105	75485	3	young	0.182	0.945	0.998
O08599	STXB1	Isoform 1 of O08599	DIMEDTIEDKLDTK		0.0076	2097.09	2097.1	0.012	3	700.04	1	33.31	105	75485	3	young	0.103	0.677	0.783
O08599	STXB1	Isoform 1 of O08599	AAHVFFTDSCPDALFNELVK		1.5e-08	2557.26	2557.27	0.0151	3	853.432	0	90.94	105	75485	3	young	-0.01	0.483	0.573
P61982	1433G	14-3-3 protein gamma	LAEQAER		0.0052	959.516	959.519	0.0033	2	480.767	0	31.64	103	31017	4	young	0.346	1.285	1.149
P61982	1433G	14-3-3 protein gamma	EQLVQK		0.0049	1031.62	1031.63	0.0042	2	516.82	0	33.71	103	31017	4	young	0.437	0.868	0.684
P61982	1433G	14-3-3 protein gamma	VISSIEQK		0.00098	1190.71	1190.72	0.005	2	596.365	0	38.78	103	31017	4	young	0.36	1.38	1.255
P61982	1433G	14-3-3 protein gamma	NLLSVAYK		3.9e-06	1194.72	1194.73	0.0043	2	598.37	0	63.45	103	31017	4	young	-0.033	1.603	1.382
P07901	HS90A	Heat shock protein HSP 90-alpha	LSELLR		0.013	873.54	873.544	0.0035	2	437.779	0	27.13	102	96729	4	young	0.153	0.807	0.815
P07901	HS90A	Heat shock protein HSP 90-alpha	YIDQEELNK		1.8e-05	1438.75	1438.76	0.0075	2	720.388	0	60.49	102	96729	4	young	0.232	1.035	0.996
P07901	HS90A	Heat shock protein HSP 90-alpha	HSQFIGYPITLFVEK		0.006	2066.14	2066.15	0.0068	3	689.724	0	32	102	96729	4	young	-0.021	1.022	1.361
P07901	HS90A	Heat shock protein HSP 90-alpha	CLELFTELAEDKENYK		0.00049	2422.21	2422.23	0.0131	3	808.416	1	46.69	102	96729	4	young	0.097	1.221	1.329
Q9WU01	KHDR2	Isoform 1 of Q9WU01	MSILGK		0.014	935.572	935.575	0.0036	2	468.795	0	29.91	101	42157	4	young	0.289	1.612	1.664
Q9WU01	KHDR2	Isoform 1 of Q9WU01	VLIPVK		8.3e-05	955.667	955.672	0.0049	2	478.843	0	41.03	101	42157	4	young	0.617	1.923	2.579
Q9WU01	KHDR2	Isoform 1 of Q9WU01	FNFVGK		0.0013	998.579	998.583	0.0037	2	500.299	0	35.06	101	42157	4	young	0.407	1.72	2.525
Q9WU01	KHDR2	Isoform 1 of Q9WU01	LQEETGAK		4.4e-05	1162.64	1162.65	0.006	2	582.332	0	56.86	101	42157	4	young	0.491	1.423	1.908
Q8C2Q7	Q8C2Q7	2 days neonate thymus thymic cells cDNA, RIKEN full-length enriched library, clone:E430005G16 product:heterogeneous nuclear ribonucleoprotein H1, full insert sequence	YIEIFK		0.039	1099.65	1099.66	0.005	2	550.836	0	24.82	101	53865	3	young	0.549	1.408	1.532
Q8C2Q7	Q8C2Q7	2 days neonate thymus thymic cells cDNA, RIKEN full-length enriched library, clone:E430005G16 product:heterogeneous nuclear ribonucleoprotein H1, full insert sequence	VHIEIGPDGR		0.00036	1235.67	1235.68	0.0067	3	412.901	0	45.24	101	53865	3	young	0.211	1.245	1.665
Q8C2Q7	Q8C2Q7	2 days neonate thymus thymic cells cDNA, RIKEN full-length enriched library, clone:E430005G16 product:heterogeneous nuclear ribonucleoprotein H1, full insert sequence	HTGPNSPDTANDGFVR	Phospho (S)	5.5e-07	1907.83	1907.83	0.0021	3	636.951	0	75.32	101	53865	3	young	0.241	0.975	1.357
Q6PIC6	AT1A3	Sodium/potassium-transporting ATPase subunit alpha-3	LNIPVSQVNPR		0.00023	1379.8	1379.81	0.0072	2	690.911	0	46.03	99	121128	4	young	0.203	1.055	1.152
Q6PIC6	AT1A3	Sodium/potassium-transporting ATPase subunit alpha-3	LIFDNLKK		0.059	1421.9	1421.9	0.0068	3	474.975	1	17.24	99	121128	4	young	---	---	---
Q6PIC6	AT1A3	Sodium/potassium-transporting ATPase subunit alpha-3	YQLSIHETEDPNDNR		2.5e-05	1973.92	1973.92	0.0009	3	658.981	0	59.79	99	121128	4	young	0.044	0.738	0.52
Q6PIC6	AT1A3	Sodium/potassium-transporting ATPase subunit alpha-3	YQLSIHETEDPNDNR		0.0021	1973.92	1973.93	0.0114	3	658.984	0	40.12	99	121128	4	young	-0.019	0.943	0.739
Q3TUQ5	Q3TUQ5	11 days embryo whole body cDNA, RIKEN full-length enriched library, clone:2700028H03 product:pinin, full insert sequence	EAGIVHSDAEK	Phospho (S)	0.046	1522.73	1522.73	-0.001	3	508.583	0	25.57	96	91528	3	young	0.572	2.544	4.16
Q3TUQ5	Q3TUQ5	11 days embryo whole body cDNA, RIKEN full-length enriched library, clone:2700028H03 product:pinin, full insert sequence	RGFSDSGGGPPAK	Phospho (S)	2.1e-05	1599.77	1599.76	-0.0011	3	534.262	1	58.94	96	91528	3	young	0.343	1.367	2.22
Q3TUQ5	Q3TUQ5	11 days embryo whole body cDNA, RIKEN full-length enriched library, clone:2700028H03 product:pinin, full insert sequence	QESDPEDDDVK	Phospho (S)	3.9e-05	1643.68	1643.68	0	2	822.848	0	53.67	96	91528	3	young	1.002	3.296	4.171
Q66JP1	Q66JP1	Uba52 protein	MQIFVK		0.00093	1052.63	1052.64	0.0057	2	527.325	0	39.02	94	17543	4	young	-0.028	1.359	1.788
Q66JP1	Q66JP1	Uba52 protein	ESTLHLVLR		0.036	1210.72	1210.71	-0.0015	3	404.579	0	23.67	94	17543	4	young	-0.019	0.902	1.021
Q66JP1	Q66JP1	Uba52 protein	TLSDYNIQK		7.2e-06	1368.75	1368.76	0.0072	2	685.385	0	64.19	94	17543	4	young	0.356	1.142	1.496
Q66JP1	Q66JP1	Uba52 protein	TITLEVEPSDTIENVK		0.024	2075.12	2075.14	0.0113	3	692.719	0	28.12	94	17543	4	young	-0.033	1.577	1.853
Q3TWW8	Q3TWW8	Osteoclast-like cell cDNA, RIKEN full-length enriched library, clone:I420022J23 product:splicing factor, arginine/serine-rich 6, full insert sequence	SHSPLPAPPSK	Phospho (S)	0.0004	1484.76	1484.76	-0.0021	3	495.928	0	44.21	93	42985	3	young	0.703	3.945	5.781
Q3TWW8	Q3TWW8	Osteoclast-like cell cDNA, RIKEN full-length enriched library, clone:I420022J23 product:splicing factor, arginine/serine-rich 6, full insert sequence	SHSPLPAPPSK	Phospho (S)	0.037	1484.76	1484.76	0.0006	2	743.389	0	24.96	93	42985	3	young	0.53	2.398	3.047
Q3TWW8	Q3TWW8	Osteoclast-like cell cDNA, RIKEN full-length enriched library, clone:I420022J23 product:splicing factor, arginine/serine-rich 6, full insert sequence	QAGEVTYADAHK		1.2e-05	1576.81	1576.82	0.0085	3	526.613	0	62.88	93	42985	3	young	0.346	1.749	2.378
P63011	RAB3A	Ras-related protein Rab-3A	LVDVICEK		0.00015	1251.68	1251.69	0.006	2	626.851	0	49.34	93	27155	2	young	0.233	1.361	1.361
P63011	RAB3A	Ras-related protein Rab-3A	QLADHLGFEFFEASAK		3.4e-06	2097.08	2097.09	0.0116	3	700.037	0	67.71	93	27155	2	young	0.083	1.943	2.275
Q8JZX4	SPF45	Splicing factor 45	RPDPDSDEDEDYER	Phospho (S)	7.3e-06	1960.74	1960.74	-0.0007	3	654.589	0	61.73	92	50792	3	young	0.481	-23.412	-20.34
Q8JZX4	SPF45	Splicing factor 45	RPDPDSDEDEDYER	Phospho (S)	0.00039	1960.74	1960.75	0.001	2	981.38	0	44.36	92	50792	3	young	-0.049	2.366	2.989
Q8JZX4	SPF45	Splicing factor 45	AAIPPPVYEEPDRPRSPTGPSNSFLANMGGTVAHK	Phospho (Y)	0.015	4027.99	4028	0.0135	5	806.607	1	32.3	92	50792	3	young	20	-1000	56
P05202	AATM	Aspartate aminotransferase, mitochondrial precursor	NLDKEYLPIGGLAEFCK		0.00023	2387.26	2387.27	0.0126	4	597.825	1	48.33	92	52170	2	young	-0.017	0.811	0.848
P05202	AATM	Aspartate aminotransferase, mitochondrial precursor	NLDKEYLPIGGLAEFCK		1.2e-05	2387.26	2387.27	0.0127	3	796.765	1	61.24	92	52170	2	young	0.075	0.883	0.572
Q03265	ATPA	ATP synthase subunit alpha, mitochondrial precursor	GPIGSK		0.0013	845.521	845.525	0.0037	2	423.77	0	38.59	92	64419	5	young	0.273	1.19	1.349
Q03265	ATPA	ATP synthase subunit alpha, mitochondrial precursor	QMSLLLR		0.043	1003.6	1003.6	0.0058	2	502.809	0	25.22	92	64419	5	young	0.434	1.736	1.995
Q03265	ATPA	ATP synthase subunit alpha, mitochondrial precursor	AVDSLVPIGR		0.003	1169.69	1169.69	0.006	2	585.855	0	32.52	92	64419	5	young	0.239	1.201	1.38
Q03265	ATPA	ATP synthase subunit alpha, mitochondrial precursor	HALIIYDDLSK		0.00086	1574.89	1574.9	0.0084	2	788.457	0	41	92	64419	5	young	0.258	0.964	0.732
Q03265	ATPA	ATP synthase subunit alpha, mitochondrial precursor	EAYPGDVFYLHSR		0.028	1696.83	1696.84	0.0079	3	566.621	0	28.24	92	64419	5	young	0.171	1.357	1.138
Q71LX8	Q71LX8	Heat shock protein 84b	LSELLR		0.013	873.54	873.544	0.0035	2	437.779	0	27.13	92	94457	3	young	0.153	0.807	0.815
Q71LX8	Q71LX8	Heat shock protein 84b	YIDQEELNK		1.8e-05	1438.75	1438.76	0.0075	2	720.388	0	60.49	92	94457	3	young	0.232	1.035	0.996
Q71LX8	Q71LX8	Heat shock protein 84b	CLELFSELAEDKENYK		0.00037	2408.2	2408.21	0.013	3	803.744	1	48.28	92	94457	3	young	0.067	1.794	2.045
Q3TEZ1	Q3TEZ1	17 days embryo stomach cDNA, RIKEN full-length enriched library, clone:I920192D20 product:stratifin, full insert sequence	LAEQAER		0.0052	959.516	959.519	0.0033	2	480.767	0	31.64	92	30519	3	young	0.346	1.285	1.149
Q3TEZ1	Q3TEZ1	17 days embryo stomach cDNA, RIKEN full-length enriched library, clone:I920192D20 product:stratifin, full insert sequence	VLSSIEQK		0.00098	1190.71	1190.72	0.005	2	596.365	0	38.78	92	30519	3	young	0.36	1.38	1.255
Q3TEZ1	Q3TEZ1	17 days embryo stomach cDNA, RIKEN full-length enriched library, clone:I920192D20 product:stratifin, full insert sequence	NLLSVAYK		3.9e-06	1194.72	1194.73	0.0043	2	598.37	0	63.45	92	30519	3	young	-0.033	1.603	1.382
Q91VM5	Q91VM5	Rbmxrt protein	GPLPVK		0.0049	897.589	897.594	0.0046	2	449.804	0	23.11	86	44154	8	young	0.728	2.143	2.02
Q91VM5	Q91VM5	Rbmxrt protein	DSYGGPPR		0.0092	991.485	991.487	0.0022	2	496.751	0	25.94	86	44154	8	young	0.745	1.503	1.382
Q91VM5	Q91VM5	Rbmxrt protein	DVYLSPR	Phospho (S)	0.0087	1072.51	1072.51	0.0001	2	537.261	0	31.8	86	44154	8	young	0.683	1.996	2.305
Q91VM5	Q91VM5	Rbmxrt protein	RSTPSGPVR	Phospho (T)	0.028	1179.59	1179.59	-0.0009	2	590.801	1	25.96	86	44154	8	young	0.486	1.66	1.684
Q91VM5	Q91VM5	Rbmxrt protein	GPPPSYGGSSR		0.017	1204.6	1204.6	0.0057	2	603.308	0	29.48	86	44154	8	young	0.492	1.832	2.036
Q91VM5	Q91VM5	Rbmxrt protein	RDVYLSPR	Phospho (S)	0.015	1228.61	1228.61	-0.0008	3	410.543	1	29.28	86	44154	8	young	0.619	-30.29	-19.802
Q91VM5	Q91VM5	Rbmxrt protein	RDVYLSPR	Phospho (S)	0.048	1228.61	1228.61	-0.0002	2	615.312	1	24.18	86	44154	8	young	0.294	1.386	1.573
Q91VM5	Q91VM5	Rbmxrt protein	VEQATKPSFESGR		0.01	1722.91	1722.92	0.0081	3	575.315	0	31.43	86	44154	8	young	0.496	1.756	1.873
Q9CXS4	PRR6	Isoform 1 of Q9CXS4	SAVATGPR		0.00012	901.51	901.514	0.0041	2	451.764	0	50.23	86	30341	2	young	0.411	2.059	2.459
Q9CXS4	PRR6	Isoform 1 of Q9CXS4	GAESITTYTFNTHK		2e-05	1856.95	1856.96	0.0092	3	619.994	0	59.66	86	30341	2	young	0.268	1.957	1.962
P43275	H11	Histone H1.1	AVKPK		0.019	973.665	973.671	0.0056	2	487.843	0	26.34	85	30274	3	young	0.339	0.665	0.543
P43275	H11	Histone H1.1	KPAVSK		0.0074	1060.7	1060.7	0.0039	2	531.358	0	26.86	85	30274	3	young	0.296	0.773	0.635
P43275	H11	Histone H1.1	SGVSLAALK		3.8e-07	1132.71	1132.71	0.0053	2	567.363	0	73.28	85	30274	3	young	-0.023	1.11	1.55
Q6A0C0	Q6A0C0	MKIAA0138 protein	APTAALSPEPQDSK	Phospho (S)	0.00021	1778.87	1778.87	0	3	593.964	0	49.21	85	69352	2	young	0.3	4.68	3.762
Q6A0C0	Q6A0C0	MKIAA0138 protein	APTAALSPEPQDSK	Phospho (S)	5.3e-05	1778.87	1778.87	0.0003	2	890.442	0	55.06	85	69352	2	young	0.599	2.857	3.366
Q9CY10	Q9CY10	13 days embryo liver cDNA, RIKEN full-length enriched library, clone:2510040B16 product:hemoglobin, beta adult major chain, full insert sequence	MFASFPTTK		0.00022	1316.7	1316.71	0.0065	2	659.363	0	49.23	83	16870	2	young	0.311	0.999	1.038
Q9CY10	Q9CY10	13 days embryo liver cDNA, RIKEN full-length enriched library, clone:2510040B16 product:hemoglobin, beta adult major chain, full insert sequence	IGGHGAEYGAEALER		4.8e-05	1672.83	1672.84	0.0071	3	558.619	0	55.13	83	16870	2	young	0.344	0.857	1.149
Q3UQU7	Q3UQU7	12 days embryo eyeball cDNA, RIKEN full-length enriched library, clone:D230046N10 product:S164 homolog	GTVNTEEK		0.00046	1164.62	1164.63	0.0041	2	583.321	0	45.41	83	87312	3	young	0.346	1.587	2.132
Q3UQU7	Q3UQU7	12 days embryo eyeball cDNA, RIKEN full-length enriched library, clone:D230046N10 product:S164 homolog	EDINAIEMEEDKR		0.0099	1878.92	1878.93	0.0086	3	627.318	1	33.41	83	87312	3	young	0.344	1.229	1.442
Q3UQU7	Q3UQU7	12 days embryo eyeball cDNA, RIKEN full-length enriched library, clone:D230046N10 product:S164 homolog	RFPVAPLIPYPLITK		2.1e-05	2012.24	2012.25	0.0116	3	671.759	1	46.68	83	87312	3	young	-0.026	1.235	1.301
A5D6Q4	A5D6Q4	Prpf8 protein	TLTTK		0.041	850.537	850.54	0.0034	2	426.277	0	14.7	83	296548	4	young	0.31	1.117	1.32
A5D6Q4	A5D6Q4	Prpf8 protein	FGDLILK		0.0007	1092.68	1092.68	0.0046	2	547.349	0	40.9	83	296548	4	young	0.206	0.917	1.09
A5D6Q4	A5D6Q4	Prpf8 protein	TAEEVAALIR		0.0015	1215.69	1215.7	0.0053	2	608.857	0	40.52	83	296548	4	young	0.237	1.375	1.696
A5D6Q4	A5D6Q4	Prpf8 protein	AAVMHDILDMMPEGIK		0.0021	2058.06	2058.07	0.0103	3	687.029	0	40.5	83	296548	4	young	-0.028	1.342	1.374
A2AQ07	A2AQ07	Likely orthologue of Homo sapiens tubulin beta 1	IREEYPDR		0.0093	1220.63	1220.63	0.0046	3	407.885	1	28.34	82	52690	4	young	0.2	1.086	1.479
A2AQ07	A2AQ07	Likely orthologue of Homo sapiens tubulin beta 1	FPGQLNADLR		0.00036	1273.69	1273.7	0.0075	2	637.856	0	46.99	82	52690	4	young	0.254	1.485	1.158
A2AQ07	A2AQ07	Likely orthologue of Homo sapiens tubulin beta 1	KLAVNMVPFPR		0.00036	1558.93	1558.93	0.0074	3	520.652	1	41.19	82	52690	4	young	-0.03	1.448	1.496
A2AQ07	A2AQ07	Likely orthologue of Homo sapiens tubulin beta 1	ILNSFSVMPSPK		0.0074	1606.9	1606.91	0.0077	2	804.461	0	31.58	82	52690	4	young	0.126	1.663	1.907
Q9D6Z1	NOL5A	Nucleolar protein 5A	VLLGVGDPK		0.011	1184.74	1184.74	0.0066	2	593.379	0	25.06	82	74159	4	young	0.243	0.956	1.369
Q9D6Z1	NOL5A	Nucleolar protein 5A	LIAHAGSLTNLAK		0.0096	1595.96	1595.97	0.008	3	532.997	0	27.75	82	74159	4	young	0.463	0.896	1.571
Q9D6Z1	NOL5A	Nucleolar protein 5A	LLLETYLPSKK		0.00021	1736.08	1736.09	0.009	3	579.704	1	36.76	82	74159	4	young	0.317	1.385	1.435
Q9D6Z1	NOL5A	Nucleolar protein 5A	EELASDLEEMATSSAK	Phospho (S)	0.00022	2077.94	2077.95	0.0107	3	693.657	0	49.86	82	74159	4	young	-0.074	3.56	5.07
P62996	TRA2B	Isoform 1 of P62996	DYYSR		0.061	846.399	846.403	0.0034	2	424.209	0	12.16	79	34890	4	young	---	---	---
P62996	TRA2B	Isoform 1 of P62996	VDFSITK		0.0006	1096.64	1096.64	0.003	2	549.327	0	41.56	79	34890	4	young	0.671	2.171	2.019
P62996	TRA2B	Isoform 1 of P62996	SGSAHGSGK	Phospho (S)	0.0048	1154.53	1154.53	-0.002	2	578.273	0	33.79	79	34890	4	young	0.384	1.752	2.194
P62996	TRA2B	Isoform 1 of P62996	SGSAHGSGK	Phospho (S)	0.00049	1154.53	1154.53	-0.001	2	578.273	0	43.41	79	34890	4	young	0.334	1.583	1.892
O88935	SYN1	Isoform Ib of O88935	SLKPDFVLIR		0.0013	1474.91	1474.92	0.0075	3	492.647	0	33.23	78	74453	2	young	0.281	1.378	1.4
O88935	SYN1	Isoform Ib of O88935	VDNQHDFQDIASVVALTK		4.8e-06	2287.21	2287.22	0.0132	3	763.413	0	65.9	78	74453	2	young	-0.03	1.423	1.635
Q9JIX8	ACINU	Isoform 1 of Q9JIX8	LQPEQGSPK	Phospho (S)	0.0022	1350.68	1350.68	-0.0012	3	451.233	0	37.09	78	164612	3	young	0.2	1.202	1.765
Q9JIX8	ACINU	Isoform 1 of Q9JIX8	LQPEQGSPK	Phospho (S)	7.1e-05	1350.68	1350.68	-0.0008	2	676.346	0	51.97	78	164612	3	young	0.215	1.172	1.896
Q9JIX8	ACINU	Isoform 1 of Q9JIX8	SQSPSPPPLPEDLEK	Phospho (S)	0.0044	1987.97	1987.98	0.0017	3	663.666	0	36.94	78	164612	3	young	-0.023	1.101	1.282
P14873	MAP1B	Microtubule-associated protein 1B	RESVVSGDDR	Phospho (S)	0.029	1342.6	1342.6	-0.0017	3	448.54	1	26.01	78	304590	3	young	-0.021	1.001	1.432
P14873	MAP1B	Microtubule-associated protein 1B	DIKPQLELIEDEEK		0.0007	2130.18	2130.19	0.0122	3	711.071	0	41.53	78	304590	3	young	0.267	0.966	1.068
P14873	MAP1B	Microtubule-associated protein 1B	SVSPGVTQAVVEEHCASPEEK	Phospho (S)	0.00022	2596.18	2596.18	-0.0006	3	866.4	0	51.32	78	304590	3	young	-0.024	1.176	1.168
Q3UYQ4	Q3UYQ4	11 days embryo head cDNA, RIKEN full-length enriched library, clone:6230411L24 product:apoptosis inhibitor 5, full insert sequence	TSEDTSSGSPPKK	Phospho (S)	0.053	1831.89	1831.89	-0.0027	3	611.637	1	26.41	75	65482	2	young	---	---	---
Q3UYQ4	Q3UYQ4	11 days embryo head cDNA, RIKEN full-length enriched library, clone:6230411L24 product:apoptosis inhibitor 5, full insert sequence	NYGILADATEQVGQHK		4.2e-06	2031.06	2031.07	0.0108	3	678.032	0	66.09	75	65482	2	young	0.196	1.057	1.651
P35564	CALX	Calnexin precursor	AEEDEILNRSPR	Phospho (S)	0.0041	1651.77	1651.77	0.0021	2	826.893	1	37.36	74	76060	2	young	0.188	0.796	1.121
P35564	CALX	Calnexin precursor	KIPNPDFFEDLEPFK		2.7e-05	2267.22	2267.23	0.0112	3	756.751	1	56.58	74	76060	2	young	-0.021	0.995	1.321
P18872	GNAO	Isoform Alpha-1 of P18872	QYKPVVYSNTIQSLAAIVR		2.1e-07	2437.39	2437.41	0.0135	3	813.476	0	72.27	72	44410	1	young	-0.024	1.167	1.386
Q2YD72	Q2YD72	Chromobox homolog 3	VEYFLK		0.0087	1085.64	1085.64	0.0042	2	543.828	0	32	72	24579	2	young	0.451	1.378	1.557
Q2YD72	Q2YD72	Chromobox homolog 3	KVEEAEPEEFVVEK		2.4e-05	2093.13	2093.14	0.0123	3	698.72	1	56.84	72	24579	2	young	0.416	1.209	1.539
Q8R0G9	NU133	Nuclear pore complex protein Nup133	LPDLVNSAILLALNKR		9.1e-08	2037.26	2037.27	0.0105	3	680.096	1	71.7	72	137497	1	young	0.518	3.434	2.783
Q8K2C9	PTAD1	Protein tyrosine phosphatase-like protein PTPLAD1	RPLFLAPDFDR		0.002	1489.82	1489.82	0.0083	3	497.615	0	38.81	71	46412	2	young	0.233	1.075	1.259
Q8K2C9	PTAD1	Protein tyrosine phosphatase-like protein PTPLAD1	VELSDVQNPAISITDNVLHFK		6.3e-05	2626.42	2626.44	0.0147	3	876.486	0	50.8	71	46412	2	young	0.181	0.87	1.017
Q3UXI9	Q3UXI9	12 days embryo female mullerian duct includes surrounding region cDNA, RIKEN full-length enriched library, clone:6820446H05 product:interleukin enhancer binding factor 2, full insert sequence	VKPAPDETSFSEALLK		5.6e-07	2163.22	2163.23	0.0108	3	722.083	0	70.57	71	45761	1	young	-0.035	1.677	1.736
P99028	QCR6	Cytochrome b-c1 complex subunit 6, mitochondrial precursor	SQTEEDCTEELFDFLHAR		2.9e-06	2359.02	2359.04	0.0138	3	787.352	0	68.97	69	11811	1	young	-0.016	0.752	1.074
Q3UIX4	Q3UIX4	17 days embryo heart cDNA, RIKEN full-length enriched library, clone:I920046K16 product:Splicing factor arginine/serine-rich 11	RPTEAVSPK	Phospho (S)	0.0055	1351.71	1351.7	-0.0064	2	676.859	0	34.73	68	60512	3	young	0.287	1.046	1.644
Q3UIX4	Q3UIX4	17 days embryo heart cDNA, RIKEN full-length enriched library, clone:I920046K16 product:Splicing factor arginine/serine-rich 11	RPTEAVSPK	Phospho (S)	0.0053	1351.71	1351.71	-0.0009	2	676.862	0	33.38	68	60512	3	young	0.327	1.213	1.773
Q3UIX4	Q3UIX4	17 days embryo heart cDNA, RIKEN full-length enriched library, clone:I920046K16 product:Splicing factor arginine/serine-rich 11	LNHVAAGLVSPSLK	Phospho (S)	0.00092	1772.98	1772.99	0.0059	3	592.002	0	42.2	68	60512	3	young	0.306	1.21	1.418
A2AUE1	A2AUE1	DnaJ	SLSTSGESLYHVLGLDK	Phospho (S)	0.0011	2173.09	2173.1	0.0095	3	725.374	0	42.45	68	18614	2	young	-0.039	1.876	1.505
A2AUE1	A2AUE1	DnaJ	SLSTSGESLYHVLGLDK	Phospho (S)	0.00098	2173.09	2173.1	0.0116	3	725.375	0	43.21	68	18614	2	young	-0.051	2.477	2.805
Q4KL64	Q4KL64	RNA and export factor binding protein 2	MDMSLDDIIK		2.1e-06	1467.76	1467.76	0.0068	2	734.889	0	68.09	68	25573	1	young	0.487	0.993	1.213
Q3TLQ0	Q3TLQ0	Mammary gland RCB-0527 Jyg-MC(B) cDNA, RIKEN full-length enriched library, clone:G930004O09 product:microtubule-associated protein 2, full insert sequence	VDHGAEIITQSPSR	Phospho (S)	3.4e-06	1732.83	1732.83	0.0025	2	867.422	0	67.89	68	58789	1	young	0.141	0.619	0.662
Q80WT7	Q80WT7	Brevican	ALGAHLTSICTPEEQDFVNDR		4.6e-06	2505.18	2505.19	0.0135	3	836.07	0	67.72	68	99446	1	young	-0.036	1.782	-0.14
P62301	RS13	40S ribosomal protein S13	GLAPDLPEDLYHLIK		1.5e-06	1981.11	1981.12	0.0074	3	661.381	0	66.59	67	19950	1	young	0.483	1.638	1.481
P62897	CYC	Cytochrome c, somatic	MIFAGIK		0.00036	1066.65	1066.65	0.0054	2	534.333	0	39.07	66	14428	2	young	0.298	0.602	0.507
P62897	CYC	Cytochrome c, somatic	TGPNLHGLFGR		0.00039	1311.72	1311.72	0.0042	3	438.248	0	45.96	66	14428	2	young	0.302	0.522	0.678
Q64676	CGT	2-hydroxyacylsphingosine 1-beta-galactosyltransferase precursor	LTAVELVDILDHYTK		2e-06	2017.13	2017.14	0.0111	3	673.389	0	65.87	66	66294	1	young	0.193	1.336	1.332
Q9DC33	HM20A	Isoform 1 of Q9DC33	SVFDIPIFTEEFLNHSK		5.1e-06	2310.21	2310.23	0.0122	3	771.083	0	65.04	65	43351	1	young	0.5	1.576	1.98
Q9CZU6	CISY	Citrate synthase, mitochondrial precursor	LVAQLYK		0.0012	1121.71	1121.71	0.0057	2	561.863	0	40.03	65	55968	2	young	0.229	1.148	1.032
Q9CZU6	CISY	Citrate synthase, mitochondrial precursor	ALGFPLERPK		0.00016	1414.85	1414.86	0.0069	3	472.628	0	44.47	65	55968	2	young	0.177	0.785	0.822
Q04447	KCRB	Creatine kinase B-type	TDLNPDNLQGGDDLDPNYVLSSR		9.9e-06	2661.26	2661.28	0.0142	3	888.1	0	64.64	65	45942	1	young	0	-0.001	-0.04
P60761	NEUG	Neurogranin	KGPGPGGPGGAGGAR		6.2e-06	1479.82	1479.82	0.0075	3	494.281	1	64.15	64	8684	1	young	0.673	1.263	1.216
Q9R0P9	UCHL1	Ubiquitin carboxyl-terminal hydrolase isozyme L1	GQEVSPK		0.014	1031.59	1031.59	0.0056	2	516.803	0	28.12	64	27548	2	young	0.262	0.842	0.851
Q9R0P9	UCHL1	Ubiquitin carboxyl-terminal hydrolase isozyme L1	MQLKPMEINPEMLNK		3.4e-05	2247.22	2247.23	0.0134	3	750.084	0	54.86	64	27548	2	young	0.112	0.743	0.517
Q9CY57	CA077	Isoform 1 of Q9CY57	GHLDAELDAYMAQTDPETND		1e-05	2349.02	2349.03	0.01	3	784.017	0	63.75	64	28586	1	young	---	---	---
P62320	SMD3	Small nuclear ribonucleoprotein Sm D3	AAILK		0.015	802.552	802.556	0.0035	2	402.285	0	27.02	63	15584	3	young	0.364	1.486	1.858
P62320	SMD3	Small nuclear ribonucleoprotein Sm D3	NAPMLK		0.03	960.567	960.572	0.0055	2	481.293	0	23.62	63	15584	3	young	0.555	1.235	1.673
P62320	SMD3	Small nuclear ribonucleoprotein Sm D3	VLHEAEGHIVTCETNTGEVYR		4.1e-05	2546.2	2546.22	0.014	3	849.746	0	58.73	63	15584	3	young	0.045	0.376	0.438
Q91XU0	WRIP1	Isoform 1 of Q91XU0	RPAAAAAAGSASPR	Phospho (S)	1.1e-05	1476.73	1476.73	-0.0002	3	493.251	0	61.88	62	76716	1	young	-0.169	8.416	0.712
Q61686	CBX5	Chromobox protein homolog 5	GLEPEK		0.012	959.553	959.555	0.002	2	480.785	0	29.58	61	26633	2	young	0.671	1.212	1.264
Q61686	CBX5	Chromobox protein homolog 5	KSSFSNSADDIK	Phospho (S)	7.6e-05	1809.89	1809.89	0.0009	3	604.303	1	54.15	61	26633	2	young	0.341	0.995	1.172
Q64332	SYN2	Isoform IIa of Q64332	EMLTLPTFPVVVK		0.042	1761.04	1761.04	0.0086	3	588.022	0	20.06	59	68030	2	young	-0.032	1.579	1.361
Q64332	SYN2	Isoform IIa of Q64332	VLLVVDEPHTDWAK		1.1e-05	1909.06	1909.06	0.0085	3	637.362	0	59.33	59	68030	2	young	0.291	1.801	1.94
P48437	PROX1	Homeobox prospero-like protein PROX1	DRASPESLDLTR	Phospho (S)	0.012	1582.75	1582.75	-0.0003	3	528.59	1	31.52	57	89776	2	young	-8.201	-13.497	-21.059
P48437	PROX1	Homeobox prospero-like protein PROX1	DRASPESLDLTR	Phospho (S)	0.00062	1582.75	1582.75	0.0009	2	792.381	1	43.92	57	89776	2	young	0.615	3.344	4.101
Q3TDN2	UBXD8	Isoform 1 of Q3TDN2	VTDPVGDIVSFMHSFEEK		6e-05	2324.16	2324.17	0.0123	3	775.731	0	55.89	56	55452	1	young	-0.071	3.404	4.243
Q8K327	K1802	Zinc finger protein KIAA1802	GPSPESVK	Phospho (S)	0.0028	1167.58	1167.58	-0.0007	2	584.796	0	36.21	56	99279	2	young	0.422	1.632	2.199
Q8K327	K1802	Zinc finger protein KIAA1802	RPGPPLSPEIR	Phospho (S)	0.0012	1441.76	1441.76	-0.0004	3	481.593	0	41.6	56	99279	2	young	0.237	0.618	0.324
Q923D5	WBP11	WW domain-binding protein 11	AVSILPLLGHGVPR		5.8e-06	1571.96	1571.97	0.007	3	524.997	0	55.66	56	76748	1	young	0.349	1.39	1.87
Q9D0M5	DYL2	Dynein light chain 2, cytoplasmic	YNIEK		0.038	953.543	953.545	0.0028	2	477.78	0	25.62	54	12020	2	young	0.324	1.142	1.296
Q9D0M5	DYL2	Dynein light chain 2, cytoplasmic	DIAAYIK		7.8e-05	1080.64	1080.65	0.005	2	541.331	0	53.34	54	12020	2	young	-0.026	1.242	1.633
Q8BQ46	Q8BQ46	12 days embryo spinal ganglion cDNA, RIKEN full-length enriched library, clone:D130057K06 product:TAF15 RNA polymerase II, TATA box binding protein	AAIDWFDGK		5.9e-05	1309.69	1309.7	0.0071	2	655.856	0	53.54	54	61199	1	young	0.385	1.285	1.476
Q99K48	NONO	Isoform 1 of Q99K48	AFNLEK		0.0023	1008.58	1008.59	0.0039	2	505.302	0	35.24	53	58633	2	young	0.278	1.19	1.793
Q99K48	NONO	Isoform 1 of Q99K48	RQQEGFK		0.0014	1179.66	1179.67	0.0049	2	590.84	1	38	53	58633	2	young	0.283	1.179	1.669
Q9Z1X4	ILF3	Isoform 1 of Q9Z1X4	LAAFGQLHK		0.0013	1271.76	1271.77	0.0062	3	424.929	0	38.25	52	105794	3	young	0.181	1.505	1.518
Q9Z1X4	ILF3	Isoform 1 of Q9Z1X4	KPLHGGQQK		0.018	1423.86	1423.87	0.0045	3	475.63	0	22.7	52	105794	3	young	0.374	1.124	1.64
Q9Z1X4	ILF3	Isoform 1 of Q9Z1X4	EPPLSLTIHLTSPVVR		0.0041	1902.11	1902.12	0.0094	3	635.046	0	31.1	52	105794	3	young	0.203	1.854	2.235
Q9QX47	SON	Isoform 1 of Q9QX47	ESAQAVAVALSPK	Phospho (S)	9.7e-05	1637.86	1637.86	-0.0013	3	546.961	0	52.02	52	278251	1	young	-0.064	3.081	3.839
Q8VIE5	Q8VIE5	BetaIV-spectrin sigma1	QESADHEGPHSLTLGR	Phospho (S)	0.00013	1956.88	1956.89	0.0077	3	653.304	0	51.74	52	304342	1	young	-0.004	0.2	0.39
A2ARI0	A2ARI0	Thioredoxin domain containing 13	FFVTTLPAFFHAK		8.3e-05	1813.02	1813.02	0.0071	3	605.349	0	50.44	50	22376	1	young	0.127	1.231	1.745
Q8R1B4	EIF3C	Eukaryotic translation initiation factor 3 subunit C	QPLLLSEDEEDTKR	Phospho (S)	0.00024	2040	2040	-0.0002	3	681.008	1	49.9	50	117112	1	young	0.192	1.212	1.536
P99027	RLA2	60S acidic ribosomal protein P2	ILDSVGIEADDDRLNK		0.00023	2060.1	2060.11	0.008	3	687.71	1	49.03	49	13229	1	young	0.115	0.852	1.097
P42208	2013-09-02	Septin-2	IYHLPDAESDEDEDFKEQTR	Phospho (S)	0.0043	2804.24	2804.25	0.0091	3	935.758	1	38.64	49	45574	2	young	0.138	1.231	1.518
P42208	2013-09-02	Septin-2	IYHLPDAESDEDEDFKEQTR	Phospho (S)	0.019	2804.24	2804.25	0.0113	4	702.071	1	31.95	49	45574	2	young	0.498	-0.053	0.697
A2AMQ5	A2AMQ5	Phosphatidate cytidylyltransferase	LDGETASDSESR	Phospho (S)	0.00013	1489.61	1489.61	0.0004	2	745.81	0	48.4	48	52171	1	young	0.151	0.839	1.298
A2ARP8	A2ARP8	Microtubule-associated protein 1 A	ELSSEPRTPPAQK	Phospho (T)	0.041	1806.91	1806.91	0.0002	3	603.311	1	27.28	48	355749	2	young	0.186	0.639	0.741
A2ARP8	A2ARP8	Microtubule-associated protein 1 A	SIEEACLTLQHLNR		0.0014	1815.91	1815.92	0.0089	3	606.313	0	42.1	48	355749	2	young	-0.04	1.942	2.339
P09411	PGK1	Phosphoglycerate kinase 1	ALESPERPFLAILGGAK		6.1e-05	2056.19	2056.2	0.0091	3	686.408	0	48.25	48	50896	1	young	-0.031	1.495	1.169
Q8BSH5	Q8BSH5	12 days embryo male wolffian duct includes surrounding region cDNA, RIKEN full-length enriched library, clone:6720473C09 product:small nuclear ribonucleoprotein polypeptide A~, full insert sequence	KLDGFPLLR		7.4e-05	1345.83	1345.84	0.0069	3	449.62	1	48.1	48	22991	1	young	0.284	1.612	2.1
Q3TF84	Q3TF84	17 days embryo kidney cDNA, RIKEN full-length enriched library, clone:I920098M07 product:weakly similar to P34 protein	LVNLQHLDLLNNR		0.00013	1704.98	1704.97	-0.0028	3	569.332	0	47.69	48	22833	1	young	0.185	1.081	1.516
P14152	MDHC	Malate dehydrogenase, cytoplasmic	MDLTAK		0.0067	965.546	965.551	0.0046	2	483.783	0	30.33	48	41093	2	young	0.23	0.832	0.613
P14152	MDHC	Malate dehydrogenase, cytoplasmic	EVGVYEALKDDSWLK		0.0014	2183.18	2183.2	0.0115	3	728.739	1	39.33	48	41093	2	young	-0.025	1.207	1.036
Q9CZM2	RL15	60S ribosomal protein L15	FFEVILIDPFHK		0.00015	1792.02	1792.03	0.0096	3	598.349	0	47.63	48	26817	1	young	0.23	1.057	1.406
P97351	RS3A	40S ribosomal protein S3a	ACQSIYPLHDVFVR		0.00038	1836.91	1836.92	0.0103	3	613.315	0	47.48	47	35670	1	young	0.288	1.111	1.252
Q3UAI4	Q3UAI4	Bone marrow macrophage cDNA, RIKEN full-length enriched library, clone:I830028H02 product:splicing factor 3b, subunit 2, full insert sequence	FTVAELK		0.00017	1094.66	1094.66	0.0052	2	548.339	0	47.34	47	110036	1	young	0.153	1.841	2.24
P46460	NSF	Vesicle-fusing ATPase	MGIGGLDKEFSDIFR		0.0003	1972.03	1972.04	0.0108	3	658.355	1	47.23	47	91523	1	young	0.197	1.025	1.27
Q99LR1	ABD12	Abhydrolase domain-containing protein 12	GMTYDALHVFDWIK		0.00034	1983.02	1983.03	0.0093	3	662.016	0	47.08	47	48877	1	young	-0.028	1.337	1.526
Q9D8E6	RL4	60S ribosomal protein L4	KPTTEEK		0.052	1263.74	1263.74	0.0049	2	632.88	0	23.19	46	55568	3	young	---	---	---
Q9D8E6	RL4	60S ribosomal protein L4	APIRPDIVNFVHTNLR		0.0013	2005.13	2005.14	0.0091	3	669.388	0	37.99	46	55568	3	young	0.122	1.606	1.708
Q9D8E6	RL4	60S ribosomal protein L4	APIRPDIVNFVHTNLR		0.021	2005.13	2005.14	0.0093	4	502.293	0	25.83	46	55568	3	young	0.206	1.492	1.935
Q8VDQ9	KRI1	Protein KRI1 homolog	YVDEDNSDGETVDHR	Phospho (S)	0.00022	1973.78	1973.78	0.0015	3	658.933	0	46.34	46	93196	1	young	0.934	1.403	2.009
P62245	RS15A	40S ribosomal protein S15a	SINNAEK		0.0017	1062.59	1062.6	0.0037	2	532.305	0	38.64	46	16651	2	young	0.26	1.3	1.595
P62245	RS15A	40S ribosomal protein S15a	MNVLADALK		0.014	1261.73	1261.74	0.0062	2	631.876	0	27.67	46	16651	2	young	0.298	1.265	1.417
Q3U365	Q3U365	NOD-derived CD11c +ve dendritic cells cDNA, RIKEN full-length enriched library, clone:F630111F22 product:zinc finger protein 512, full insert sequence	IKPAATSQVEGAGEK		0.00016	1917.09	1917.1	0.01	3	640.04	0	45.74	46	73766	1	young	0.367	1.66	1.723
ZZ_FGCZCont0099	ZZ_FGCZCont0099	sp|K1C9_HUMAN|	VQALEEANNDLENK		0.00043	1873.96	1873.96	0.0019	3	625.662	0	45.74	46	66167	1	young	0.476	0.807	2.379
Q8R326	PSPC1	Isoform 1 of Q8R326	GFVEFAAKPPAR		0.00019	1576.9	1576.9	0.0081	3	526.642	0	45.62	46	62416	1	young	0.171	1.37	1.944
A2AU60	A2AU60	HnRNP-associated with lethal yellow	GRLSPVPVPR	Phospho (S)	0.0085	1300.71	1300.71	-0.0001	3	434.579	1	33.14	46	17336	2	young	-0.033	1.613	0.649
A2AU60	A2AU60	HnRNP-associated with lethal yellow	GRLSPVPVPR	Phospho (S)	0.036	1300.71	1300.71	0.0007	2	651.365	1	27.45	46	17336	2	young	0.174	1.044	1.066
Q9EPQ8	TCF20	Isoform 1 of Q9EPQ8	DEAASPGAK	Phospho (S)	0.00022	1212.56	1212.56	-0.0015	2	607.288	0	45.36	45	233542	1	young	0.721	2.528	2.917
Q3TR90	Q3TR90	Adult male spinal cord cDNA, RIKEN full-length enriched library, clone:A330105L04 product:hepatoma-derived growth factor, related protein 3, full insert sequence	IDELPEGAVKPPANK		0.00016	2009.15	2009.16	0.0108	3	670.728	0	44.99	45	23072	1	young	0.399	0.956	0.944
P63028	TCTP	Translationally-controlled tumor protein	DLISHDELFSDIYK		0.0006	1982.02	1982.03	0.0091	3	661.685	0	44.96	45	21703	1	young	0.161	0.78	0.816
P39053	DYN1	Isoform 1 of P39053	GISPVPINLR		0.014	1208.74	1208.74	0.0065	2	605.379	0	25.82	45	106277	2	young	0.23	1.061	1.182
P39053	DYN1	Isoform 1 of P39053	VYSPHVLNLTLVDLPGMTK		0.00087	2384.34	2384.35	0.0123	3	795.791	0	37.86	45	106277	2	young	-0.033	1.615	1.787
P70288	HDAC2	Histone deacetylase 2	MLPHAPGVQMQAIPEDAVHEDSGDEDGEDPDKR	Phospho (S)	0.0012	3952.75	3952.76	0.0063	5	791.558	1	44.26	44	61635	1	young	0	-0.001	-0.04
O88532	ZFR	Zinc finger RNA-binding protein	RDSDGVDGFEAEGK	Phospho (S)	0.00084	1848.81	1848.82	0.0085	3	617.281	1	44.25	44	128657	1	young	0.261	0.973	2.011
P84104	SFRS3	Isoform Long of P84104	DAADAVR		0.02	860.447	860.452	0.0043	2	431.233	0	26.22	44	20366	2	young	0.505	1.229	1.322
P84104	SFRS3	Isoform Long of P84104	AFGYYGPLR		0.0013	1186.63	1186.63	0.0056	2	594.323	0	40.8	44	20366	2	young	0.499	1.567	1.619
Q9D6X2	Q9D6X2	Adult male tongue cDNA, RIKEN full-length enriched library, clone:2310046N07 product:peroxiredoxin 6, full insert sequence	KVNLAELFK		8.2e-05	1492.93	1492.94	0.0073	3	498.654	1	43.97	44	25211	1	young	0.205	0.802	0.645
Q3UID0	Q3UID0	16 days embryo heart cDNA, RIKEN full-length enriched library, clone:I920080J03 product:Hypothetical protein	TLTDEVNSPDSDRR	Phospho (S)	0.00074	1827.81	1827.81	-0.0008	3	610.278	1	43.72	44	138755	1	young	0.271	1.186	1.768
Q9ERU9	RBP2	E3 SUMO-protein ligase RanBP2	YSLSPSK	Phospho (S)	0.045	1148.57	1148.57	-0.0007	2	575.293	0	23.88	44	381090	2	young	0.324	1.559	2.126
Q9ERU9	RBP2	E3 SUMO-protein ligase RanBP2	SFLGNDDIGNLDGQVPDPDDLAR		0.0035	2586.23	2586.24	0.0126	3	863.089	0	39.22	44	381090	2	young	0.335	-16.108	-20.911
P16125	LDHB	L-lactate dehydrogenase B chain	GLTSVINQK		0.00044	1246.75	1246.75	0.0052	2	624.384	0	43.54	44	40526	1	young	0.205	0.83	0.861
ZZ_FGCZCont0141	ZZ_FGCZCont0141	sp|HBA_HUMAN|	VGAHAGEYGAEALER		0.00075	1672.83	1672.84	0.0071	3	558.619	0	43.2	43	16892	1	young	0.344	0.857	1.149
Q99PT1	GDIR1	Rho GDP-dissociation inhibitor 1	SIQEIQELDKDDESLR		0.00089	2205.14	2205.15	0.0107	3	736.057	1	43.02	43	26321	1	young	0.149	0.99	1.005
Q60932	VDAC1	Isoform Pl-VDAC1 of Q60932	GYGFGLIK		0.00046	1141.67	1141.68	0.0057	2	571.847	0	42	42	36216	1	young	0.148	1.461	1.48
Q99KX1	MLF2	Myeloid leukemia factor 2	LAIQGPEDSPSR	Phospho (S)	0.00094	1492.7	1492.71	0.0014	2	747.36	0	41.73	42	28371	1	young	0.418	1.848	2.3
Q99PV8	BC11B	Isoform 1 of Q99PV8	SGTASGGSTPHLGGPGPGRPSSK	Phospho (S)	0.002	2416.17	2416.18	0.0043	3	806.4	0	41.65	42	101943	1	young	-0.041	1.965	3.148
B1AQ77	B1AQ77	Keratin complex 1, acidic, gene 15	VTMQNLNDR		0.0013	1233.63	1233.63	0.0011	2	617.821	0	41.62	42	52483	1	young	0.288	0.67	2.318
Q9D0T1	NH2L1	NHP2-like protein 1	NVPYVFVR		0.051	1136.65	1136.65	0.0063	2	569.334	0	22.15	42	15934	2	young	---	---	---
Q9D0T1	NH2L1	NHP2-like protein 1	AYPLADAHLTK		0.00074	1486.84	1486.84	0.006	3	496.622	0	42.35	42	15934	2	young	0.418	1.801	2.075
Q3UDE9	Q3UDE9	Bone marrow macrophage cDNA, RIKEN full-length enriched library, clone:G530130E02 product:PTK2 protein tyrosine kinase 2 beta, full insert sequence	RNSLPQIPTLNLEAR	Phospho (S)	0.0016	1945.03	1945.03	0.0066	3	649.352	1	41.31	41	126918	1	young	0.734	-36.058	-19.351
P26369	U2AF2	Splicing factor U2AF 65 kDa subunit	EEHGGLIRSPR	Phospho (S)	0.022	1473.72	1473.72	0.0029	3	492.249	1	28.23	41	57938	2	young	0.29	1.13	1.65
P26369	U2AF2	Splicing factor U2AF 65 kDa subunit	EEHGGLIRSPR	Phospho (S)	0.0052	1473.72	1473.73	0.0042	2	737.87	1	34.83	41	57938	2	young	0.271	1.237	1.733
Q91V35	Q91V35	Protein tyrosin phosphatase receptor type alpha	VIIPVK		8.3e-05	955.667	955.672	0.0049	2	478.843	0	41.03	41	97248	1	young	0.617	1.923	2.579
P62918	RL8	60S ribosomal protein L8	ASGNYATVISHNPETK		0.0015	1976.02	1976.03	0.0088	3	659.684	0	40.9	41	32082	1	young	0.341	0.95	1.224
P11881	ITPR1	Isoform 1 of P11881	RDSVLAASR	Phospho (S)	0.00093	1197.6	1197.6	-0.0014	3	400.206	1	40.85	41	339967	1	young	-0.014	0.638	1.38
Q3ULB0	Q3ULB0	Blastocyst blastocyst cDNA, RIKEN full-length enriched library, clone:I1C0022A01 product:RNA binding motif protein 6, full insert sequence	KEESPPPPK	Phospho (S)	0.029	1519.8	1519.8	-0.002	3	507.607	1	27.11	41	124385	2	young	0.264	2.004	2.296
Q3ULB0	Q3ULB0	Blastocyst blastocyst cDNA, RIKEN full-length enriched library, clone:I1C0022A01 product:RNA binding motif protein 6, full insert sequence	KEESPPPPK	Phospho (S)	0.011	1519.8	1519.8	-0.0015	3	507.607	1	31.11	41	124385	2	young	0.246	1.593	1.932
Q9D883	U2AF1	Splicing factor U2AF 35 kDa subunit	AVIDLNNR		0.00062	1057.6	1057.6	-0.0007	2	529.807	0	40.64	41	29796	1	young	0.373	1.229	1.39
Q62048	PEA15	Isoform 1 of Q62048	QPSEEEIIK	Phospho (S)	0.0014	1439.72	1439.72	0.0012	2	720.865	0	40.53	41	17108	1	young	0.201	0.771	0.563
Q3TNH0	Q3TNH0	6 days neonate spleen cDNA, RIKEN full-length enriched library, clone:F430009E14 product:thymopoietin, full insert sequence	YAPLADVK		0.0049	1163.68	1163.69	0.0058	2	582.85	0	33.7	40	51256	2	young	0.23	0.999	1.234
Q3TNH0	Q3TNH0	6 days neonate spleen cDNA, RIKEN full-length enriched library, clone:F430009E14 product:thymopoietin, full insert sequence	GPPDFSSDEEREPTPVLGSGASVGR	Phospho (T)	0.025	2766.26	2766.27	0.0031	3	923.096	1	30.3	40	51256	2	young	0.044	0.477	0.662
ZZ_FGCZCont0179	ZZ_FGCZCont0179	sp|TRYP_PIG|	VATVSLPR		0.00066	985.604	985.603	-0.0009	2	493.809	0	40.32	40	26675	1	young	0.98	0.762	1.112
Q6GQU1	Q6GQU1	Hk1 protein	KLPVGFTFSFPCR		0.0017	1831.97	1831.98	0.0087	3	611.668	1	40.18	40	112424	1	young	-0.03	1.465	1.511
P16330	CN37	Isoform CNPII of P16330	GLPGSGK		0.033	902.543	902.546	0.003	2	452.28	0	25.12	40	53756	2	young	0.36	1.195	1.344
P16330	CN37	Isoform CNPII of P16330	AGQVFLEELGNHK		0.0058	1728.94	1728.95	0.0078	3	577.323	0	34.28	40	53756	2	young	0.144	0.966	1.264
P50396	GDIA	Rab GDP dissociation inhibitor alpha	NTNDANSCQIIIPQNQVNR		0.0029	2331.12	2331.13	0.0112	3	778.05	0	39.45	39	55272	1	young	20	-1000	56
Q8BJT2	Q8BJT2	Adult male aorta and vein cDNA, RIKEN full-length enriched library, clone:A530026J07 product:adducin 1	AAVVTSPPPTTAPHK	Phospho (T)	0.0019	1840.97	1840.97	-0.0018	3	614.663	0	39.45	39	33028	1	young	-0.025	1.228	1.276
P52480	KPYM	Isoform M2 of P52480	IENHEGVR		0.034	1096.57	1096.58	0.0051	2	549.297	0	26.15	39	63744	2	young	0.241	0.847	0.65
P52480	KPYM	Isoform M2 of P52480	AGKPVICATQMLESMIK		0.0033	2297.23	2297.25	0.0132	4	575.319	0	35.68	39	63744	2	young	0	-0.001	-0.04
P09405	NUCL	Nucleolin	NITPAK		0.019	930.574	930.577	0.0029	2	466.296	0	26.18	39	89836	2	young	0.338	1.237	1.56
P09405	NUCL	Nucleolin	QGAEIDGR		0.0031	988.506	988.511	0.0049	2	495.263	0	34.63	39	89836	2	young	0.376	1.264	1.606
Q9R020	ZRAB2	Isoform 1 of Q9R020	ENVEYIEREESDGEYDEFGR	Phospho (S)	0.0021	2688.1	2688.1	0.0044	3	897.042	1	39.21	39	42595	1	young	0.341	1.502	2.401
Q0P678	ZCH18	Isoform 1 of Q0P678	KANLSPDR	Phospho (S)	0.0086	1267.65	1267.65	-0.0003	2	634.834	1	30.4	39	116911	2	young	0.299	1.377	1.823
Q0P678	ZCH18	Isoform 1 of Q0P678	KANLSPDR	Phospho (S)	0.017	1267.65	1267.65	0.0016	2	634.835	1	27.79	39	116911	2	young	0.351	1.312	1.923
Q3TFP0	Q3TFP0	17 days embryo kidney cDNA, RIKEN full-length enriched library, clone:I920078L09 product:FUS interacting protein	DAEDALHNLDR		0.0018	1411.68	1411.69	0.007	3	471.57	0	39.07	39	23079	1	young	0.4	1.285	1.787
A2A875	A2A875	Retinoblastoma binding protein 4	VINEEYK		0.0019	1181.65	1181.66	0.0062	2	591.837	0	38.98	39	51314	1	young	0.424	1.746	1.818
A6H588	A6H588	Collagen type VI alpha 6	ASEDNVTK		0.002	1150.61	1150.61	0.0056	2	576.314	0	38.82	39	140109	1	young	0.339	1.061	1.217
Q8VDP4	K1967	Protein KIAA1967 homolog	RPSSGGEEEEK	Phospho (S)	0.0015	1571.71	1571.7	-0.0027	3	524.909	0	38.82	39	110217	1	young	0.206	1.696	2.733
Q0VBL6	HIF3A	Isoform 1 of Q0VBL6	STLTSR		0.001	807.457	807.457	-0.0002	2	404.736	0	32.09	39	77129	2	young	0.469	0.79	1.172
Q0VBL6	HIF3A	Isoform 1 of Q0VBL6	STLTSR		0.011	807.457	807.457	0	2	404.736	0	21.63	39	77129	2	young	0.635	0.562	0.718
Q8C0E5	Q8C0E5	13 days embryo male testis cDNA, RIKEN full-length enriched library, clone:6030451B12 product:similar to ADAPTER PROTEIN CIKS	GIDIIK		0.0013	945.61	945.614	0.004	2	473.814	0	38.55	39	65703	1	young	0.624	2.142	2.417
Q9EST4	PSMG2	Isoform 2 of Q9EST4	GLDLIK		0.0013	945.61	945.614	0.004	2	473.814	0	38.55	39	19789	1	young	0.624	2.142	2.417
O54774	AP3D1	AP-3 complex subunit delta-1	HSSLPTESDEDIAPAQR	Phospho (S)	0.003	2075.93	2075.93	0.0012	3	692.984	0	38.49	38	152678	1	young	-0.015	0.709	1.169
P63276	RS17	40S ribosomal protein S17	IAGYVTHLMK		0.0014	1419.82	1419.82	0.0062	3	474.281	0	38.36	38	17578	1	young	-0.037	1.785	2.196
Q6AXD3	Q6AXD3	Abi1 protein	TNPPTQKPPSPPVSGR	Phospho (S)	0.0031	2027.04	2027.05	0.0012	3	676.689	0	38.14	38	52028	1	young	0.237	1.087	1.157
Q7TQI3	OTUB1	Ubiquitin thioesterase OTUB1	AFGFSHLEALLDDSK		0.0027	1937.01	1937.02	0.011	3	646.682	0	37.9	38	34028	1	young	-0.02	0.941	1.19
Q2PFD7	PSD3	Isoform 1 of Q2PFD7	SHSSPSLNPDASPVTAK	Phospho (S)	0.0038	2062	2062	0.0006	3	688.34	0	37.75	38	126731	1	young	0.529	2.168	2.453
A2AH85	A2AH85	U5 small nuclear ribonucleoprotein	ILDAVVAQEPLHR		0.0014	1603.92	1603.93	0.0084	3	535.649	0	37.68	38	118850	1	young	-0.023	1.098	1.36
Q5SUS9	Q5SUS9	Ewing sarcoma homolog	AAVEWFDGK		0.0023	1309.69	1309.7	0.0071	2	655.856	0	37.64	38	71962	1	young	0.385	1.285	1.476
Q6ZQ03	FNBP4	Isoform 1 of Q6ZQ03	RPILQLSPPGPR	Phospho (S)	0.0021	1553.86	1553.86	0.0007	3	518.96	0	37.64	38	120237	1	young	---	---	---
P17095	HMGA1	Isoform HMG-Y of P17095	SSQPLASK		0.045	1104.64	1104.64	0.0045	2	553.329	0	23.19	37	13060	2	young	0.21	0.455	0.685
P17095	HMGA1	Isoform HMG-Y of P17095	KVTTAPGR		0.0026	1116.69	1116.69	0.0059	2	559.353	1	36.73	37	13060	2	young	0.48	0.52	0.311
P05064	ALDOA	Fructose-bisphosphate aldolase A	AAQEEYIK		0.0038	1238.67	1238.68	0.0059	2	620.348	0	36.18	37	43590	2	young	0.297	1.458	1.32
P05064	ALDOA	Fructose-bisphosphate aldolase A	PHPYPALTPEQK		0.042	1664.91	1664.92	0.006	3	555.98	0	25.2	37	43590	2	young	0.363	1.344	1.101
B1AVA8	B1AVA8	Synaptophysin	LHQVYFDAPSCVK		0.0037	1839.93	1839.94	0.0105	3	614.319	0	37.16	37	19330	1	young	-0.029	1.393	1.586
Q7TMI3	UHRF2	Isoform 1 of Q7TMI3	RPASDDECPGDSK	Phospho (S)	0.015	1789.73	1789.72	-0.0008	3	597.582	0	27.94	37	100127	2	young	-0.029	1.403	1.048
Q7TMI3	UHRF2	Isoform 1 of Q7TMI3	RPASDDECPGDSK	Phospho (S)	0.0076	1789.73	1789.73	0.0006	3	597.583	0	31.18	37	100127	2	young	-0.023	1.117	1.566
Q3UKJ7	SMU1	Isoform 1 of Q3UKJ7	YIHLENLLAR		0.0022	1384.79	1384.8	0.008	3	462.608	0	36.98	37	62768	1	young	0.192	1.346	1.458
B1AQW2	B1AQW2	Microtubule-associated protein tau	SPVVSGDTSPR	Phospho (T)	0.002	1324.61	1324.61	-0.0004	2	663.314	0	36.83	37	47155	1	young	0.252	0.919	0.612
Q99KK2	NEUA	Isoform 1 of Q99KK2	GLEKPPHLAALVLAR		0.00022	1872.16	1872.16	0.0076	3	625.062	0	36.66	37	53289	1	young	0.186	1.031	1.606
Q9DB77	QCR2	Cytochrome b-c1 complex subunit 2, mitochondrial precursor	MALVGLGVSHSVLK		0.00077	1698.01	1698.02	0.0081	3	567.014	0	36.24	36	52286	1	young	-0.019	0.945	0.705
Q9Z277	BAZ1B	Bromodomain adjacent to zinc finger domain protein 1B	GILNGQK		0.002	1016.62	1016.63	0.0044	2	509.321	0	36.15	36	195406	1	young	0.331	0.817	1.013
Q61136	PRP4B	Serine/threonine-protein kinase PRP4 homolog	SKDASPINR	Phospho (S)	0.0033	1354.68	1354.68	-0.0017	3	452.568	1	35.81	36	135355	1	young	0.415	1.883	2.935
Q3TIX9	SNUT2	U4/U6.U5 tri-snRNP-associated protein 2	EADEDSEPER	Phospho (S)	0.00098	1399.53	1399.53	0.0002	2	700.77	0	35.61	36	72344	1	young	0.398	1.744	2.535
Q8CH09	SFR14	Putative splicing factor, arginine/serine-rich 14	NCFFEIIKPFDK		0.0057	1978.04	1978.05	0.0089	3	660.358	0	35.17	35	129526	1	young	0.14	1.445	1.599
Q99L45	IF2B	Eukaryotic translation initiation factor 2 subunit 2	QIENVLR		0.0029	1014.59	1014.59	-0.0027	2	508.303	0	35.05	35	45261	1	young	---	---	---
A2AGT9	A2AGT9	Rho GTPase activating protein 1	SSSPEPVTHLK	Phospho (S)	0.0048	1548.78	1548.78	-0.0011	3	517.267	0	34.95	35	59008	1	young	0.253	0.972	0.975
Q6ZWZ7	Q6ZWZ7	Adult male kidney cDNA, RIKEN full-length enriched library, clone:0610037F23 product:ribosomal protein L17, full insert sequence	SAEFLLHMLK		0.0039	1475.84	1475.84	0.0028	3	492.955	0	34.88	35	25458	1	young	-0.039	1.848	2.508
Q6DFW4	NOL5	Nucleolar protein 5	LIAHAGSLLNLAK		0.00083	1608	1608	0.0059	3	537.008	0	34.85	35	71238	1	young	-0.048	2.308	3.173
Q3TY62	Q3TY62	Visual cortex cDNA, RIKEN full-length enriched library, clone:K430348H12 product:metastasis associated 3, full insert sequence	HAELSGSPLK	Phospho (S)	0.0042	1405.72	1405.72	-0.0015	3	469.58	0	34.74	35	71352	1	young	0.134	1.217	1.662
Q8BHI4	KBTB3	Kelch repeat and BTB domain-containing protein 3	LFVIGGK		0.025	1020.66	1020.66	0.003	2	511.338	0	27.65	35	76040	2	young	0.324	1.676	2.037
Q8BHI4	KBTB3	Kelch repeat and BTB domain-containing protein 3	LFVIGGK		0.012	1020.66	1020.66	0.0048	2	511.339	0	30.88	35	76040	2	young	0.727	2.797	3.243
Q3TKZ9	Q3TKZ9	Blastocyst blastocyst cDNA, RIKEN full-length enriched library, clone:I1C0008M12 product:nucleolar and coiled-body phosphoprotein 1, full insert sequence	AAKESEEEEEEEETEEK	Phospho (S)	0.012	2536.1	2536.1	0.001	4	635.031	1	34.52	35	89378	1	young	-0.029	1.405	1.677
Q7JCZ1	Q7JCZ1	Cytochrome oxidase subunit 2	VVLPMELPIR		0.0016	1309.79	1309.8	0.0056	2	655.906	0	34.37	34	26962	1	young	0.152	1.185	1.328
Q60900	ELAV3	Isoform HuC-L of Q60900	TGQALLTHLYQSSAR		0.0052	1788.96	1788.97	0.0066	3	597.33	0	34.27	34	42961	1	young	0.258	0.969	1.101
Q3UHW8	Q3UHW8	17 days embryo heart cDNA, RIKEN full-length enriched library, clone:I920194D23 product:karyopherin	AAVENLPTFLVELSR		0.0039	1802.01	1802.02	0.0099	2	902.015	0	34.26	34	104447	1	young	0.225	1.359	1.62
Q6GU11	Q6GU11	Cadherin 2	FAILTDPNSNDGLVTVVKPIDFETNR		0.0033	3162.68	3162.7	0.0161	4	791.681	0	34.26	34	105434	1	young	---	---	---
Q80UU9	PGRC2	Membrane-associated progesterone receptor component 2	LLKPGEEPSEYTDEEDTK	Phospho (T)	0.012	2591.23	2591.23	0.0066	3	864.751	0	34.03	34	25285	1	young	-0.026	1.222	2.268
A2ADB0	A2ADB0	SPEN homolog, transcriptional regulator	RPQSPGVSPAHSER	Phospho (S)	0.0077	1727.82	1727.83	0.0025	3	576.949	0	33.8	34	433692	1	young	-0.023	1.088	1.949
A2AJT4	SFR18	Splicing factor, arginine/serine-rich 18	QRSPIALPVK	Phospho (S)	0.0053	1475.85	1475.85	-0.0002	3	492.956	1	33.78	34	102527	1	young	0.357	1.735	2.439
Q99M08	HCFT1	Hepatitis C virus F protein-transactivated protein 1 homolog	RGSFEAGR	Phospho (S)	0.011	1102.5	1102.5	-0.0012	2	552.259	1	26.25	34	7688	2	young	0.363	1.308	1.888
Q99M08	HCFT1	Hepatitis C virus F protein-transactivated protein 1 homolog	RGSFEAGR	Phospho (S)	0.0097	1102.5	1102.5	-0.0004	2	552.259	1	26.5	34	7688	2	young	0.26	1.362	1.742
Q9Z2Q6	2013-09-05	Septin-5	FGIHVYQFPECDSDEDEDFKQQDR	Phospho (S)	0.014	3360.4	3360.4	0.005	4	841.108	1	33.52	34	47844	1	young	-719.082	-956.394	57.478
Q8CH25	SLTM	Isoform 1 of Q8CH25	DVQDAIAQSPEK	Phospho (S)	0.0081	1667.8	1667.8	-0.0012	3	556.941	0	33.5	34	131444	1	young	-0.029	1.379	1.5
A2AL17	A2AL17	Rho GTPase activating protein 11A	SGSVVRLK		0.0041	1132.72	1132.71	-0.006	2	567.363	1	32.92	33	120430	1	young	-0.023	1.11	1.55
Q2NL51	GSK3A	Glycogen synthase kinase-3 alpha	GEPNVSYICSR	Phospho (Y)	0.0046	1493.62	1493.62	0.0076	2	747.819	0	32.7	33	55409	1	young	-0.033	1.622	1.311
Q64511	TOP2B	DNA topoisomerase 2-beta	KASGSENEGDYNPGR	Phospho (S)	0.013	1947.86	1947.85	-0.0049	3	650.291	1	32.68	33	209622	1	young	0.137	1.223	1.356
A3KGU5	A3KGU5	Spectrin alpha 2	KVEDLFLTFAK		0.0017	1742.03	1742.04	0.0089	3	581.688	1	32.59	33	311896	1	young	-0.03	1.456	1.746
Q8C0D5	ETUD1	Elongation factor Tu GTP-binding domain-containing protein 1	IVTSLGLK		0.0017	1117.73	1117.74	0.0047	2	559.875	0	32.47	32	138087	1	young	0.225	0.675	0.815
Q9Z1N5	UAP56	Spliceosome RNA helicase Bat1	GMPQEER		0.019	989.472	989.477	0.0051	2	495.746	0	24.39	32	53695	3	young	0.454	1.138	1.483
Q9Z1N5	UAP56	Spliceosome RNA helicase Bat1	LKDNEK		0.024	1177.7	1177.71	0.0056	2	589.862	1	25.87	32	53695	3	young	0.288	1.175	1.455
Q9Z1N5	UAP56	Spliceosome RNA helicase Bat1	DFLLKPELLR		0.021	1530.94	1530.95	0.0079	3	511.322	0	22.86	32	53695	3	young	0.151	1.154	1.449
Q69ZR9	CC063	Uncharacterized protein C3orf63 homolog	NNSRDETTEPEQQK	Phospho (S)	0.013	2042.91	2042.91	-0.0007	3	681.979	1	32.42	32	200577	1	young	-0.053	2.553	3.259
Q5SQB0	Q5SQB0	Nucleophosmin 1	MQASIEK		0.0036	1093.6	1093.61	0.0044	2	547.812	0	32.19	32	33823	1	young	0.421	1.327	1.628
Q5DTX2	Q5DTX2	MKIAA1505 protein	LVPIK		0.002	856.599	856.602	0.0029	2	429.308	0	31.93	32	51631	1	young	0.246	1.362	1.44
Q8CGB9	Q8CGB9	Insulin degrading enzyme	IVPIK		0.002	856.599	856.602	0.0029	2	429.308	0	31.93	32	128737	1	young	0.246	1.362	1.44
Q8BZ98	DYN3	Isoform 1 of Q8BZ98	RSPPPSPTTQR	Phospho (S)	0.011	1446.71	1446.71	-0.0018	3	483.243	1	31.77	32	105809	1	young	-0.016	0.762	1.306
Q08460	KCMA1	Isoform 1 of Q08460	RLEDEQPPTLSPK	Phospho (T)	0.012	1876.95	1876.95	0.0009	3	626.659	1	31.64	32	144866	1	young	-0.036	1.724	2.678
Q8CHI8	EP400	Isoform 1 of Q8CHI8	GFDTSPEHSLDLGISGR	Phospho (T)	0.017	2010.92	2010.93	0.0092	3	671.316	0	31.23	31	360570	1	young	-0.039	1.88	1.715
Q5XG69	K0888	Uncharacterized protein KIAA0888	GHTEENLSPVSK	Phospho (S)	0.011	1664.8	1664.8	-0.0006	3	555.941	0	30.96	31	79640	1	young	0.433	2.272	3.223
Q8C671	Q8C671	0 day neonate head cDNA, RIKEN full-length enriched library, clone:4833401I21 product:splicing factor, arginine/serine-rich 2	TSPDTLR	Phospho (T)	0.0091	1012.47	1012.47	-0.0003	2	507.243	0	30.76	31	31433	1	young	1.187	4.127	4.838
P24668	MPRD	Cation-dependent mannose-6-phosphate receptor precursor	LVVGAK		0.0097	873.589	873.593	0.0035	2	437.804	0	30.74	31	33440	1	young	0.328	1.628	2.107
Q6NXK2	ZN532	Isoform 1 of Q6NXK2	INVFK		0.024	907.573	907.577	0.0031	2	454.796	0	28.74	31	125628	2	young	0.328	1.905	2.278
Q6NXK2	ZN532	Isoform 1 of Q6NXK2	EVNDSPK	Phospho (S)	0.024	1155.54	1155.54	-0.0018	2	578.777	0	24.98	31	125628	2	young	0.483	2.499	2.95
Q62376	RU17	Isoform 1 of Q62376	YDERPGPSPLPHR	Phospho (S)	0.047	1743.82	1743.83	0.0063	4	436.964	0	26.13	31	55321	2	young	0.5	1.118	2.275
Q62376	RU17	Isoform 1 of Q62376	YDERPGPSPLPHR	Phospho (S)	0.057	1743.82	1743.83	0.008	3	582.284	0	25.06	31	55321	2	young	---	---	---
A2AEP5	A2AEP5	ATP-binding cassette, sub-family A	ILNTK		0.02	875.568	875.571	0.0025	2	438.793	0	30.49	30	145873	1	young	0.902	3.491	3.676
Q3V3V9	LR16C	Isoform 1 of Q3V3V9	EAELLLK		0.0057	1102.68	1102.69	0.005	2	552.352	0	30.34	30	148722	1	young	0.226	1.2	1.232
Q8BMJ0	Q8BMJ0	Adult male thymus cDNA, RIKEN full-length enriched library, clone:5830404N06 product:dihydroorotate dehydrogenase, full insert sequence	ELEALLK		0.0057	1102.68	1102.69	0.005	2	552.352	0	30.34	30	33409	1	young	0.226	1.2	1.232
Q62318	TIF1B	Isoform 1 of Q62318	RPAASSAAAASAAASSPAGGGGEAQELLEHCGVCR	Phospho (S)	0.032	3525.54	3525.54	0.0057	4	882.393	0	30.33	30	96413	1	young	---	---	---
B1ASE2	B1ASE2	ATP synthase, H+ transporting, mitochondrial F0 complex, subunit d	LASLSEKPPAIDWAYYR		0.012	2267.22	2267.23	0.0125	3	756.751	0	30.16	30	18080	1	young	0.221	0.971	1.375
O55042	SYUA	Isoform 1 of O55042	EGVVHGVTTVAEK		0.012	1612.9	1612.91	0.0094	3	538.645	0	30.07	30	16782	1	young	-0.062	3.078	-0.213
Q8BGA7	CG026	Uncharacterized protein C7orf26 homolog	MSLLGK		0.014	935.572	935.575	0.0036	2	468.795	0	29.91	30	52878	1	young	0.289	1.612	1.664
Q9D1D4	TMEDA	Isoform 1 of Q9D1D4	LKPLEVELR		0.0014	1383.87	1383.88	0.007	3	462.299	0	29.31	29	27627	1	young	0.257	1.407	1.753
Q8K152	Q8K152	Gulonolactone	EALLELK		0.0081	1102.68	1102.69	0.005	2	552.352	0	28.83	29	55851	1	young	0.226	1.2	1.232
Q2KHS8	Q2KHS8	Mta1 protein	NNMSPHGIPAR	Phospho (S)	0.02	1416.65	1416.65	-0.0003	3	473.222	0	28.78	29	86543	1	young	0.293	1.383	2.273
Q9D824	FIP1	Isoform 1 of Q9D824	AESPDLR	Phospho (S)	0.017	1010.46	1010.46	-0.0003	2	506.235	0	25.88	29	69433	2	young	0.302	1.068	1.171
Q9D824	FIP1	Isoform 1 of Q9D824	ERDHSPTPSVFNSDEER	Phospho (S)	0.056	2224.95	2224.96	0.0092	3	742.661	1	25.35	29	69433	2	young	---	---	---
Q8VI24	SATB2	Isoform 1 of Q8VI24	SGSPDVK	Phospho (S)	0.0092	1056.51	1056.51	-0.0019	2	529.261	0	28.71	29	88830	1	young	0.365	1.941	2.872
Q9CZK9	Q9CZK9	Peptidyl-prolyl cis-trans isomerase	GFGYK		0.011	858.484	858.489	0.0043	2	430.252	0	25.95	29	20457	2	young	0.321	0.916	1.076
Q9CZK9	Q9CZK9	Peptidyl-prolyl cis-trans isomerase	SIYGEK		0.04	983.553	983.554	0.0012	2	492.784	0	23.18	29	20457	2	young	0.385	1.367	1.138
A5XDA7	A5XDA7	ROCK2 splice variant	IEQETQK		0.031	1162.64	1162.65	0.006	2	582.332	0	28.46	28	189191	1	young	0.491	1.423	1.908
A2A482	A2A482	Protein kinase C binding protein 1	STASPASTK	Phospho (S)	0.018	1216.59	1216.59	-0.0005	2	609.304	0	28.45	28	151191	1	young	0.175	1.058	1.437
P54227	STMN1	Stathmin	SKESVPDFPLSPPK	Phospho (S)	0.023	2039.07	2039.08	0.0085	3	680.7	1	28.43	28	20722	1	young	0.289	0.675	0.755
Q810A8	Q810A8	RAD21 homolog	EFENPEVPREEQQPQQQQPQPQR		0.041	2989.44	2989.44	0.003	4	748.368	1	28.27	28	78464	1	young	---	---	---
P59110	SENP1	Sentrin-specific protease 1	QESVDK		0.018	992.538	992.543	0.0052	2	497.279	0	28.22	28	79213	1	young	0.456	1.569	1.945
Q9ERK4	XPO2	Exportin-2	IIIPEIQK		0.0098	1240.8	1240.81	0.0063	2	621.41	0	28.13	28	119530	1	young	0.292	0.885	1.214
A3KFP4	A3KFP4	Novel protein	SAVFK		0.025	838.516	838.519	0.0034	2	420.267	0	27.92	28	73401	1	young	0.194	0.575	0.771
Q6P9K8	CSKI1	Isoform 1 of Q6P9K8	KVPLPGPGSPEVK	Phospho (S)	0.02	1816.02	1816.03	0.003	3	606.349	1	27.88	28	162535	1	young	-0.017	0.851	0.63
Q8BIZ6	SNIP1	Smad nuclear-interacting protein 1	QERLSPEPVAHR	Phospho (S)	0.034	1641.81	1641.82	0.0068	4	411.462	1	27.75	28	48181	1	young	0.242	-11.454	-21.275
Q91X70	Q91X70	Complement component 6	RALQEYAAK		0.03	1336.77	1336.76	-0.007	2	669.389	1	27.45	27	96229	1	young	0.887	4.017	3.189
Q91ZW3	SMCA5	SWI/SNF-related matrix-associated actin-dependent regulator of chromatin subfamily A member 5	GGPEGGAAPAAPCAAGSGPADTEMEEVFDHGSPGK	Phospho (S)	0.059	3637.54	3637.56	0.0209	4	910.398	0	27.4	27	135838	1	young	---	---	---
O70589	CSKP	Isoform 1 of O70589	ENSAPVK		0.017	1031.59	1031.59	0.0056	2	516.803	0	27.29	27	114424	1	young	0.262	0.842	0.851
Q8C2Q3	RBM14	Isoform 1 of Q8C2Q3	AVAMSK		0.012	893.525	893.529	0.0039	2	447.772	0	27.23	27	72426	1	young	0.396	1.199	1.604
A9C473	A9C473	Novel protein	ISELIR		0.013	873.54	873.544	0.0035	2	437.779	0	27.13	27	31417	1	young	0.153	0.807	0.815
Q9D5S7	LRGUK	Leucine-rich repeats and guanylate kinase domain-containing protein	LSELIR		0.013	873.54	873.544	0.0035	2	437.779	0	27.13	27	100842	1	young	0.153	0.807	0.815
Q9JJF3	NO66	Nucleolar protein 66	GLLLTK		0.0085	931.631	931.635	0.0036	2	466.825	0	27.1	27	69792	1	young	0.253	1.418	1.393
P15105	GLNA	Glutamine synthetase	CIEEAIDK		0.024	1253.62	1253.63	0.0055	2	627.822	0	27.1	27	45860	1	young	0.219	1.014	1.078
P14094	AT1B1	Sodium/potassium-transporting ATPase subunit beta-1	FIWNSEK		0.024	1210.66	1210.67	0.0066	2	606.34	0	27.08	27	40105	1	young	0.355	1.638	1.544
A2AFQ0	A2AFQ0	HECT, UBA and WWE domain containing 1	AALLK		0.015	802.552	802.556	0.0035	2	402.285	0	27.02	27	513374	1	young	0.364	1.486	1.858
Q80Y35	Q80Y35	Nuclear mitotic apparatus protein 1	AALIK		0.015	802.552	802.556	0.0035	2	402.285	0	27.02	27	257860	1	young	0.364	1.486	1.858
Q9CQS8	SC61B	Protein transport protein Sec61 subunit beta	PGPTPSGTNVGSSGRSPSK	Phospho (S)	0.035	2137.04	2137.04	0.0005	3	713.354	1	26.96	27	10719	1	young	0.208	0.905	1.426
A2AEK2	A2AEK2	Cleavage stimulation factor, 3~ pre-RNA subunit 2	GQGTLQHSPVGPAGPASIER	Phospho (S)	0.053	2182.07	2182.07	0.0016	3	728.363	0	26.8	27	26785	1	young	---	---	---
Q60638	Q60638	Microtubule-associated protein 4	LLDPK		0.028	872.558	872.561	0.0031	2	437.288	0	26.77	27	129670	1	young	0.51	1.681	1.971
Q5U4C3	SFR19	Isoform 1 of Q5U4C3	REPPPPQTLGAPGTPPQADSTR	Phospho (T)	0.052	2493.21	2493.22	0.0041	3	832.08	1	26.57	27	146083	1	young	---	---	---
Q3UQU0	BRD9	Bromodomain-containing protein 9	MIFQLK		0.0065	1066.65	1066.65	0.0054	2	534.333	0	26.51	27	75720	1	young	0.298	0.602	0.507
A2AVR2	CA175	Uncharacterized protein C1orf175 homolog	LNEVK		0.056	889.548	889.549	0.0017	2	445.782	0	26.37	26	152280	1	young	---	---	---
Q8BL66	EEA1	Early endosome antigen 1	QLLIQQK		0.0089	1157.74	1157.74	0.0055	2	579.879	0	26.34	26	185946	1	young	0.27	1.084	1.185
P11031	TCP4	Activated RNA polymerase II transcriptional coactivator p15	ALASSK		0.025	863.532	863.536	0.0037	2	432.775	0	26.27	26	17300	1	young	0.418	1.745	2.141
Q3UGF1	WDR19	Isoform 1 of Q3UGF1	QWNSVIR		0.057	1045.58	1045.58	0.0058	2	523.8	0	26.18	26	166324	1	young	---	---	---
Q3TIZ6	Q3TIZ6	15 days pregnant adult female placenta cDNA, RIKEN full-length enriched library, clone:I530026N01 product:renin binding protein, full insert sequence	VALTIK		0.011	931.631	931.635	0.0036	2	466.825	0	25.94	26	51151	1	young	0.253	1.418	1.393
Q9WUK4	RFC2	Replication factor C subunit 2	VTLPK		0.019	844.563	844.567	0.0049	2	423.291	0	25.77	26	42526	1	young	0.596	0.46	0.495
O55129	O55129	STOP protein	GQSPTAPGPTK	Phospho (S)	0.041	1407.7	1407.7	0.0005	2	704.858	0	25.72	26	107731	1	young	0.257	0.356	0.42
Q80V83	Q80V83	Ddx23 protein	SSLSPGR	Phospho (S)	0.034	926.434	926.433	-0.0012	2	464.224	0	25.65	26	39382	1	young	0.41	1.606	2.156
Q5I0T6	Q5I0T6	Aldo-keto reductase family 1, member C19	YNLEK		0.038	953.543	953.545	0.0028	2	477.78	0	25.62	26	41691	1	young	0.324	1.142	1.296
P16406	AMPE	Glutamyl aminopeptidase	TTFVK		0.019	882.542	882.546	0.0045	2	442.28	0	25.46	25	116516	1	young	0.232	1.122	1.267
Q3V2J0	Q3V2J0	Adult male testis cDNA, RIKEN full-length enriched library, clone:1700120B06 product:hypothetical protein, full insert sequence	LYGAQIK		0.041	1079.66	1079.66	0.0051	2	540.839	0	25.31	25	36338	1	young	0.778	4.435	4.786
Q91Z31	PTBP2	Isoform 1 of Q91Z31	ETSLLAVPGALSPLAIPNAAAAAAAAAAGR	Phospho (S)	0.031	2909.55	2909.55	0.0053	3	970.859	0	25.28	25	62444	1	young	0	0.667	-22.222
Q9CQI7	RU2B	U2 small nuclear ribonucleoprotein B~~	IQYAK		0.055	909.553	909.558	0.0048	2	455.786	0	24.07	25	29054	2	young	---	---	---
Q9CQI7	RU2B	U2 small nuclear ribonucleoprotein B~~	DALQGFK		0.04	1065.61	1065.61	0.0047	2	533.813	0	23.15	25	29054	2	young	0.414	1.235	1.377
Q9R1Q8	TAGL3	Transgelin-3	RGFSEEQLR	Phospho (S)	0.036	1344.63	1344.63	-0.0013	3	449.217	1	25.19	25	24612	1	young	-0.023	1.09	1.602
A2ALP9	A2ALP9	Novel protein similar to betaine-homocysteine methyltransferase Bhmt	APVAGK		0.025	829.527	829.531	0.0045	2	415.773	0	25.17	25	49770	1	young	0.392	1.009	1.292
O88738	O88738	Ubiquitin-conjugating enzyme	APGLGK		0.025	829.527	829.531	0.0045	2	415.773	0	25.17	25	565087	1	young	0.392	1.009	1.292
O35685	NUDC	Nuclear migration protein nudC	KQEILK		0.035	1189.78	1189.78	0.0024	2	595.896	1	24.97	25	43378	1	young	0.861	4.532	3.811
Q8CHP6	PHC3	Isoform 1 of Q8CHP6	RPSGPEGAAR	Phospho (S)	0.041	1220.58	1220.58	-0.0014	3	407.866	0	24.87	25	109908	1	young	0.307	1.037	1.116
Q8R0F5	RBMX2	RNA-binding motif protein, X-linked 2	SHSGSPDGR	Phospho (S)	0.015	1122.46	1122.46	-0.001	2	562.236	0	24.84	25	43985	1	young	-0.028	1.303	3.112
Q61107	GBP4	Guanylate-binding protein 4	LFGVGLK		0.052	1020.66	1020.66	0.0048	2	511.339	0	24.37	24	77943	1	young	---	---	---
Q3V0B5	Q3V0B5	Adult male testis cDNA, RIKEN full-length enriched library, clone:4932428N18 product:leiomodin 1	LEVPK		0.051	872.558	872.561	0.0031	2	437.288	0	24.23	24	77405	1	young	---	---	---
Q3V0R8	Q3V0R8	Adult male testis cDNA, RIKEN full-length enriched library, clone:4930527E21 product:transmembrane protein 16B, full insert sequence	IEVPK		0.051	872.558	872.561	0.0031	2	437.288	0	24.23	24	63566	1	young	---	---	---
Q6PAC0	Q6PAC0	Myom1 protein	LDIPK		0.051	872.558	872.561	0.0031	2	437.288	0	24.23	24	194032	1	young	---	---	---
Q91WE6	CDKAL	Isoform 1 of Q91WE6	LDLPK		0.051	872.558	872.561	0.0031	2	437.288	0	24.23	24	72140	1	young	---	---	---
Q62141	SIN3B	Isoform 1 of Q62141	IDIPK		0.051	872.558	872.561	0.0031	2	437.288	0	24.23	24	118949	1	young	---	---	---
Q6PHN1	CCD57	Coiled-coil domain-containing protein 57	ENRTPK		0.036	1031.6	1031.59	-0.0057	2	516.803	1	24.08	24	127102	1	young	0.262	0.842	0.851
Q8C0D4	RHG12	Rho GTPase-activating protein 12	ENGTVPK		0.036	1031.59	1031.59	0.0056	2	516.803	0	24.08	24	105559	1	young	0.262	0.842	0.851
P68372	TBB2C	Tubulin beta-2C chain	EVDEQMLNVQNK		4.5e-05	1733.89	1733.89	0.0015	3	578.97	0	56.3	367	52473	9	aged	2.043	0.627	1.44
P68372	TBB2C	Tubulin beta-2C chain	EVDEQMLNVQNK		7.2e-07	1733.89	1733.89	0.0069	2	867.954	0	73.95	367	52473	9	aged	2.584	0.645	1.497
P68372	TBB2C	Tubulin beta-2C chain	GHYTEGAELVDSVLDVVR		2.3e-09	2102.08	2102.07	-0.0085	3	701.697	0	99.83	367	52473	9	aged	---	---	---
P68372	TBB2C	Tubulin beta-2C chain	GHYTEGAELVDSVLDVVR		0.00098	2102.08	2102.08	0.0069	3	701.702	0	42.95	367	52473	9	aged	---	---	---
P68372	TBB2C	Tubulin beta-2C chain	GHYTEGAELVDSVLDVVR		1.3e-05	2102.08	2102.09	0.0122	4	526.529	0	62.31	367	52473	9	aged	---	---	---
P68372	TBB2C	Tubulin beta-2C chain	GHYTEGAELVDSVLDVVR	iTRAQ4plex (Y)	0.035	2246.18	2246.19	0.0124	3	749.738	0	26.61	367	52473	9	aged	---	---	---
P68372	TBB2C	Tubulin beta-2C chain	SGPFGQIFRPDNFVFGQSGAGNNWAK		8.5e-05	3085.54	3085.55	0.0055	4	772.394	0	54.44	367	52473	9	aged	###	###	###
P68372	TBB2C	Tubulin beta-2C chain	SGPFGQIFRPDNFVFGQSGAGNNWAK		3.3e-08	3085.54	3085.55	0.0078	3	1029.52	0	88.44	367	52473	9	aged	2.845	0.557	2.18
P68372	TBB2C	Tubulin beta-2C chain	FWEVISDEHGIDPTGTYHGDSDLQLER		0.0016	3259.52	3259.53	0.0164	4	815.891	0	42.66	367	52473	9	aged	2.096	-0.181	1.814
P48678	LMNA	Isoform A of P48678	LSPSPTSQR	Phospho (S)	0.00058	1195.57	1195.57	0.0019	2	598.794	0	39.3	355	80187	18	aged	2.136	0.713	1.624
P48678	LMNA	Isoform A of P48678	KLESSESR		0.016	1222.68	1222.68	0.0048	3	408.568	1	27.8	355	80187	18	aged	1.333	0.718	1.224
P48678	LMNA	Isoform A of P48678	EDLQELNDR		2.3e-05	1274.62	1274.63	0.006	2	638.322	0	55.78	355	80187	18	aged	2.573	0.966	4.344
P48678	LMNA	Isoform A of P48678	KLESSESR	Phospho (S)	0.021	1302.64	1302.65	0.0029	3	435.222	1	27.23	355	80187	18	aged	2.998	1.119	2.542
P48678	LMNA	Isoform A of P48678	KLESSESR	Phospho (S)	0.053	1302.64	1302.65	0.006	2	652.332	1	23.76	355	80187	18	aged	---	---	---
P48678	LMNA	Isoform A of P48678	LRDLEDSLAR		0.00019	1330.73	1330.74	0.0058	3	444.587	1	48.21	355	80187	18	aged	0.977	0.769	0.901
P48678	LMNA	Isoform A of P48678	LRDLEDSLAR		0.0013	1330.73	1330.74	0.007	2	666.377	1	39.5	355	80187	18	aged	1.23	0.73	1.151
P48678	LMNA	Isoform A of P48678	KLLEGEEER		0.0043	1389.77	1389.78	0.0068	3	464.266	1	34.8	355	80187	18	aged	1.091	0.566	1.116
P48678	LMNA	Isoform A of P48678	KLLEGEEER		0.036	1389.77	1389.78	0.0082	2	695.897	1	26.14	355	80187	18	aged	1.221	0.544	1.041
P48678	LMNA	Isoform A of P48678	LRLSPSPTSQR	Phospho (S)	0.038	1464.76	1464.76	0.0075	3	489.262	1	26.87	355	80187	18	aged	1.699	0.452	1.157
P48678	LMNA	Isoform A of P48678	LRLSPSPTSQR	Phospho (S)	0.00023	1464.76	1464.77	0.0086	2	733.39	1	48.97	355	80187	18	aged	1.642	0.624	1.442
P48678	LMNA	Isoform A of P48678	LKDLEALLNSK		0.00053	1675.02	1675.03	0.0022	3	559.35	1	35.15	355	80187	18	aged	-1529.82	-908.56	59.1
P48678	LMNA	Isoform A of P48678	LKDLEALLNSK		0.00033	1675.02	1675.03	0.0028	3	559.35	1	37.29	355	80187	18	aged	1.237	0.497	1.223
P48678	LMNA	Isoform A of P48678	LKDLEALLNSK		9.6e-05	1675.02	1675.03	0.0093	4	419.766	1	43.68	355	80187	18	aged	1.524	0.47	1.233
P48678	LMNA	Isoform A of P48678	ASSHSSQSQGGGSVTK		0.0007	1791.9	1791.9	0.0023	3	598.307	0	45.24	355	80187	18	aged	0	0.667	-22.222
P48678	LMNA	Isoform A of P48678	ASSHSSQSQGGGSVTK	Phospho (S)	0.00027	1871.86	1871.86	0.0004	3	624.961	0	49.36	355	80187	18	aged	0.713	0.369	1.706
P48678	LMNA	Isoform A of P48678	NSNLVGAAHEELQQSR		0.00016	1895.96	1895.97	0.0099	3	632.996	0	51.24	355	80187	18	aged	1.621	0.565	1.74
P48678	LMNA	Isoform A of P48678	ASSHSSQSQGGGSVTK	2 Phospho (S)	0.0021	1951.83	1951.83	0.0022	3	651.617	0	38.91	355	80187	18	aged	1.111	-0.085	0.565
P43274	H14	Histone H1.4	TVKPK		0.033	1003.68	1003.68	0.0049	2	502.848	0	23.3	347	30898	15	aged	0.763	0.41	0.684
P43274	H14	Histone H1.4	TVKPK		0.049	1003.68	1003.68	0.0058	2	502.848	0	21.61	347	30898	15	aged	1.02	0.482	0.661
P43274	H14	Histone H1.4	KPAGAAK		0.0044	1073.69	1073.7	0.004	2	537.855	0	25.62	347	30898	15	aged	0.727	0.362	0.619
P43274	H14	Histone H1.4	KPAAAAGAK		1.2e-06	1215.77	1215.77	0.0015	2	608.891	0	62.99	347	30898	15	aged	0.928	0.42	0.668
P43274	H14	Histone H1.4	KPAAAAGAK		3.1e-06	1215.77	1215.77	0.0035	3	406.264	0	58.98	347	30898	15	aged	0.746	0.451	0.572
P43274	H14	Histone H1.4	KPAAAAGAK		5.5e-07	1215.77	1215.77	0.0059	2	608.894	0	68.12	347	30898	15	aged	0.736	0.35	0.655
P43274	H14	Histone H1.4	KAAGTATAK		0.00099	1249.77	1249.77	-0.0021	3	417.597	1	38.99	347	30898	15	aged	0.938	0.482	0.622
P43274	H14	Histone H1.4	KAAGTATAK		3e-05	1249.77	1249.78	0.0063	2	625.896	1	54.16	347	30898	15	aged	0.76	0.529	0.449
P43274	H14	Histone H1.4	KAAGTATAK		0.00089	1249.77	1249.78	0.0066	3	417.6	1	39.42	347	30898	15	aged	0.941	0.574	0.649
P43274	H14	Histone H1.4	AKKPAGAAK		0.019	1416.93	1416.93	0.0021	3	473.317	1	17.19	347	30898	15	aged	0.19	0.436	0.541
P43274	H14	Histone H1.4	AKKPAGAAK		0.001	1416.93	1416.93	0.0064	2	709.474	1	30.81	347	30898	15	aged	0.284	0.562	0.493
P43274	H14	Histone H1.4	KAASGEAKPK		0.015	1561.96	1561.97	0.0079	3	521.664	1	23.15	347	30898	15	aged	0.459	0.497	0.522
P43274	H14	Histone H1.4	KTSGPPVSELITK		0.00029	1788.07	1788.08	0.0058	3	597.033	1	40.38	347	30898	15	aged	1.31	0.446	0.567
P43274	H14	Histone H1.4	KTSGPPVSELITK		4.4e-05	1788.07	1788.08	0.0087	3	597.034	1	48.64	347	30898	15	aged	0.809	0.495	0.422
P43274	H14	Histone H1.4	KTSGPPVSELITK	Phospho (T)	0.0017	1868.04	1868.05	0.0076	3	623.689	1	38.69	347	30898	15	aged	0.829	0.466	1.021
P43277	H13	Histone H1.3	KPAGAAK		0.0044	1073.69	1073.7	0.004	2	537.855	0	25.62	340	31165	13	aged	0.727	0.362	0.619
P43277	H13	Histone H1.3	KPAAAAGAK		1.2e-06	1215.77	1215.77	0.0015	2	608.891	0	62.99	340	31165	13	aged	0.928	0.42	0.668
P43277	H13	Histone H1.3	KPAAAAGAK		3.1e-06	1215.77	1215.77	0.0035	3	406.264	0	58.98	340	31165	13	aged	0.746	0.451	0.572
P43277	H13	Histone H1.3	KPAAAAGAK		5.5e-07	1215.77	1215.77	0.0059	2	608.894	0	68.12	340	31165	13	aged	0.736	0.35	0.655
P43277	H13	Histone H1.3	KATGAATPK		0.00018	1275.79	1275.79	-0.0002	3	426.27	1	46.82	340	31165	13	aged	0.783	0.449	0.269
P43277	H13	Histone H1.3	KATGAATPK		0.00024	1275.79	1275.79	0.0071	3	426.272	1	46.18	340	31165	13	aged	0.96	0.526	0.619
P43277	H13	Histone H1.3	KATGAATPK		0.0011	1275.79	1275.79	0.0071	2	638.905	1	39.7	340	31165	13	aged	0.661	0.364	0.549
P43277	H13	Histone H1.3	AKKPAGAAK		0.019	1416.93	1416.93	0.0021	3	473.317	1	17.19	340	31165	13	aged	0.19	0.436	0.541
P43277	H13	Histone H1.3	AKKPAGAAK		0.001	1416.93	1416.93	0.0064	2	709.474	1	30.81	340	31165	13	aged	0.284	0.562	0.493
P43277	H13	Histone H1.3	KAASGEAKPK		0.015	1561.96	1561.97	0.0079	3	521.664	1	23.15	340	31165	13	aged	0.459	0.497	0.522
P43277	H13	Histone H1.3	KASGPPVSELITK		1.5e-06	1758.06	1758.07	0.0085	3	587.031	1	61.24	340	31165	13	aged	0.632	0.482	0.541
P43277	H13	Histone H1.3	KASGPPVSELITK	Phospho (S)	0.0011	1838.03	1838.04	0.0081	3	613.686	1	39.42	340	31165	13	aged	0.215	-0.018	0.116
P43277	H13	Histone H1.3	KASGPPVSELITK	Phospho (S)	0.0055	1838.03	1838.04	0.0102	3	613.687	1	31.03	340	31165	13	aged	0.259	-0.022	0.139
P62806	H4	Histone H4	ISGLIYEETR		8.7e-05	1323.72	1323.72	0.0068	2	662.869	0	52.75	318	13090	12	aged	0.931	0.474	0.771
P62806	H4	Histone H4	DAVTYTEHAK		0.00026	1421.74	1421.74	-0.0016	3	474.92	0	46.34	318	13090	12	aged	1.13	0.343	0.63
P62806	H4	Histone H4	DAVTYTEHAK		0.00026	1421.74	1421.74	-0.0006	2	711.877	0	46.19	318	13090	12	aged	1.369	0.537	0.819
P62806	H4	Histone H4	DAVTYTEHAK		0.0045	1421.74	1421.74	0.0023	2	711.878	0	33.21	318	13090	12	aged	1.3	0.412	0.694
P62806	H4	Histone H4	DAVTYTEHAK		6.1e-05	1421.74	1421.74	0.0026	3	474.921	0	51.91	318	13090	12	aged	1.178	0.512	0.798
P62806	H4	Histone H4	DAVTYTEHAK		3.6e-05	1421.74	1421.75	0.008	3	474.923	0	55.67	318	13090	12	aged	0.986	0.426	0.795
P62806	H4	Histone H4	DNIQGITKPAIR		0.0002	1612.95	1612.96	0.0073	2	807.486	0	45.6	318	13090	12	aged	1.124	0.392	0.616
P62806	H4	Histone H4	DNIQGITKPAIR		0.00049	1612.95	1612.96	0.0078	3	538.66	0	41.74	318	13090	12	aged	0.667	0.368	0.48
P62806	H4	Histone H4	DNIQGITKPAIR		1e-05	1612.95	1612.96	0.0089	2	807.487	0	58.53	318	13090	12	aged	0.746	0.329	0.445
P62806	H4	Histone H4	GVLKVFLENVIR		0.00098	1674.04	1674.05	0.0057	3	559.024	1	32.88	318	13090	12	aged	0.918	1.158	1.781
P62806	H4	Histone H4	KTVTAMDVVYALK		0.00046	1870.1	1870.11	0.0099	4	468.534	1	38.51	318	13090	12	aged	1.426	0.474	0.828
P62806	H4	Histone H4	KTVTAMDVVYALK		0.0035	1870.1	1870.11	0.0112	3	624.376	1	29.67	318	13090	12	aged	1.185	-0.071	-0.042
Q6ZWY9	H2B1C	Histone H2B type 1-C/E/G	STITSR		0.0047	807.457	807.457	0.0002	2	404.736	0	25.48	292	16924	16	aged	1.075	0.637	0.807
Q6ZWY9	H2B1C	Histone H2B type 1-C/E/G	PEPAK		0.039	828.495	828.497	0.002	2	415.256	0	20.65	292	16924	16	aged	0.988	0.381	0.721
Q6ZWY9	H2B1C	Histone H2B type 1-C/E/G	PEPAK		0.052	828.495	828.498	0.0032	2	415.256	0	19.37	292	16924	16	aged	---	---	---
Q6ZWY9	H2B1C	Histone H2B type 1-C/E/G	SAPAPK		0.0021	857.521	857.523	0.0013	2	429.769	0	37.23	292	16924	16	aged	0.8	0.348	0.734
Q6ZWY9	H2B1C	Histone H2B type 1-C/E/G	SAPAPK		0.0079	857.521	857.523	0.0017	2	429.769	0	31.44	292	16924	16	aged	0.928	0.638	0.746
Q6ZWY9	H2B1C	Histone H2B type 1-C/E/G	SAPAPK		0.0014	857.521	857.524	0.0026	2	429.769	0	38.98	292	16924	16	aged	0.92	0.478	0.856
Q6ZWY9	H2B1C	Histone H2B type 1-C/E/G	YTSSK		0.054	872.485	872.488	0.0031	2	437.251	0	21.41	292	16924	16	aged	---	---	---
Q6ZWY9	H2B1C	Histone H2B type 1-C/E/G	HAVSEGTK		0.0026	1115.62	1115.62	0.0003	2	558.816	0	36.48	292	16924	16	aged	0.937	0.394	0.73
Q6ZWY9	H2B1C	Histone H2B type 1-C/E/G	LLLPGELAK		1.7e-05	1240.8	1240.8	0.0048	2	621.41	0	56.1	292	16924	16	aged	0.736	0.431	0.682
Q6ZWY9	H2B1C	Histone H2B type 1-C/E/G	ESYSVYVYK		0.00059	1424.74	1424.75	0.0058	2	713.382	0	44.98	292	16924	16	aged	1.664	0.493	0.861
Q6ZWY9	H2B1C	Histone H2B type 1-C/E/G	ESYSVYVYK		7.6e-05	1424.74	1424.75	0.0075	2	713.383	0	53.53	292	16924	16	aged	1.93	0.628	1.148
Q6ZWY9	H2B1C	Histone H2B type 1-C/E/G	QVHPDTGISSK		2.4e-05	1455.79	1455.8	0.0052	3	486.273	0	57.42	292	16924	16	aged	0.851	0.477	0.733
Q6ZWY9	H2B1C	Histone H2B type 1-C/E/G	QVHPDTGISSK		6.7e-05	1455.79	1455.8	0.0059	2	728.907	0	53.04	292	16924	16	aged	1.068	0.513	0.72
Q6ZWY9	H2B1C	Histone H2B type 1-C/E/G	QVHPDTGISSK		1.8e-05	1455.79	1455.8	0.0082	3	486.274	0	59.11	292	16924	16	aged	1.029	0.447	0.757
Q6ZWY9	H2B1C	Histone H2B type 1-C/E/G	KESYSVYVYK		0.0015	1696.94	1696.95	0.0072	3	566.656	1	38.74	292	16924	16	aged	1.342	0.593	0.985
Q6ZWY9	H2B1C	Histone H2B type 1-C/E/G	KESYSVYVYK	iTRAQ4plex (Y)	0.056	1841.04	1841.05	0.0095	4	461.27	1	21.49	292	16924	16	aged	---	---	---
Q64475	H2B1B	Histone H2B type 1-B	STITSR		0.0047	807.457	807.457	0.0002	2	404.736	0	25.48	292	16970	15	aged	1.075	0.637	0.807
Q64475	H2B1B	Histone H2B type 1-B	PEPSK		0.035	844.49	844.495	0.005	2	423.255	0	17.91	292	16970	15	aged	1.011	0.333	0.568
Q64475	H2B1B	Histone H2B type 1-B	SAPAPK		0.0021	857.521	857.523	0.0013	2	429.769	0	37.23	292	16970	15	aged	0.8	0.348	0.734
Q64475	H2B1B	Histone H2B type 1-B	SAPAPK		0.0079	857.521	857.523	0.0017	2	429.769	0	31.44	292	16970	15	aged	0.928	0.638	0.746
Q64475	H2B1B	Histone H2B type 1-B	SAPAPK		0.0014	857.521	857.524	0.0026	2	429.769	0	38.98	292	16970	15	aged	0.92	0.478	0.856
Q64475	H2B1B	Histone H2B type 1-B	YTSSK		0.054	872.485	872.488	0.0031	2	437.251	0	21.41	292	16970	15	aged	---	---	---
Q64475	H2B1B	Histone H2B type 1-B	HAVSEGTK		0.0026	1115.62	1115.62	0.0003	2	558.816	0	36.48	292	16970	15	aged	0.937	0.394	0.73
Q64475	H2B1B	Histone H2B type 1-B	LLLPGELAK		1.7e-05	1240.8	1240.8	0.0048	2	621.41	0	56.1	292	16970	15	aged	0.736	0.431	0.682
Q64475	H2B1B	Histone H2B type 1-B	ESYSVYVYK		0.00059	1424.74	1424.75	0.0058	2	713.382	0	44.98	292	16970	15	aged	1.664	0.493	0.861
Q64475	H2B1B	Histone H2B type 1-B	ESYSVYVYK		7.6e-05	1424.74	1424.75	0.0075	2	713.383	0	53.53	292	16970	15	aged	1.93	0.628	1.148
Q64475	H2B1B	Histone H2B type 1-B	QVHPDTGISSK		2.4e-05	1455.79	1455.8	0.0052	3	486.273	0	57.42	292	16970	15	aged	0.851	0.477	0.733
Q64475	H2B1B	Histone H2B type 1-B	QVHPDTGISSK		6.7e-05	1455.79	1455.8	0.0059	2	728.907	0	53.04	292	16970	15	aged	1.068	0.513	0.72
Q64475	H2B1B	Histone H2B type 1-B	QVHPDTGISSK		1.8e-05	1455.79	1455.8	0.0082	3	486.274	0	59.11	292	16970	15	aged	1.029	0.447	0.757
Q64475	H2B1B	Histone H2B type 1-B	KESYSVYVYK		0.0015	1696.94	1696.95	0.0072	3	566.656	1	38.74	292	16970	15	aged	1.342	0.593	0.985
Q64475	H2B1B	Histone H2B type 1-B	KESYSVYVYK	iTRAQ4plex (Y)	0.056	1841.04	1841.05	0.0095	4	461.27	1	21.49	292	16970	15	aged	---	---	---
P15864	H12	Histone H1.2	KPAGAAK		0.0044	1073.69	1073.7	0.004	2	537.855	0	25.62	229	29756	11	aged	0.727	0.362	0.619
P15864	H12	Histone H1.2	KATGAATPK		0.00018	1275.79	1275.79	-0.0002	3	426.27	1	46.82	229	29756	11	aged	0.783	0.449	0.269
P15864	H12	Histone H1.2	KATGAATPK		0.00024	1275.79	1275.79	0.0071	3	426.272	1	46.18	229	29756	11	aged	0.96	0.526	0.619
P15864	H12	Histone H1.2	KATGAATPK		0.0011	1275.79	1275.79	0.0071	2	638.905	1	39.7	229	29756	11	aged	0.661	0.364	0.549
P15864	H12	Histone H1.2	AKKPAGAAK		0.019	1416.93	1416.93	0.0021	3	473.317	1	17.19	229	29756	11	aged	0.19	0.436	0.541
P15864	H12	Histone H1.2	AKKPAGAAK		0.001	1416.93	1416.93	0.0064	2	709.474	1	30.81	229	29756	11	aged	0.284	0.562	0.493
P15864	H12	Histone H1.2	AASGEAKPQAK		0.0037	1488.86	1488.87	0.0042	3	497.296	0	33.27	229	29756	11	aged	0.771	0.396	0.714
P15864	H12	Histone H1.2	AASGEAKPQAK		0.0011	1488.86	1488.87	0.0085	2	745.443	0	38.67	229	29756	11	aged	1.219	0.802	1.616
P15864	H12	Histone H1.2	KASGPPVSELITK		1.5e-06	1758.06	1758.07	0.0085	3	587.031	1	61.24	229	29756	11	aged	0.632	0.482	0.541
P15864	H12	Histone H1.2	KASGPPVSELITK	Phospho (S)	0.0011	1838.03	1838.04	0.0081	3	613.686	1	39.42	229	29756	11	aged	0.215	-0.018	0.116
P15864	H12	Histone H1.2	KASGPPVSELITK	Phospho (S)	0.0055	1838.03	1838.04	0.0102	3	613.687	1	31.03	229	29756	11	aged	0.259	-0.022	0.139
Q3UR37	Q3UR37	12 days embryo spinal ganglion cDNA, RIKEN full-length enriched library, clone:D130015H21 product:BCL2-associated transcription factor 1, full insert sequence	SPEIHR	Phospho (S)	0.051	961.45	961.45	-0.0005	2	481.732	0	20.26	204	98818	12	aged	---	---	---
Q3UR37	Q3UR37	12 days embryo spinal ganglion cDNA, RIKEN full-length enriched library, clone:D130015H21 product:BCL2-associated transcription factor 1, full insert sequence	RIDISPSALR	Phospho (S)	0.014	1350.71	1350.72	0.0081	3	451.248	1	30.44	204	98818	12	aged	-36.221	2.804	-22.15
Q3UR37	Q3UR37	12 days embryo spinal ganglion cDNA, RIKEN full-length enriched library, clone:D130015H21 product:BCL2-associated transcription factor 1, full insert sequence	QKSPEIHR	Phospho (S)	0.037	1361.71	1361.71	0.004	2	681.862	1	25.45	204	98818	12	aged	2.347	0.775	1.837
Q3UR37	Q3UR37	12 days embryo spinal ganglion cDNA, RIKEN full-length enriched library, clone:D130015H21 product:BCL2-associated transcription factor 1, full insert sequence	EVQSPEQVK	Phospho (S)	0.001	1410.7	1410.7	0.005	2	706.36	0	42.25	204	98818	12	aged	1.971	0.463	1.68
Q3UR37	Q3UR37	12 days embryo spinal ganglion cDNA, RIKEN full-length enriched library, clone:D130015H21 product:BCL2-associated transcription factor 1, full insert sequence	EVQSPEQVK	Phospho (S)	0.0072	1410.7	1410.71	0.0055	3	471.242	0	33.95	204	98818	12	aged	1.754	0.525	1.396
Q3UR37	Q3UR37	12 days embryo spinal ganglion cDNA, RIKEN full-length enriched library, clone:D130015H21 product:BCL2-associated transcription factor 1, full insert sequence	SIFREESPLR	Phospho (S)	0.0067	1456.72	1456.72	0.0043	3	486.582	1	33.51	204	98818	12	aged	2.05	0.923	1.095
Q3UR37	Q3UR37	12 days embryo spinal ganglion cDNA, RIKEN full-length enriched library, clone:D130015H21 product:BCL2-associated transcription factor 1, full insert sequence	KEVQSPEQVK	Phospho (S)	0.0049	1682.9	1682.9	0.0024	3	561.974	1	34.1	204	98818	12	aged	1.526	0.589	1.26
Q3UR37	Q3UR37	12 days embryo spinal ganglion cDNA, RIKEN full-length enriched library, clone:D130015H21 product:BCL2-associated transcription factor 1, full insert sequence	ELFDYSPPLHK	Phospho (S)	0.0016	1712.84	1712.85	0.0068	3	571.957	0	40.17	204	98818	12	aged	3.011	0.562	3.001
Q3UR37	Q3UR37	12 days embryo spinal ganglion cDNA, RIKEN full-length enriched library, clone:D130015H21 product:BCL2-associated transcription factor 1, full insert sequence	YSPSQNSPIHHIPSR	2 Phospho (S)	0.0047	2022.88	2022.89	0.0069	3	675.304	0	34.63	204	98818	12	aged	3.164	0.418	3.166
Q3UR37	Q3UR37	12 days embryo spinal ganglion cDNA, RIKEN full-length enriched library, clone:D130015H21 product:BCL2-associated transcription factor 1, full insert sequence	NTPSQHSHSIQHSPER	Phospho (S)	0.0075	2064.92	2064.93	0.0014	3	689.316	0	35.11	204	98818	12	aged	1.571	0.674	2.392
Q3UR37	Q3UR37	12 days embryo spinal ganglion cDNA, RIKEN full-length enriched library, clone:D130015H21 product:BCL2-associated transcription factor 1, full insert sequence	FHDSEGDDTEETEDYR	Phospho (S)	0.00042	2167.8	2167.8	0.0072	3	723.609	0	42.56	204	98818	12	aged	1.989	0.624	1.214
Q3UR37	Q3UR37	12 days embryo spinal ganglion cDNA, RIKEN full-length enriched library, clone:D130015H21 product:BCL2-associated transcription factor 1, full insert sequence	FHDSEGDDTEETEDYR	Phospho (S)	4.7e-06	2167.8	2167.81	0.0123	2	1084.91	0	62.58	204	98818	12	aged	2.352	0.613	1.798
Q3UMT7	Q3UMT7	Lung RCB-0558 LLC cDNA, RIKEN full-length enriched library, clone:G730022P12 product:heterogeneous nuclear ribonucleoprotein L, full insert sequence	MGPPVGGHR		0.008	1050.55	1050.56	0.0057	2	526.286	0	32.9	201	68766	7	aged	2.029	0.754	1.41
Q3UMT7	Q3UMT7	Lung RCB-0558 LLC cDNA, RIKEN full-length enriched library, clone:G730022P12 product:heterogeneous nuclear ribonucleoprotein L, full insert sequence	TPASPVVHIR		1.1e-06	1219.72	1219.72	0.0014	3	407.58	0	68.87	201	68766	7	aged	2.803	1.114	1.995
Q3UMT7	Q3UMT7	Lung RCB-0558 LLC cDNA, RIKEN full-length enriched library, clone:G730022P12 product:heterogeneous nuclear ribonucleoprotein L, full insert sequence	TPASPVVHIR		3.4e-05	1219.72	1219.72	0.0056	3	407.581	0	53.58	201	68766	7	aged	2.666	0.401	3.727
Q3UMT7	Q3UMT7	Lung RCB-0558 LLC cDNA, RIKEN full-length enriched library, clone:G730022P12 product:heterogeneous nuclear ribonucleoprotein L, full insert sequence	FSTPEQAAK		0.0015	1265.69	1265.69	0.0066	2	633.854	0	39.46	201	68766	7	aged	1.968	0.795	1.241
Q3UMT7	Q3UMT7	Lung RCB-0558 LLC cDNA, RIKEN full-length enriched library, clone:G730022P12 product:heterogeneous nuclear ribonucleoprotein L, full insert sequence	SDALETLGFLNHYQMK		0.00089	2154.1	2154.11	0.0122	4	539.536	0	42.86	201	68766	7	aged	3.589	1.237	2.133
Q3UMT7	Q3UMT7	Lung RCB-0558 LLC cDNA, RIKEN full-length enriched library, clone:G730022P12 product:heterogeneous nuclear ribonucleoprotein L, full insert sequence	TENAGDQHGGGGGGGSGAAGGGGGENYDDPHK		0.00052	3127.35	3127.34	-0.0007	4	782.843	0	46.67	201	68766	7	aged	###	###	###
Q3UMT7	Q3UMT7	Lung RCB-0558 LLC cDNA, RIKEN full-length enriched library, clone:G730022P12 product:heterogeneous nuclear ribonucleoprotein L, full insert sequence	TENAGDQHGGGGGGGSGAAGGGGGENYDDPHKTPASPVVHIR		0.0028	4184.95	4184.94	-0.0082	5	837.995	1	41.07	201	68766	7	aged	---	---	---
Q9ERD7	TBB3	Tubulin beta-3 chain	ISVYYNEASSHK		9.9e-05	1684.87	1684.87	0.0061	3	562.631	0	53.27	197	53204	5	aged	1.715	0.593	1.509
Q9ERD7	TBB3	Tubulin beta-3 chain	GHYTEGAELVDSVLDVVR		2.3e-09	2102.08	2102.07	-0.0085	3	701.697	0	99.83	197	53204	5	aged	---	---	---
Q9ERD7	TBB3	Tubulin beta-3 chain	GHYTEGAELVDSVLDVVR		0.00098	2102.08	2102.08	0.0069	3	701.702	0	42.95	197	53204	5	aged	---	---	---
Q9ERD7	TBB3	Tubulin beta-3 chain	GHYTEGAELVDSVLDVVR		1.3e-05	2102.08	2102.09	0.0122	4	526.529	0	62.31	197	53204	5	aged	---	---	---
Q9ERD7	TBB3	Tubulin beta-3 chain	GHYTEGAELVDSVLDVVR	iTRAQ4plex (Y)	0.035	2246.18	2246.19	0.0124	3	749.738	0	26.61	197	53204	5	aged	---	---	---
A2A8V9	A2A8V9	Serine/arginine repetitive matrix 1	RVSSSR	Phospho (S)	0.032	914.446	914.446	0	2	458.23	1	23.34	192	118254	15	aged	3.246	1.803	2.99
A2A8V9	A2A8V9	Serine/arginine repetitive matrix 1	VSVSPGR	Phospho (S)	0.042	924.455	924.46	0.0043	2	463.237	0	23.73	192	118254	15	aged	2.64	1.134	1.727
A2A8V9	A2A8V9	Serine/arginine repetitive matrix 1	SPTVTK	Phospho (S)	0.051	999.525	999.526	0.0018	2	500.77	0	25.15	192	118254	15	aged	---	---	---
A2A8V9	A2A8V9	Serine/arginine repetitive matrix 1	SPSLSSK	Phospho (S)	0.028	1072.54	1072.55	0.0056	2	537.28	0	27.94	192	118254	15	aged	2.223	0.778	1.999
A2A8V9	A2A8V9	Serine/arginine repetitive matrix 1	RSPTPPPR	Phospho (S); Phospho (T)	0.043	1210.54	1210.54	0.0019	3	404.521	1	23.83	192	118254	15	aged	1.842	0.645	1.593
A2A8V9	A2A8V9	Serine/arginine repetitive matrix 1	SRVSVSPGR	2 Phospho (S)	0.029	1247.55	1247.56	0.0046	2	624.787	1	26.64	192	118254	15	aged	2.38	0.67	1.453
A2A8V9	A2A8V9	Serine/arginine repetitive matrix 1	TASPPPPPK	Phospho (S)	1.2e-05	1258.66	1258.66	0.0006	2	630.336	0	60.94	192	118254	15	aged	1.782	0.543	1.426
A2A8V9	A2A8V9	Serine/arginine repetitive matrix 1	APQTSSPPPVR	Phospho (S)	0.0002	1359.67	1359.67	0.003	2	680.842	0	48.13	192	118254	15	aged	2.482	1.096	1.7
A2A8V9	A2A8V9	Serine/arginine repetitive matrix 1	RLSPSASPPR	2 Phospho (S)	0.0056	1370.62	1370.63	0.0053	3	457.883	1	34.92	192	118254	15	aged	2.165	0.633	1.231
A2A8V9	A2A8V9	Serine/arginine repetitive matrix 1	TASPPPPPKR	Phospho (S)	0.026	1414.76	1414.76	0.0057	3	472.595	1	28.74	192	118254	15	aged	1.682	0.581	0.893
A2A8V9	A2A8V9	Serine/arginine repetitive matrix 1	TASPPPPPKR	Phospho (S)	0.027	1414.76	1414.77	0.0074	3	472.596	1	28.42	192	118254	15	aged	1.908	0.872	0.989
A2A8V9	A2A8V9	Serine/arginine repetitive matrix 1	KAASPSPQSVR	Phospho (S)	0.0033	1494.78	1494.79	0.0069	3	499.27	1	37.76	192	118254	15	aged	1.774	0.633	0.955
A2A8V9	A2A8V9	Serine/arginine repetitive matrix 1	RESPSPAPKPR	2 Phospho (S)	0.032	1668.8	1668.8	0.0005	3	557.274	1	26.47	192	118254	15	aged	2.071	1.092	1.583
A2A8V9	A2A8V9	Serine/arginine repetitive matrix 1	EKSPELPEPSVR	Phospho (S)	0.038	1734.88	1734.89	0.0077	3	579.303	1	27.52	192	118254	15	aged	1.17	0.431	1.293
A2A8V9	A2A8V9	Serine/arginine repetitive matrix 1	RSPSPAPPPPPPPPPPR	2 Phospho (S)	0.007	2043.98	2043.99	0.0102	3	682.338	1	35.35	192	118254	15	aged	1.312	-0.137	1.892
P04370	MBP	Isoform 10 of P04370	ASDYK		0.006	870.469	870.473	0.0041	2	436.244	0	29.81	190	22819	9	aged	0.271	0.123	0.273
P04370	MBP	Isoform 10 of P04370	FFSGDR		0.02	871.431	871.435	0.0038	2	436.725	0	19.49	190	22819	9	aged	0.228	0.146	0.262
P04370	MBP	Isoform 10 of P04370	TTHYGSLPQK		0.0044	1418.78	1418.78	0.0034	3	473.934	0	34.72	190	22819	9	aged	0.314	0.186	0.309
P04370	MBP	Isoform 10 of P04370	TTHYGSLPQK		0.0011	1418.78	1418.78	0.0071	3	473.935	0	41.81	190	22819	9	aged	0.282	0.165	0.335
P04370	MBP	Isoform 10 of P04370	TTHYGSLPQK		0.00023	1418.78	1418.78	0.0084	2	710.399	0	48.19	190	22819	9	aged	0.347	0.159	0.355
P04370	MBP	Isoform 10 of P04370	YLATASTMDHAR		0.015	1479.73	1479.73	0.0071	3	494.252	0	30.32	190	22819	9	aged	1.076	0.632	1.174
P04370	MBP	Isoform 10 of P04370	TQDENPVVHFFK		1.9e-06	1747.91	1747.92	0.0093	2	874.969	0	69.1	190	22819	9	aged	0.433	0.187	0.385
P04370	MBP	Isoform 10 of P04370	TQDENPVVHFFK		0.00016	1747.91	1747.92	0.0095	3	583.648	0	49.76	190	22819	9	aged	0.28	0.175	0.249
P04370	MBP	Isoform 10 of P04370	FSWGAEGQKPGFGYGGR		0.0028	2088.04	2088.05	0.0121	3	697.025	0	39.68	190	22819	9	aged	0.347	0.17	0.27
Q9D2U9	H2B3A	Histone H2B type 3-A	STITSR		0.0047	807.457	807.457	0.0002	2	404.736	0	25.48	183	16868	8	aged	1.075	0.637	0.807
Q9D2U9	H2B3A	Histone H2B type 3-A	YTSSK		0.054	872.485	872.488	0.0031	2	437.251	0	21.41	183	16868	8	aged	---	---	---
Q9D2U9	H2B3A	Histone H2B type 3-A	STPAPK		0.052	887.532	887.531	-0.0007	2	444.773	0	24.59	183	16868	8	aged	---	---	---
Q9D2U9	H2B3A	Histone H2B type 3-A	HAVSEGTK		0.0026	1115.62	1115.62	0.0003	2	558.816	0	36.48	183	16868	8	aged	0.937	0.394	0.73
Q9D2U9	H2B3A	Histone H2B type 3-A	LLLPGELAK		1.7e-05	1240.8	1240.8	0.0048	2	621.41	0	56.1	183	16868	8	aged	0.736	0.431	0.682
Q9D2U9	H2B3A	Histone H2B type 3-A	QVHPDTGISSK		2.4e-05	1455.79	1455.8	0.0052	3	486.273	0	57.42	183	16868	8	aged	0.851	0.477	0.733
Q9D2U9	H2B3A	Histone H2B type 3-A	QVHPDTGISSK		6.7e-05	1455.79	1455.8	0.0059	2	728.907	0	53.04	183	16868	8	aged	1.068	0.513	0.72
Q9D2U9	H2B3A	Histone H2B type 3-A	QVHPDTGISSK		1.8e-05	1455.79	1455.8	0.0082	3	486.274	0	59.11	183	16868	8	aged	1.029	0.447	0.757
Q8BTI8	SRRM2	Isoform 1 of Q8BTI8	ASPATHR	Phospho (S)	0.03	962.446	962.449	0.0033	2	482.232	0	22.43	179	315077	12	aged	1.719	0.586	1.076
Q8BTI8	SRRM2	Isoform 1 of Q8BTI8	SGSSPGLR	Phospho (S)	0.018	983.456	983.457	0.0008	2	492.736	0	26.67	179	315077	12	aged	2.79	0.841	1.652
Q8BTI8	SRRM2	Isoform 1 of Q8BTI8	SSPELTR	Phospho (S)	0.012	1012.47	1012.47	0.0023	2	507.244	0	28.95	179	315077	12	aged	2.234	0.519	1.331
Q8BTI8	SRRM2	Isoform 1 of Q8BTI8	SRTPPVTR	Phospho (S); Phospho (T)	0.042	1216.55	1216.55	0.0015	3	406.524	1	22.03	179	315077	12	aged	1.768	0.654	3.061
Q8BTI8	SRRM2	Isoform 1 of Q8BTI8	SGMSPEQSK	Phospho (S)	9.5e-05	1317.59	1317.59	0.0042	2	659.803	0	51.38	179	315077	12	aged	2.185	0.58	1.439
Q8BTI8	SRRM2	Isoform 1 of Q8BTI8	RQPSPQPSPR	Phospho (S)	9.5e-05	1372.67	1372.67	-0.0016	3	458.565	1	51.47	179	315077	12	aged	1.391	2.15	1.163
Q8BTI8	SRRM2	Isoform 1 of Q8BTI8	RQPSPQPSPR	Phospho (S)	0.015	1372.67	1372.67	0.0003	2	687.344	1	29.42	179	315077	12	aged	1.385	0.518	0.854
Q8BTI8	SRRM2	Isoform 1 of Q8BTI8	RVPSPTPVPK	Phospho (S)	0.012	1444.8	1444.81	0.0068	3	482.611	1	31.58	179	315077	12	aged	1.609	0.51	0.979
Q8BTI8	SRRM2	Isoform 1 of Q8BTI8	SAVRPSPSPER	2 Phospho (S)	0.041	1485.65	1485.65	0.0034	3	496.225	0	26.48	179	315077	12	aged	2.686	0.65	1.561
Q8BTI8	SRRM2	Isoform 1 of Q8BTI8	SRTPPSAPSQSR	Phospho (T)	0.013	1493.71	1493.71	0.0014	3	498.911	1	31.61	179	315077	12	aged	2.728	0.469	3.524
Q8BTI8	SRRM2	Isoform 1 of Q8BTI8	VSSPVLETVQQR	Phospho (S)	4e-05	1565.79	1565.8	0.0058	2	783.907	0	56.27	179	315077	12	aged	2.943	0.59	1.877
Q8BTI8	SRRM2	Isoform 1 of Q8BTI8	QSHSESSPDGEVK	Phospho (S)	0.0025	1753.78	1753.78	0.0043	3	585.601	0	38.16	179	315077	12	aged	2.214	0.321	1.638
Q9D6F9	TBB4	Tubulin beta-4 chain	GHYTEGAELVDAVLDVVR		1.8e-05	2086.08	2086.09	0.0047	4	522.529	0	60.81	171	52083	4	aged	---	---	---
Q9D6F9	TBB4	Tubulin beta-4 chain	SGPFGQIFRPDNFVFGQSGAGNNWAK		8.5e-05	3085.54	3085.55	0.0055	4	772.394	0	54.44	171	52083	4	aged	###	###	###
Q9D6F9	TBB4	Tubulin beta-4 chain	SGPFGQIFRPDNFVFGQSGAGNNWAK		3.3e-08	3085.54	3085.55	0.0078	3	1029.52	0	88.44	171	52083	4	aged	2.845	0.557	2.18
Q9D6F9	TBB4	Tubulin beta-4 chain	FWEVISDEHGIDPTGTYHGDSDLQLER		0.0016	3259.52	3259.53	0.0164	4	815.891	0	42.66	171	52083	4	aged	2.096	-0.181	1.814
P61979	HNRPK	Isoform 1 of P61979	DYDDMSPR	Phospho (S)	0.00097	1221.45	1221.46	0.0065	2	611.735	0	34.89	142	54489	7	aged	2.627	0.688	1.67
P61979	HNRPK	Isoform 1 of P61979	RDYDDMSPR	Phospho (S)	0.0012	1377.55	1377.56	0.005	3	460.192	1	37.81	142	54489	7	aged	3.77	1.593	2.878
P61979	HNRPK	Isoform 1 of P61979	RDYDDMSPR	Phospho (S)	7.5e-05	1377.55	1377.56	0.0063	2	689.786	1	48.9	142	54489	7	aged	2.716	0.972	1.33
P61979	HNRPK	Isoform 1 of P61979	LFQECCPHSTDR		0.0033	1670.68	1670.69	0.009	3	557.904	0	35.88	142	54489	7	aged	2.007	0.941	1.219
P61979	HNRPK	Isoform 1 of P61979	TDYNASVSVPDSSGPER		0.0032	1923.89	1923.9	0.0082	2	962.958	0	38.4	142	54489	7	aged	2.859	1.214	1.544
P61979	HNRPK	Isoform 1 of P61979	RPAEDMEEEQAFKR		0.005	2023	2023.02	0.0116	4	506.761	1	36.07	142	54489	7	aged	---	---	---
P61979	HNRPK	Isoform 1 of P61979	RPAEDMEEEQAFKR		0.0073	2023	2023.02	0.0121	3	675.346	1	34.37	142	54489	7	aged	1.483	1.042	1.489
Q4FJT0	Q4FJT0	Matr3 protein	SYSPDGK	Phospho (S)	0.0024	1120.5	1120.5	-0.0008	2	561.259	0	34.81	132	104655	10	aged	2.695	1.253	2.093
Q4FJT0	Q4FJT0	Matr3 protein	SYSPDGK	Phospho (S)	0.002	1120.5	1120.51	0.0019	2	561.26	0	36.77	132	104655	10	aged	2.609	0.54	2.674
Q4FJT0	Q4FJT0	Matr3 protein	RDSFDDR	Phospho (S)	0.02	1133.46	1133.46	0.0013	2	567.739	1	23.84	132	104655	10	aged	4.05	1.184	4.238
Q4FJT0	Q4FJT0	Matr3 protein	RDSFDDR	Phospho (S)	0.015	1133.46	1133.47	0.0047	2	567.741	1	25.97	132	104655	10	aged	3.626	1.457	4.354
Q4FJT0	Q4FJT0	Matr3 protein	SFQQSSLGR		0.0044	1152.6	1152.6	0.0034	2	577.309	0	34.41	132	104655	10	aged	1.489	0.475	1.19
Q4FJT0	Q4FJT0	Matr3 protein	VVHIMDFQR		0.021	1287.69	1287.7	0.0073	3	430.239	0	27.89	132	104655	10	aged	6.5	1.254	4.478
Q4FJT0	Q4FJT0	Matr3 protein	IKNYILMR		0.0083	1337.81	1337.82	0.0074	3	446.946	1	25.63	132	104655	10	aged	1.287	1.604	0.668
Q4FJT0	Q4FJT0	Matr3 protein	KDPSASATSK		0.014	1422.8	1422.81	0.0031	3	475.276	1	28.61	132	104655	10	aged	2.738	0.773	1.999
Q4FJT0	Q4FJT0	Matr3 protein	GYPHLCSICDLPVHSNK		0.0073	2262.07	2262.08	0.0127	4	566.527	0	35.66	132	104655	10	aged	2.493	1.137	2.393
Q4FJT0	Q4FJT0	Matr3 protein	YQLLQLVEPFGVISNHLILNK		0.00025	2725.58	2725.59	0.0118	3	909.537	0	38.73	132	104655	10	aged	0	-0.001	-0.04
Q8JZX4	SPF45	Splicing factor 45	RPDPDSDEDEDYER	Phospho (S)	2.8e-07	1960.74	1960.75	0.0033	3	654.59	0	75.67	129	50792	2	aged	-33.716	2.656	-22.155
Q8JZX4	SPF45	Splicing factor 45	RPDPDSDEDEDYER	Phospho (S)	6.2e-07	1960.74	1960.75	0.0047	2	981.382	0	72.17	129	50792	2	aged	3.677	1.025	2.076
O88569	ROA2	Isoform 1 of O88569	VVEPK		0.0099	858.542	858.545	0.0027	2	430.28	0	30.97	127	40308	7	aged	2.085	0.633	1.4
O88569	ROA2	Isoform 1 of O88569	SGNFGGSR		0.00019	924.453	924.454	0.0008	2	463.234	0	47.05	127	40308	7	aged	2.331	0.889	2.014
O88569	ROA2	Isoform 1 of O88569	IDTIEIITDR		0.00014	1331.74	1331.75	0.0065	2	666.881	0	48.75	127	40308	7	aged	2.519	1.015	1.493
O88569	ROA2	Isoform 1 of O88569	EESGKPGAHVTVK		0.049	1770	1770.01	0.0064	4	443.509	0	22.54	127	40308	7	aged	1.769	1.226	2.137
O88569	ROA2	Isoform 1 of O88569	EESGKPGAHVTVK		0.0055	1770	1770.01	0.009	3	591.01	0	32.18	127	40308	7	aged	1.314	1.032	1.814
O88569	ROA2	Isoform 1 of O88569	RGFGFVTFDDHDPVDK		0.0016	2139.06	2139.08	0.0125	4	535.776	1	41.2	127	40308	7	aged	-23.065	-11.17	-21.143
O88569	ROA2	Isoform 1 of O88569	LFVGGIKEDTEEHHLR		0.021	2167.16	2167.18	0.012	3	723.399	1	29.09	127	40308	7	aged	1.931	1.349	2.131
Q00PI9	HNRL2	Heterogeneous nuclear ribonucleoprotein U-like protein 2	DEKDEHGR		0.013	1272.63	1272.64	0.0076	2	637.326	1	31.28	118	91938	5	aged	2.359	1.202	2.264
Q00PI9	HNRL2	Heterogeneous nuclear ribonucleoprotein U-like protein 2	SKPAGSDGER	Phospho (S)	0.0066	1370.64	1370.65	0.0049	3	457.89	0	32.77	118	91938	5	aged	3.409	1.162	2.706
Q00PI9	HNRL2	Heterogeneous nuclear ribonucleoprotein U-like protein 2	SGDETPGSEAPGDK	Phospho (S)	6.5e-06	1713.73	1713.74	0.0087	2	857.879	0	63.51	118	91938	5	aged	3.017	1.201	4.884
Q00PI9	HNRL2	Heterogeneous nuclear ribonucleoprotein U-like protein 2	AVEEQGDDQDSEK		0.0022	1736.79	1736.8	0.0048	3	579.94	0	39.67	118	91938	5	aged	###	###	###
Q00PI9	HNRL2	Heterogeneous nuclear ribonucleoprotein U-like protein 2	SKSPPPPEEEAK	Phospho (S)	0.0028	1806.91	1806.92	0.0106	3	603.315	1	38.72	118	91938	5	aged	3.684	0.683	2.922
Q5SXR6	Q5SXR6	Clathrin, heavy polypeptide	IYIDSNNNPER		0.00025	1477.73	1477.74	0.0077	2	739.875	0	48.29	113	207555	2	aged	1.087	0.337	0.719
Q5SXR6	Q5SXR6	Clathrin, heavy polypeptide	LAELEEFINGPNNAHIQQVGDR		1e-07	2607.32	2607.33	0.0122	3	870.117	0	83.97	113	207555	2	aged	0.679	0.162	0.808
Q3TVV6	Q3TVV6	Osteoclast-like cell cDNA, RIKEN full-length enriched library, clone:I420039N16 product:heterogeneous nuclear ribonucleoprotein U, full insert sequence	EKPYFPIPEDCTFIQNVPLEDR		0.011	2983.47	2983.46	-0.0111	4	746.872	0	34.37	112	98189	3	aged	---	---	---
Q3TVV6	Q3TVV6	Osteoclast-like cell cDNA, RIKEN full-length enriched library, clone:I420039N16 product:heterogeneous nuclear ribonucleoprotein U, full insert sequence	EKPYFPIPEDCTFIQNVPLEDR		1e-05	2983.47	2983.47	0.002	3	995.498	0	63.99	112	98189	3	aged	2.118	0.655	1.646
Q3TVV6	Q3TVV6	Osteoclast-like cell cDNA, RIKEN full-length enriched library, clone:I420039N16 product:heterogeneous nuclear ribonucleoprotein U, full insert sequence	GNFTLPEVAECFDEITYVELQKEEAQK		0.00029	3607.78	3607.78	0.003	4	902.953	1	49.33	112	98189	3	aged	---	---	---
P52480	KPYM	Isoform M1 of P52480	EAEAAMFHR		0.033	1204.58	1204.58	-0.0001	3	402.533	0	26.89	110	63694	4	aged	2.292	-0.175	1.252
P52480	KPYM	Isoform M1 of P52480	RFDEILEASDGIMVAR		0.0013	1965.01	1965.02	0.0114	3	656.015	1	42.1	110	63694	4	aged	2.189	1.401	2.137
P52480	KPYM	Isoform M1 of P52480	AGKPVICATQMLESMIK		0.0029	2297.23	2297.25	0.0115	4	575.319	0	36.35	110	63694	4	aged	5.275	1.162	3.334
P52480	KPYM	Isoform M1 of P52480	AGKPVICATQMLESMIK		3.4e-06	2297.23	2297.25	0.0118	3	766.756	0	65.6	110	63694	4	aged	5.743	-0.443	3.366
Q6PIC6	AT1A3	Sodium/potassium-transporting ATPase subunit alpha-3	YQLSIHETEDPNDNR		0.00017	1973.92	1973.92	0.0021	3	658.981	0	51.59	104	121128	3	aged	0.686	0.258	0.592
Q6PIC6	AT1A3	Sodium/potassium-transporting ATPase subunit alpha-3	YQLSIHETEDPNDNR		5.4e-05	1973.92	1973.93	0.0102	3	658.984	0	56.23	104	121128	3	aged	0.647	0.306	0.659
Q6PIC6	AT1A3	Sodium/potassium-transporting ATPase subunit alpha-3	EQPLDEEMKEAFQNAYLELGGLGER		0.00057	3153.55	3153.56	0.0019	3	1052.19	1	46.44	104	121128	3	aged	0	-0.001	-0.04
P21619	LMNB2	Isoform B2 of P21619	KLLEGEEER		0.0043	1389.77	1389.78	0.0068	3	464.266	1	34.8	104	72557	5	aged	1.091	0.566	1.116
P21619	LMNB2	Isoform B2 of P21619	KLLEGEEER		0.036	1389.77	1389.78	0.0082	2	695.897	1	26.14	104	72557	5	aged	1.221	0.544	1.041
P21619	LMNB2	Isoform B2 of P21619	ISEKEEVTTR		0.032	1478.82	1478.83	0.0081	3	493.949	1	26.42	104	72557	5	aged	1.189	0.791	0.612
P21619	LMNB2	Isoform B2 of P21619	RLETEDTSGSPSR	Phospho (S)	0.0032	1657.74	1657.75	0.0025	3	553.589	1	37.25	104	72557	5	aged	-1152.82	-930.804	58.346
P21619	LMNB2	Isoform B2 of P21619	RLETEDTSGSPSR	Phospho (S)	1.2e-05	1657.74	1657.75	0.0036	2	829.881	1	60.83	104	72557	5	aged	1.348	0.715	0.836
Q3TUQ5	Q3TUQ5	11 days embryo whole body cDNA, RIKEN full-length enriched library, clone:2700028H03 product:pinin, full insert sequence	RGFSDSGGGPPAK	Phospho (S)	3.3e-05	1599.77	1599.77	0.0048	3	534.264	1	57.34	100	91528	3	aged	1.156	0.477	0.856
Q3TUQ5	Q3TUQ5	11 days embryo whole body cDNA, RIKEN full-length enriched library, clone:2700028H03 product:pinin, full insert sequence	RGFSDSGGGPPAK	Phospho (S)	3.8e-05	1599.77	1599.77	0.0048	3	534.264	1	56.64	100	91528	3	aged	1.6	0.674	1.431
Q3TUQ5	Q3TUQ5	11 days embryo whole body cDNA, RIKEN full-length enriched library, clone:2700028H03 product:pinin, full insert sequence	SLSPGKENINSQEVEK	Phospho (S)	0.027	2270.15	2270.16	0.0098	3	757.728	1	28.5	100	91528	3	aged	5.079	0.469	4.99
P17751	TPIS	Triosephosphate isomerase	VSHALAEGLGVIACIGEK		1.6e-09	2100.13	2100.14	0.0044	3	701.053	0	99.04	99	29998	1	aged	3.699	0.657	1.252
Q3TSB7	Q3TSB7	In vitro fertilized eggs cDNA, RIKEN full-length enriched library, clone:7420442C15 product:actin, gamma, cytoplasmic, full insert sequence	AVFPSIVGRPR		0.0044	1341.8	1341.8	0.0041	3	448.275	0	34.97	97	44869	5	aged	1.224	0.505	0.755
Q3TSB7	Q3TSB7	In vitro fertilized eggs cDNA, RIKEN full-length enriched library, clone:7420442C15 product:actin, gamma, cytoplasmic, full insert sequence	AVFPSIVGRPR		0.00024	1341.8	1341.81	0.0076	2	671.911	0	44.64	97	44869	5	aged	1.386	0.544	0.861
Q3TSB7	Q3TSB7	In vitro fertilized eggs cDNA, RIKEN full-length enriched library, clone:7420442C15 product:actin, gamma, cytoplasmic, full insert sequence	IWHHTFYNELR		0.048	1658.84	1658.85	0.0082	4	415.72	0	26.42	97	44869	5	aged	1.015	0.73	1.152
Q3TSB7	Q3TSB7	In vitro fertilized eggs cDNA, RIKEN full-length enriched library, clone:7420442C15 product:actin, gamma, cytoplasmic, full insert sequence	SYELPDGQVITIGNER	iTRAQ4plex (Y)	0.00066	2078.09	2078.1	0.0122	3	693.708	0	44.84	97	44869	5	aged	---	---	---
Q3TSB7	Q3TSB7	In vitro fertilized eggs cDNA, RIKEN full-length enriched library, clone:7420442C15 product:actin, gamma, cytoplasmic, full insert sequence	TTGIVMDSGDGVTHTVPIYEGYALPHAILR	iTRAQ4plex (Y)	0.0071	3470.81	3470.82	0.0076	5	695.171	0	33.04	97	44869	5	aged	---	---	---
O08599	STXB1	Isoform 1 of O08599	MTDIMTEGITIVEDINKR		6.5e-08	2366.24	2366.24	-0.0024	3	789.754	1	83.78	93	75485	2	aged	0.736	0.466	0.374
O08599	STXB1	Isoform 1 of O08599	MTDIMTEGITIVEDINKR		0.0069	2366.24	2366.24	-0.0018	4	592.567	1	33.5	93	75485	2	aged	20	-1000	56
Q8BZN7	Q8BZN7	Adult male diencephalon cDNA, RIKEN full-length enriched library, clone:9330151F09 product:thyroid hormone receptor associated protein 3, full insert sequence	QAYSPR	Phospho (S)	0.028	944.424	944.426	0.0024	2	473.22	0	21.59	90	90865	8	aged	2.227	0.849	2.081
Q8BZN7	Q8BZN7	Adult male diencephalon cDNA, RIKEN full-length enriched library, clone:9330151F09 product:thyroid hormone receptor associated protein 3, full insert sequence	SPEIHR	Phospho (S)	0.051	961.45	961.45	-0.0005	2	481.732	0	20.26	90	90865	8	aged	---	---	---
Q8BZN7	Q8BZN7	Adult male diencephalon cDNA, RIKEN full-length enriched library, clone:9330151F09 product:thyroid hormone receptor associated protein 3, full insert sequence	SYSPAHNR	Phospho (S)	0.037	1154.5	1154.5	0.0004	2	578.257	0	23.52	90	90865	8	aged	2.095	0.715	1.713
Q8BZN7	Q8BZN7	Adult male diencephalon cDNA, RIKEN full-length enriched library, clone:9330151F09 product:thyroid hormone receptor associated protein 3, full insert sequence	RIDISPSTFR	Phospho (S)	0.0032	1414.71	1414.72	0.0062	2	708.365	1	36.65	90	90865	8	aged	1.814	0.86	1.192
Q8BZN7	Q8BZN7	Adult male diencephalon cDNA, RIKEN full-length enriched library, clone:9330151F09 product:thyroid hormone receptor associated protein 3, full insert sequence	RIDISPSTFR	Phospho (S)	0.0048	1414.71	1414.72	0.0068	3	472.579	1	34.7	90	90865	8	aged	-12.034	1.377	-22.198
Q8BZN7	Q8BZN7	Adult male diencephalon cDNA, RIKEN full-length enriched library, clone:9330151F09 product:thyroid hormone receptor associated protein 3, full insert sequence	DSRPSQAAGDNQGDEAK		0.031	2032.97	2032.97	0.0013	4	509.249	0	27.68	90	90865	8	aged	1.318	-0.079	-0.043
Q8BZN7	Q8BZN7	Adult male diencephalon cDNA, RIKEN full-length enriched library, clone:9330151F09 product:thyroid hormone receptor associated protein 3, full insert sequence	DSRPSQAAGDNQGDEAK		0.001	2032.97	2032.97	0.0045	3	678.664	0	42.46	90	90865	8	aged	2.166	0.46	1.594
Q8BZN7	Q8BZN7	Adult male diencephalon cDNA, RIKEN full-length enriched library, clone:9330151F09 product:thyroid hormone receptor associated protein 3, full insert sequence	MDSFDEDLARPSGLLAQER	Phospho (S)	0.01	2373.08	2373.09	0.0141	3	792.038	0	34.03	90	90865	8	aged	3.701	1.619	1.425
Q8C2Q7	Q8C2Q7	2 days neonate thymus thymic cells cDNA, RIKEN full-length enriched library, clone:E430005G16 product:heterogeneous nuclear ribonucleoprotein H1, full insert sequence	VHIEIGPDGR		0.00012	1235.67	1235.68	0.0048	3	412.9	0	49.12	90	53865	3	aged	2.769	0.746	1.442
Q8C2Q7	Q8C2Q7	2 days neonate thymus thymic cells cDNA, RIKEN full-length enriched library, clone:E430005G16 product:heterogeneous nuclear ribonucleoprotein H1, full insert sequence	HTGPNSPDTANDGFVR	Phospho (S)	0.0025	1907.83	1907.84	0.0096	2	954.926	0	38.95	90	53865	3	aged	2.84	1.004	1.516
Q8C2Q7	Q8C2Q7	2 days neonate thymus thymic cells cDNA, RIKEN full-length enriched library, clone:E430005G16 product:heterogeneous nuclear ribonucleoprotein H1, full insert sequence	HTGPNSPDTANDGFVR	Phospho (S)	0.00056	1907.83	1907.84	0.0114	3	636.954	0	45.21	90	53865	3	aged	1.995	0.64	1.163
B0G0X7	B0G0X7	OTTMUSG00000005300 protein	VIHDNFGIVEGLMTTVHAITATQK		0.0052	2882.56	2882.56	0.0039	4	721.648	0	32.39	90	39938	2	aged	---	---	---
B0G0X7	B0G0X7	OTTMUSG00000005300 protein	VIHDNFGIVEGLMTTVHAITATQK		1.9e-07	2882.56	2882.56	0.007	5	577.52	0	76.54	90	39938	2	aged	-32.583	2.589	-22.157
P05213	TBA1B	Tubulin alpha-1B chain	QLFHPEQLITGK		7.9e-05	1697.97	1697.98	0.0095	3	567.001	0	49.54	87	53554	3	aged	2.11	0.421	1.666
P05213	TBA1B	Tubulin alpha-1B chain	IHFPLATYAPVISAEK		5.4e-05	2044.16	2044.17	0.0111	3	682.398	0	50.89	87	53554	3	aged	1.775	0.47	1.271
P05213	TBA1B	Tubulin alpha-1B chain	QLFHPEQLITGKEDAANNYAR		0.014	2702.4	2702.42	0.0147	3	901.813	1	31.53	87	53554	3	aged	1.77	0.791	1.641
Q921F2	TADBP	TAR DNA-binding protein 43	FGGNPGGFGNQGGFGNSR		0.053	1869.86	1869.87	0.0077	3	624.298	0	25.73	86	48011	2	aged	---	---	---
Q921F2	TADBP	TAR DNA-binding protein 43	LVEGILHAPDAGWGNLVYVVNYPK		1.8e-08	2911.58	2911.6	0.013	3	971.54	0	86.48	86	48011	2	aged	1.135	0.513	0.82
Q6P4T2	Q6P4T2	Activating signal cointegrator 1 complex subunit 3-like 1	LYDLNHNEIGELIR		0.01	1841.98	1841.98	0.0065	3	615.001	0	32.97	85	265467	2	aged	1.727	0.837	2.336
Q6P4T2	Q6P4T2	Activating signal cointegrator 1 complex subunit 3-like 1	QVLDLEDLVFTQGSHFMANK		4.8e-07	2579.33	2579.32	-0.0126	3	860.78	0	76.37	85	265467	2	aged	3.302	0.824	2.467
Q9JIX8	ACINU	Isoform 1 of Q9JIX8	LQPEQGSPK	Phospho (S)	0.017	1350.68	1350.69	0.007	3	451.236	0	29.52	84	164612	3	aged	1.822	0.538	1.251
Q9JIX8	ACINU	Isoform 1 of Q9JIX8	LQPEQGSPK	Phospho (S)	0.0001	1350.68	1350.69	0.007	2	676.35	0	51.63	84	164612	3	aged	1.834	0.577	1.198
Q9JIX8	ACINU	Isoform 1 of Q9JIX8	SLSPLSGTTDTK	Phospho (S)	0.00015	1573.78	1573.79	0.0036	2	787.901	0	50.37	84	164612	3	aged	1.516	0.512	0.622
Q99KD7	Q99KD7	Heat shock protein 2	VEIIANDQGNR		8.3e-05	1371.72	1371.73	0.008	2	686.873	0	53.08	82	77466	2	aged	1.895	0.585	1.235
Q99KD7	Q99KD7	Heat shock protein 2	STAGDTHLGGEDFDNR		0.00025	1834.82	1834.83	0.0108	3	612.618	0	48.98	82	77466	2	aged	1.449	0.597	1.106
P27661	H2AX	Histone H2A.x	HLQLAIR		0.038	993.62	993.625	0.0044	2	497.82	0	18.1	80	17151	4	aged	0.645	0.271	0.52
P27661	H2AX	Histone H2A.x	HLQLAIR		0.011	993.62	993.626	0.0056	2	497.82	0	23.71	80	17151	4	aged	0.539	0.235	0.504
P27661	H2AX	Histone H2A.x	NDEELNK		0.002	1148.59	1148.59	0.0023	2	575.304	0	37.9	80	17151	4	aged	0.51	0.203	0.46
P27661	H2AX	Histone H2A.x	KSSATVGPK		1e-05	1305.8	1305.8	0.0063	2	653.909	1	57.22	80	17151	4	aged	1.071	0.418	0.485
P10922	H10	Histone H1.0	ATPVK		0.036	802.516	802.515	-0.0002	2	402.265	0	24.57	79	28918	8	aged	1.752	0.599	1.493
P10922	H10	Histone H1.0	SVAFK		0.026	838.516	838.517	0.0014	2	420.266	0	27.77	79	28918	8	aged	1.425	0.662	0.794
P10922	H10	Histone H1.0	VKPVK		0.0058	1001.7	1001.7	0.0059	2	501.858	0	22.38	79	28918	8	aged	0.874	0.477	0.783
P10922	H10	Histone H1.0	TVKPK		0.033	1003.68	1003.68	0.0049	2	502.848	0	23.3	79	28918	8	aged	0.763	0.41	0.684
P10922	H10	Histone H1.0	TVKPK		0.049	1003.68	1003.68	0.0058	2	502.848	0	21.61	79	28918	8	aged	1.02	0.482	0.661
P10922	H10	Histone H1.0	ATPVKK		0.003	1074.71	1074.71	0.0014	2	538.364	1	30.62	79	28918	8	aged	0.795	0.485	0.381
P10922	H10	Histone H1.0	KPAATPK		0.00045	1143.73	1143.74	0.0063	2	572.878	0	38.29	79	28918	8	aged	1.352	0.535	1.191
P10922	H10	Histone H1.0	KAAKPK		0.008	1217.83	1217.84	0.006	2	609.926	1	23.13	79	28918	8	aged	0.54	0.566	0.703
Q3U6P5	Q3U6P5	Bone marrow macrophage cDNA, RIKEN full-length enriched library, clone:I830120C02 product:heterogeneous nuclear ribonucleoprotein C, full insert sequence	KDETNVK		0.014	1264.74	1264.74	0.0007	3	422.586	1	29.36	79	41730	4	aged	2.637	0.711	1.382
Q3U6P5	Q3U6P5	Bone marrow macrophage cDNA, RIKEN full-length enriched library, clone:I830120C02 product:heterogeneous nuclear ribonucleoprotein C, full insert sequence	KDETNVK		0.0072	1264.74	1264.74	0.0075	2	633.379	1	32.97	79	41730	4	aged	1.783	0.74	1.787
Q3U6P5	Q3U6P5	Bone marrow macrophage cDNA, RIKEN full-length enriched library, clone:I830120C02 product:heterogeneous nuclear ribonucleoprotein C, full insert sequence	KSDVEAIFSK		0.0021	1554.9	1554.9	0.0033	3	519.308	1	35.9	79	41730	4	aged	2.053	1.411	1.652
Q3U6P5	Q3U6P5	Bone marrow macrophage cDNA, RIKEN full-length enriched library, clone:I830120C02 product:heterogeneous nuclear ribonucleoprotein C, full insert sequence	NEKSEEEQSSASVK		0.00051	1983.01	1983.02	0.01	3	662.015	1	45.65	79	41730	4	aged	1.853	0.812	0.425
A5D6Q4	A5D6Q4	Prpf8 protein	GMLDPLEVHLLDFPNIVIK		0.00091	2450.39	2450.39	0.0006	3	817.803	0	38.44	77	296548	4	aged	1.175	-0.109	1.254
A5D6Q4	A5D6Q4	Prpf8 protein	TDMIQALGGVEGILEHTLFK		0.0024	2459.33	2459.34	0.0068	3	820.788	0	36.53	77	296548	4	aged	-31.134	2.504	-22.16
A5D6Q4	A5D6Q4	Prpf8 protein	YLTEHPDPNNENIVGYNNK		0.01	2518.23	2518.24	0.0045	3	840.42	0	34.66	77	296548	4	aged	3.721	0.742	2.957
A5D6Q4	A5D6Q4	Prpf8 protein	KGMLDPLEVHLLDFPNIVIK		0.001	2722.58	2722.59	0.0122	4	681.656	1	31.17	77	296548	4	aged	-29.205	2.39	-22.164
A2BI12	A2BI12	PC4 and SFRS1 interacting protein 1	GRPAATEVK		0.031	1215.72	1215.72	0.0067	3	406.249	0	24.38	76	44917	4	aged	1.147	0.348	0.642
A2BI12	A2BI12	PC4 and SFRS1 interacting protein 1	QSNASSDVEVEEK	Phospho (S)	0.00045	1788.8	1788.81	0.0103	2	895.413	0	46.1	76	44917	4	aged	1.478	0.298	1.409
A2BI12	A2BI12	PC4 and SFRS1 interacting protein 1	LPIFFFGTHETAFLGPK		0.00038	2209.22	2209.22	0.004	3	737.415	0	44.6	76	44917	4	aged	0.789	0.327	0.683
A2BI12	A2BI12	PC4 and SFRS1 interacting protein 1	LPIFFFGTHETAFLGPK		0.023	2209.22	2209.22	0.0058	4	553.313	0	26.81	76	44917	4	aged	0.732	0.2	0.698
P50396	GDIA	Rab GDP dissociation inhibitor alpha	KFDLGQDVIDFTGHALALYR		3.8e-07	2566.38	2566.39	0.0151	4	642.606	1	74.93	75	55272	1	aged	-30.795	2.484	-22.161
P50518	VATE1	Vacuolar proton pump subunit E 1	ARDDLITDLLNEAK		4.2e-07	1874.04	1874.04	0.0086	3	625.688	1	73.92	74	29789	1	aged	0.944	0.437	0.837
O08553	DPYL2	Dihydropyrimidinase-related protein 2	MVIPGGIDVHTR		6.1e-07	1437.79	1437.8	0.0083	3	480.273	0	72.64	73	67316	1	aged	2.892	0.991	1.607
Q8CI94	PYGB	Glycogen phosphorylase, brain form	LKDFNVGDYIEAVLDR		1e-06	2154.16	2154.15	-0.005	3	719.058	1	72.28	72	105002	1	aged	3.396	1.067	1.961
P56480	ATPB	ATP synthase subunit beta, mitochondrial precursor	LVPLKETIK		0.0081	1471.97	1471.98	0.007	3	491.666	1	20.92	72	59724	2	aged	0.548	0.289	0.058
P56480	ATPB	ATP synthase subunit beta, mitochondrial precursor	FLSQPFQVAEVFTGHMGK		1.7e-06	2310.21	2310.21	0.0004	3	771.077	0	69.63	72	59724	2	aged	0.834	0.416	0.784
Q3TY62	Q3TY62	Visual cortex cDNA, RIKEN full-length enriched library, clone:K430348H12 product:metastasis associated 3, full insert sequence	HAELSGSPLK	Phospho (S)	0.0012	1405.72	1405.73	0.0044	3	469.582	0	41.12	71	71352	2	aged	1.933	0.642	1.163
Q3TY62	Q3TY62	Visual cortex cDNA, RIKEN full-length enriched library, clone:K430348H12 product:metastasis associated 3, full insert sequence	HAELSGSPLK	Phospho (S)	0.00022	1405.72	1405.73	0.0076	3	469.584	0	48.44	71	71352	2	aged	2.201	0.755	1.364
Q147Z2	Q147Z2	2810416G20Rik protein	GKPDAAK		0.0011	1117.68	1117.69	0.0045	2	559.851	0	38.79	71	28419	2	aged	0.293	0.13	0.225
Q147Z2	Q147Z2	2810416G20Rik protein	KHPDASVNFSEFSK		0.00013	2024.07	2024.08	0.012	3	675.701	1	51.18	71	28419	2	aged	0.548	0.185	0.469
Q99NB9	SF3B1	Splicing factor 3B subunit 1	AIGPHDVLATLLNNLK		2.4e-07	1976.17	1976.17	0.0087	3	659.732	0	70.39	70	158571	1	aged	2.159	0.946	2.473
Q64511	TOP2B	DNA topoisomerase 2-beta	KASGSENEGDYNPGR	Phospho (S)	2.3e-06	1947.86	1947.87	0.0085	3	650.296	1	70.15	70	209622	1	aged	1.485	0.498	1.24
ZZ_FGCZCont0099	ZZ_FGCZCont0099	sp|K1C9_HUMAN|	VQALEEANNDLENK		3.2e-06	1873.96	1873.97	0.0087	3	625.664	0	67.93	68	66167	1	aged	2.343	1.293	0.764
A2ADH4	A2ADH4	Alpha thalassemia/mental retardation syndrome X-linked homolog	QSEESPADDGELRR	Phospho (S)	0.052	1811.78	1811.79	0.009	3	604.937	1	24.47	67	320158	2	aged	---	---	---
A2ADH4	A2ADH4	Alpha thalassemia/mental retardation syndrome X-linked homolog	SVPATVDDDDDDNDPENR		9e-06	2131.89	2131.9	0.0122	3	711.641	0	62.25	67	320158	2	aged	-37.214	-24.022	-20.043
Q9CWZ3	RBM8A	Isoform 1 of Q9CWZ3	MREDYDSVEQDGDEPGPQR		0.0032	2366.02	2366.03	0.0121	3	789.685	1	38.99	67	21796	2	aged	1.804	0.679	1.232
Q9CWZ3	RBM8A	Isoform 1 of Q9CWZ3	SVEGWILFVTGVHEEATEEDIHDK		0.00035	3027.51	3027.51	0.0023	4	757.885	0	48.8	67	21796	2	aged	---	---	---
P20357	MAP2	Microtubule-associated protein 2	SEVQAHSPSR	Phospho (S)	0.031	1320.59	1320.59	-0.0006	3	441.205	0	24.39	66	221230	3	aged	2.03	0.674	1.291
P20357	MAP2	Microtubule-associated protein 2	KSEVQAHSPSR	Phospho (S)	0.0045	1592.79	1592.79	0.0005	3	531.938	1	35.01	66	221230	3	aged	1.524	0.396	0.856
P20357	MAP2	Microtubule-associated protein 2	VDHGAEIITQSPSR	Phospho (S)	0.00039	1732.83	1732.84	0.0099	3	578.62	0	47.71	66	221230	3	aged	1.836	0.364	1.298
Q91XU0	WRIP1	Isoform 1 of Q91XU0	RPAAAAAAGSASPR	Phospho (S)	5.4e-06	1476.73	1476.74	0.0033	3	493.252	0	64.83	65	76716	1	aged	20	-1000	56
Q9QZQ8	H2AY	Isoform 2 of Q9QZQ8	GKLEAIITPPPAK		0.0062	1766.1	1766.11	0.0104	3	589.712	1	22.68	64	46765	2	aged	###	###	###
Q9QZQ8	H2AY	Isoform 2 of Q9QZQ8	FVIHCNSPVWGADK		2.9e-05	1905.95	1905.95	0.0031	3	636.324	0	58.15	64	46765	2	aged	1.908	0.644	1.836
Q7TQD2	TPPP	Tubulin polymerization-promoting protein	RLSLESEGANEGATAAPELSALEEAFR	Phospho (S)	1.8e-05	3041.45	3041.46	0.0119	3	1014.83	1	62.87	63	27733	1	aged	---	---	---
Q3TCH2	Q3TCH2	NOD-derived CD11c +ve dendritic cells cDNA, RIKEN full-length enriched library, clone:F630116G18 product:ubiquitin carboxy-terminal hydrolase L1, full insert sequence	NEAIQAAHDSVAQEGQCR		1.4e-05	2115.95	2115.97	0.0118	3	706.33	0	62.43	62	27546	1	aged	2.231	0.939	1.587
Q9D0T1	NH2L1	NHP2-like protein 1	AYPLADAHLTK		0.039	1486.84	1486.84	0.0047	3	496.622	0	25.41	62	15934	2	aged	1.78	-0.147	1.321
Q9D0T1	NH2L1	NHP2-like protein 1	AYPLADAHLTK		1.1e-05	1486.84	1486.85	0.0081	3	496.623	0	60.22	62	15934	2	aged	1.652	0.587	1.279
Q99KP6	PRP19	Isoform 1 of Q99KP6	ALQDEWDAVMLHSFTLR		1.7e-05	2175.09	2175.08	-0.0104	3	726.034	0	61.94	62	60039	1	aged	1.41	0.705	2.23
Q8R5J9	PRAF3	PRA1 family protein 3	TPMGIILDALEQQEDNINK		0.022	2429.27	2429.28	0.0051	3	810.766	0	29.21	61	23273	2	aged	0	-0.001	-0.04
Q8R5J9	PRAF3	PRA1 family protein 3	KTPMGIILDALEQQEDNINK		2.1e-05	2701.47	2701.47	0.0055	4	676.376	1	54.98	61	23273	2	aged	0.807	-0.049	-0.042
P49312	ROA1	Isoform Short of P49312	VVEPK		0.0099	858.542	858.545	0.0027	2	430.28	0	30.97	61	31422	4	aged	2.085	0.633	1.4
P49312	ROA1	Isoform Short of P49312	SESPKEPEQLR	Phospho (S)	0.005	1666.82	1666.82	0.0041	2	834.418	1	36.11	61	31422	4	aged	2.445	0.845	1.415
P49312	ROA1	Isoform Short of P49312	SESPKEPEQLR	Phospho (S)	0.01	1666.82	1666.82	0.0071	2	834.419	1	33.69	61	31422	4	aged	2.242	1.016	1.518
P49312	ROA1	Isoform Short of P49312	IFVGGIKEDTEEHHLR		0.021	2167.16	2167.18	0.012	3	723.399	1	29.09	61	31422	4	aged	1.931	1.349	2.131
P14148	RL7	60S ribosomal protein L7	TTHFVEGGDAGNREDQINR		0.0013	2259.07	2259.09	0.0109	4	565.779	1	42.52	60	37642	2	aged	0.911	-0.055	-0.042
P14148	RL7	60S ribosomal protein L7	TTHFVEGGDAGNREDQINR		0.0023	2259.07	2259.09	0.012	3	754.036	1	39.91	60	37642	2	aged	1.126	0.381	0.777
Q9DC33	HM20A	Isoform 1 of Q9DC33	SVFDIPIFTEEFLNHSK		1.6e-05	2310.21	2310.21	0.0001	3	771.079	0	60.36	60	43351	1	aged	2.021	0.548	1.89
Q5D0E8	Q5D0E8	Hbb-b2 protein	VHLTDAEK		0.014	1199.68	1199.68	0.0038	3	400.9	0	29.33	60	17790	4	aged	1.461	0.217	1.13
Q5D0E8	Q5D0E8	Hbb-b2 protein	VHLTDAEK		0.0045	1199.68	1199.68	0.0062	3	400.901	0	35.08	60	17790	4	aged	1.392	0.272	1.365
Q5D0E8	Q5D0E8	Hbb-b2 protein	LHVDPENFR		0.028	1269.66	1269.66	-0.0014	3	424.226	0	26.76	60	17790	4	aged	3.331	-0.306	3.557
Q5D0E8	Q5D0E8	Hbb-b2 protein	LHVDPENFR		0.029	1269.66	1269.66	0.0052	3	424.229	0	28.19	60	17790	4	aged	2.277	0.136	2.454
P43276	H15	Histone H1.5	SPAKPK		0.0015	1058.68	1058.69	0.0055	2	530.351	0	28.34	60	32073	4	aged	0.304	0.148	0.234
P43276	H15	Histone H1.5	KPAAAGVK		0.006	1172.76	1172.77	0.0059	2	587.391	0	25.37	60	32073	4	aged	0.64	0.266	0.45
P43276	H15	Histone H1.5	KAASGEAKPK		0.015	1561.96	1561.97	0.0079	3	521.664	1	23.15	60	32073	4	aged	0.459	0.497	0.522
P43276	H15	Histone H1.5	KATGPPVSELITK		0.0027	1772.08	1772.09	0.0091	3	591.703	1	30.34	60	32073	4	aged	1.152	0.356	0.656
ZZ_FGCZCont0025	ZZ_FGCZCont0025	gi|1346343|sp|P04264| K2C1_HUMAN KERATIN, TYPE II CYTOSKELETAL 1 (CYTO	THNLEPYFESFINNLR		2.4e-05	2137.07	2137.07	0.0006	3	713.365	0	59.81	60	70151	1	aged	###	###	###
Q9Z1X4	ILF3	Isoform 1 of Q9Z1X4	KPLHGGQQK		0.0023	1423.86	1423.87	0.0046	3	475.63	0	31.64	59	105794	2	aged	1.689	0.991	1.985
Q9Z1X4	ILF3	Isoform 1 of Q9Z1X4	KPLHGGQQK		8.9e-05	1423.86	1423.87	0.0049	2	712.941	0	45.69	59	105794	2	aged	1.834	1.073	1.815
Q3UK83	Q3UK83	CRL-1722 L5178Y-R cDNA, RIKEN full-length enriched library, clone:I730007E13 product:heterogeneous nuclear ribonucleoprotein A1, full insert sequence	GGNFGGR		0.05	807.411	807.412	0.0009	2	404.713	0	15.03	59	41610	5	aged	---	---	---
Q3UK83	Q3UK83	CRL-1722 L5178Y-R cDNA, RIKEN full-length enriched library, clone:I730007E13 product:heterogeneous nuclear ribonucleoprotein A1, full insert sequence	VVEPK		0.0099	858.542	858.545	0.0027	2	430.28	0	30.97	59	41610	5	aged	2.085	0.633	1.4
Q3UK83	Q3UK83	CRL-1722 L5178Y-R cDNA, RIKEN full-length enriched library, clone:I730007E13 product:heterogeneous nuclear ribonucleoprotein A1, full insert sequence	SESPKEPEQLR	Phospho (S)	0.005	1666.82	1666.82	0.0041	2	834.418	1	36.11	59	41610	5	aged	2.445	0.845	1.415
Q3UK83	Q3UK83	CRL-1722 L5178Y-R cDNA, RIKEN full-length enriched library, clone:I730007E13 product:heterogeneous nuclear ribonucleoprotein A1, full insert sequence	SESPKEPEQLR	Phospho (S)	0.01	1666.82	1666.82	0.0071	2	834.419	1	33.69	59	41610	5	aged	2.242	1.016	1.518
Q3UK83	Q3UK83	CRL-1722 L5178Y-R cDNA, RIKEN full-length enriched library, clone:I730007E13 product:heterogeneous nuclear ribonucleoprotein A1, full insert sequence	IFVGGIKEDTEEHHLR		0.021	2167.16	2167.18	0.012	3	723.399	1	29.09	59	41610	5	aged	1.931	1.349	2.131
Q80XU3	NUCKS	Nuclear ubiquitous casein and cyclin-dependent kinases substrate	KVVDYSQFQESDDADEDYGR	Phospho (S)	3.1e-05	2733.17	2733.18	0.0094	3	912.067	1	58.8	59	31918	1	aged	0.987	-0.109	1.615
P68433	H31	Histone H3.1	QLATK		0.019	847.537	847.539	0.0021	2	424.777	0	28.23	59	17504	4	aged	1.38	0.257	1.222
P68433	H31	Histone H3.1	DIQLAR		0.0077	858.505	858.509	0.0047	2	430.262	0	33.97	59	17504	4	aged	0.97	0.47	0.659
P68433	H31	Histone H3.1	STELLIR		0.0044	974.588	974.59	0.0017	2	488.302	0	31.43	59	17504	4	aged	1.03	0.417	0.633
P68433	H31	Histone H3.1	KQLATK		0.0037	1119.73	1119.74	0.0031	2	560.876	1	30.9	59	17504	4	aged	1.05	0.502	0.435
P08249	MDHM	Malate dehydrogenase, mitochondrial precursor	KGEDFVK		0.027	1253.73	1253.74	0.0066	3	418.921	1	26.55	59	39703	2	aged	1.576	0.577	1.313
P08249	MDHM	Malate dehydrogenase, mitochondrial precursor	VNVPVIGGHAGK		2.6e-05	1434.86	1434.86	0.0083	3	479.295	0	53.48	59	39703	2	aged	0.784	0.297	0.546
Q9R0P6	SC11A	Signal peptidase complex catalytic subunit SEC11A	GDNNAVDDR		1.4e-05	1118.51	1118.51	0.0033	2	560.263	0	57.73	58	22342	1	aged	1.565	0.686	1.166
P62259	1433E	14-3-3 protein epsilon	EALQDVEDENQ		2.5e-05	1432.64	1432.65	0.0078	2	717.333	0	56.62	57	32031	1	aged	2.686	0.455	2.348
Q3UM39	Q3UM39	Mammary gland RCB-0527 Jyg-MC(B) cDNA, RIKEN full-length enriched library, clone:G930003I10 product:Similar to translation initiation factor IF2 homolog	TARPNSEAPLSGSEDADDSNK	Phospho (S)	6.7e-05	2528.13	2528.14	0.0112	3	843.72	0	56.19	56	106454	1	aged	0.765	-0.072	0.804
Q8BZ98	DYN3	Isoform 1 of Q8BZ98	RSPPPSPTTQR	Phospho (S)	0.0025	1446.71	1446.71	0.0045	3	483.245	1	38.06	56	105809	2	aged	0.546	0.322	0.492
Q8BZ98	DYN3	Isoform 1 of Q8BZ98	LQGQLLSIEHEVEAFK		0.00085	2128.18	2128.18	0.0017	3	710.4	0	40.68	56	105809	2	aged	0.736	0.279	0.755
Q9D8N0	EF1G	Elongation factor 1-gamma	ILGLLDTHLK		6.4e-06	1409.88	1409.89	0.0077	3	470.971	0	55.53	56	55205	1	aged	1.155	0.497	0.744
Q60668	HNRPD	Isoform 1 of Q60668	IDASK		0.011	820.49	820.495	0.0047	2	411.255	0	33.2	55	43224	3	aged	2.057	0.615	1.54
Q60668	HNRPD	Isoform 1 of Q60668	NEEDEGHSNSSPR	Phospho (S)	0.0089	1680.65	1680.65	0.004	3	561.225	0	29.26	55	43224	3	aged	3.232	0.984	1.812
Q60668	HNRPD	Isoform 1 of Q60668	IDASKNEEDEGHSNSSPR	Phospho (S)	0.0038	2339.03	2339.04	0.0082	3	780.686	1	38.33	55	43224	3	aged	2.181	1.112	0.549
P63028	TCTP	Translationally-controlled tumor protein	DLISHDELFSDIYK		6.6e-05	1982.02	1982.04	0.0114	3	661.686	0	54.64	55	21703	1	aged	0.942	0.356	0.523
Q9QX47	SON	Isoform 1 of Q9QX47	ESAQAVAVALSPK	Phospho (S)	5.3e-05	1637.86	1637.87	0.0069	2	819.942	0	54.47	54	278251	1	aged	3.424	0.897	1.853
A6ZI44	A6ZI44	Fructose-bisphosphate aldolase	VNPCIGGVILFHETLYQK		6.1e-05	2364.26	2364.25	-0.0107	3	789.09	0	54.28	54	49495	1	aged	2.352	0.757	1.605
Q9EPQ8	TCF20	Isoform 1 of Q9EPQ8	DEAASPGAK	Phospho (S)	2.5e-05	1212.56	1212.56	0.0011	2	607.289	0	54.24	54	233542	1	aged	3.656	1.002	2.788
Q3U741	Q3U741	Bone marrow macrophage cDNA, RIKEN full-length enriched library, clone:I830087A19 product:Probable RNA-dependent helicase p72	TLAYLLPAIVHINHQPYLER		2e-05	2504.4	2504.42	0.0131	4	627.111	0	54.18	54	77800	1	aged	0.993	-0.1	1.291
Q99KI0	ACON	Aconitate hydratase, mitochondrial precursor	FKLEAPDADELPR		6e-05	1787.97	1787.97	0.0077	3	596.999	1	54.04	54	93933	1	aged	1.089	0.559	0.774
O54774	AP3D1	AP-3 complex subunit delta-1	HSSLPTESDEDIAPAQR	Phospho (S)	8.4e-05	2075.93	2075.94	0.0095	3	692.986	0	53.41	53	152678	1	aged	0.504	0.312	0.674
P0C0S6	H2AZ	Histone H2A.Z	HLQLAIR		0.038	993.62	993.625	0.0044	2	497.82	0	18.1	53	15706	3	aged	0.645	0.271	0.52
P0C0S6	H2AZ	Histone H2A.Z	HLQLAIR		0.011	993.62	993.626	0.0056	2	497.82	0	23.71	53	15706	3	aged	0.539	0.235	0.504
P0C0S6	H2AZ	Histone H2A.Z	ATIAGGGVIPHIHK		0.00011	1657.99	1658	0.0088	3	553.673	0	46.88	53	15706	3	aged	0.632	0.313	0.478
Q3UID0	Q3UID0	16 days embryo heart cDNA, RIKEN full-length enriched library, clone:I920080J03 product:Hypothetical protein	TLTDEVNSPDSDRR	Phospho (S)	7.6e-05	1827.81	1827.82	0.0078	3	610.281	1	53.25	53	138755	1	aged	1.742	0.654	1.404
P48437	PROX1	Homeobox prospero-like protein PROX1	DRASPESLDLTR	Phospho (S)	0.0012	1582.75	1582.75	0.0075	3	528.592	1	41.99	53	89776	2	aged	1.681	-0.154	1.761
P48437	PROX1	Homeobox prospero-like protein PROX1	DRASPESLDLTR	Phospho (S)	0.011	1582.75	1582.76	0.009	2	792.385	1	32.53	53	89776	2	aged	3.053	1.299	2.566
P62320	SMD3	Small nuclear ribonucleoprotein Sm D3	VLHEAEGHIVTCETNTGEVYR		0.00016	2546.2	2546.21	0.0133	3	849.745	0	52.72	53	15584	1	aged	3.143	1.082	2.459
P39053	DYN1	Isoform 1 of P39053	RPLVLQLVNSTTEYAEFLHCK		8.7e-05	2794.48	2794.48	0.004	4	699.627	0	52.63	53	106277	1	aged	0	-0.001	-0.04
B1AQW2	B1AQW2	Microtubule-associated protein tau	SPVVSGDTSPR	Phospho (S)	0.00089	1324.61	1324.62	0.0033	2	663.316	0	40.9	52	47155	2	aged	0.948	0.3	0.633
B1AQW2	B1AQW2	Microtubule-associated protein tau	TDHGAEIVYKSPVVSGDTSPR	Phospho (S); Phospho (T)	0.0085	2662.23	2662.23	0.0036	4	666.565	1	35.13	52	47155	2	aged	---	---	---
Q5SVI0	Q5SVI0	Calcium/calmodulin-dependent protein kinase II, beta	NSSAITSPK	Phospho (T)	0.0042	1271.64	1271.64	0.006	2	636.829	0	35.19	52	63976	2	aged	1.562	0.528	1.261
Q5SVI0	Q5SVI0	Calcium/calmodulin-dependent protein kinase II, beta	DLKPENLLLASK		0.00051	1772.08	1772.08	0.0075	3	591.702	0	37.28	52	63976	2	aged	2.453	0.687	1.649
Q80TN1	Q80TN1	MKIAA0968 protein	WQIVHFHR		0.01	1265.69	1265.7	0.007	3	422.906	0	30.55	52	60240	2	aged	1.677	0.983	1.884
Q80TN1	Q80TN1	MKIAA0968 protein	DLKPENLLLASK		0.00051	1772.08	1772.08	0.0075	3	591.702	0	37.28	52	60240	2	aged	2.453	0.687	1.649
A2ARP8	A2ARP8	Microtubule-associated protein 1 A	ELSSEPRTPPAQK	Phospho (T)	0.023	1806.91	1806.92	0.0064	3	603.313	1	30.09	51	355749	3	aged	1.213	0.367	0.518
A2ARP8	A2ARP8	Microtubule-associated protein 1 A	SIEEACLTLQHLNR		0.0016	1815.91	1815.92	0.0081	3	606.313	0	41.5	51	355749	3	aged	1.924	1.141	2.169
A2ARP8	A2ARP8	Microtubule-associated protein 1 A	VVSNTIEPLTLFHK		0.0093	1885.09	1885.1	0.01	3	629.375	0	27.54	51	355749	3	aged	1.429	0.543	1.338
ZZ_FGCZCont0164	ZZ_FGCZCont0164	sp|CYC_HUMAN|	TGPNLHGLFGR		0.02	1311.72	1311.72	0.0023	3	438.247	0	28.09	51	14440	2	aged	0.257	0.187	0.399
ZZ_FGCZCont0164	ZZ_FGCZCont0164	sp|CYC_HUMAN|	TGPNLHGLFGR		0.00028	1311.72	1311.72	0.0076	3	438.249	0	46.49	51	14440	2	aged	0.271	0.187	0.398
P62082	RS7	40S ribosomal protein S7	TLTAVHDAILEDLVFPSEIVGK		4.4e-05	2654.48	2654.48	0.0044	3	885.835	0	50.79	51	25716	1	aged	0	0.667	-22.222
Q9D824	FIP1	Isoform 1 of Q9D824	ERDHSPTPSVFNSDEER	Phospho (S)	0.00015	2224.95	2224.95	0.0016	3	742.658	1	50.79	51	69433	1	aged	2.066	-0.123	-0.044
Q9D0E1	HNRPM	Isoform 1 of Q9D0E1	VKEDPDGEHAR		0.014	1539.79	1539.8	0.0089	3	514.273	1	31.38	51	83781	2	aged	1.62	0.865	1.764
Q9D0E1	HNRPM	Isoform 1 of Q9D0E1	MGPLGLDHMASSIER		0.0029	1756.87	1756.88	0.0097	3	586.635	0	39.34	51	83781	2	aged	1.77	0.656	1.23
Q9Z2D6	MECP2	Isoform A of Q9Z2D6	SVHETVLPIK		0.037	1409.85	1409.85	0.0063	3	470.959	0	24.62	51	61780	2	aged	1.098	0.538	0.772
Q9Z2D6	MECP2	Isoform A of Q9Z2D6	EVVKPLLVSTLGEK		9e-05	1943.2	1943.21	0.0097	3	648.745	0	40.45	51	61780	2	aged	2.861	-0.229	1.934
Q8VDQ9	KRI1	Protein KRI1 homolog	YVDEDNSDGETVDHR	Phospho (S)	0.0001	1973.78	1973.79	0.0097	3	658.936	0	49.78	50	93196	1	aged	2.683	0.823	1.912
Q62318	TIF1B	Isoform 1 of Q62318	SRSGEGEVSGLLR	Phospho (S)	0.0079	1569.76	1569.76	-0.0008	3	524.261	1	33.91	49	96413	2	aged	2.679	-0.159	-0.045
Q62318	TIF1B	Isoform 1 of Q62318	RPAASSAAAASAAASSPAGGGGEAQELLEHCGVCR	Phospho (S)	0.0089	3525.54	3525.55	0.0098	4	882.394	0	36.04	49	96413	2	aged	---	---	---
Q8CH25	SLTM	Isoform 1 of Q8CH25	DVQDAIAQSPEK	Phospho (S)	0.00026	1667.8	1667.81	0.0084	3	556.944	0	48.95	49	131444	1	aged	2.67	0.925	2.203
Q8CCK0	H2AW	Core histone macro-H2A.2	IHPELLAK		6e-05	1207.75	1207.76	0.0068	2	604.887	0	48.87	49	47024	1	aged	1.324	0.447	0.805
Q3UEB3	PUF60	Isoform 1 of Q3UEB3	VGRPSNIGQAQPIIDQLAEEAR		0.0002	2505.34	2505.36	0.0146	3	836.126	0	47.13	47	65104	1	aged	1.635	0.645	1.303
Q99K48	NONO	Isoform 1 of Q99K48	NQQFHK		0.005	1088.6	1088.6	0.0063	2	545.309	0	33.91	47	58633	2	aged	1.707	0.571	1.179
Q99K48	NONO	Isoform 1 of Q99K48	RMEELHNQEVQK		0.0085	1827.95	1827.96	0.0078	4	457.997	1	34.12	47	58633	2	aged	-25.622	-23.191	-20.184
P15105	GLNA	Glutamine synthetase	GGLDNAR		0.026	845.448	845.451	0.003	2	423.733	0	23.67	47	45860	2	aged	2.102	0.455	1.472
P15105	GLNA	Glutamine synthetase	RLTGFHETSNINDFSAGVANR		0.00057	2449.22	2449.24	0.0139	4	613.316	1	46.21	47	45860	2	aged	---	---	---
Q9CZM2	RL15	60S ribosomal protein L15	FFEVILIDPFHK		0.00022	1792.02	1792.02	0.0068	3	598.348	0	46.19	46	26817	1	aged	1.448	0.595	0.817
P14733	LMNB1	Lamin-B1	NSQGEEVAQR		0.0095	1260.62	1260.62	0.0028	2	631.318	0	29.63	46	72549	3	aged	1.313	0.529	1.129
P14733	LMNB1	Lamin-B1	KLLEGEEER		0.0043	1389.77	1389.78	0.0068	3	464.266	1	34.8	46	72549	3	aged	1.091	0.566	1.116
P14733	LMNB1	Lamin-B1	KLLEGEEER		0.036	1389.77	1389.78	0.0082	2	695.897	1	26.14	46	72549	3	aged	1.221	0.544	1.041
Q8VIE5	Q8VIE5	BetaIV-spectrin sigma1	QESADHEGPHSLTLGR	Phospho (S)	0.024	1956.88	1956.88	0.0019	3	653.302	0	28.68	46	304342	2	aged	0.821	0.319	0.353
Q8VIE5	Q8VIE5	BetaIV-spectrin sigma1	QESADHEGPHSLTLGR	Phospho (S)	0.0037	1956.88	1956.89	0.0064	3	653.303	0	37.18	46	304342	2	aged	0.764	0.397	0.347
Q8VDP4	K1967	Protein KIAA1967 homolog	RPSSGGEEEEK	Phospho (S)	0.00028	1571.71	1571.71	0.0005	3	524.91	0	45.79	46	110217	1	aged	2.075	0.76	1.983
Q8VIJ6	SFPQ	Splicing factor, proline- and glutamine-rich	DKLESEMEDAYHEHQANLLR		0.00076	2715.32	2715.33	0.0154	4	679.84	1	45.33	45	80386	1	aged	---	---	---
A2A837	A2A837	Splicing factor arginine/serine-rich 4	QAGEVTYADAHK		0.00068	1576.81	1576.82	0.0086	3	526.613	0	45.12	45	63956	1	aged	2.068	0.856	1.611
P35564	CALX	Calnexin precursor	HHAISAK		0.048	1050.62	1050.62	0.0042	2	526.318	0	19.46	45	76060	2	aged	1.183	0.801	1.306
P35564	CALX	Calnexin precursor	AEEDEILNRSPR	Phospho (S)	0.0012	1651.77	1651.78	0.008	2	826.896	1	43.32	45	76060	2	aged	1.137	0.445	0.72
Q91VA7	Q91VA7	Tumor-related protein	KLDLFANVVHVK		3.8e-05	1814.11	1814.12	0.008	4	454.538	1	44.23	44	46432	1	aged	1.278	0.695	1.657
Q7TQF7	AMPH	Amphiphysin	CDVLWEDFHQK		0.0041	1752.82	1752.83	0.0083	3	585.284	0	36.89	44	81256	2	aged	2.369	1.07	1.764
Q7TQF7	AMPH	Amphiphysin	TPSPPEEPSPLPSPTASPNHTLAPASPAPVRPR	Phospho (S)	0.023	3575.79	3575.81	0.021	4	894.96	0	28.94	44	81256	2	aged	0.337	-16.184	-20.905
P70663	SPRL1	SPARC-like protein 1 precursor	HQSEQGNQGQESDSEAEGEDK		0.0012	2576.11	2576.12	0.0094	3	859.714	0	43.28	43	79444	1	aged	-0.008	0.389	-0.062
B1ARB9	B1ARB9	DEAD	NFYQEHPDLAR		0.0073	1532.75	1532.75	0.0002	3	511.924	0	33.78	43	22192	2	aged	1.584	0.599	1.246
B1ARB9	B1ARB9	DEAD	GHNCPKPVLNFYEANFPANVMDVIAR		0.034	3249.61	3249.61	0.0005	4	813.411	0	29.36	43	22192	2	aged	---	---	---
P97351	RS3A	40S ribosomal protein S3a	ACQSIYPLHDVFVR		0.0011	1836.91	1836.92	0.0028	3	613.313	0	42.71	43	35670	1	aged	1.29	0.323	0.831
Q99MR0	ACL6B	Actin-like protein 6B	IFHIDTNALHVPR		0.00061	1675.93	1675.94	0.0096	4	419.992	0	42.5	42	50976	1	aged	1.619	0.7	1.656
Q9JI99	SGPP1	Sphingosine-1-phosphate phosphatase 1	RNSLTGEEGELVK	Phospho (S)	0.0013	1798.91	1798.91	0.0019	3	600.644	1	41.87	42	49614	1	aged	---	---	---
Q9DB77	QCR2	Cytochrome b-c1 complex subunit 2, mitochondrial precursor	MALVGLGVSHSVLK		0.00024	1698.01	1698.02	0.0088	3	567.014	0	41.55	42	52286	1	aged	1.065	0.384	0.669
Q3UQU7	Q3UQU7	12 days embryo eyeball cDNA, RIKEN full-length enriched library, clone:D230046N10 product:S164 homolog	EDINAIEMEEDKR		0.0019	1878.92	1878.93	0.011	3	627.319	1	40.88	41	87312	2	aged	1.78	0.65	1.319
Q3UQU7	Q3UQU7	12 days embryo eyeball cDNA, RIKEN full-length enriched library, clone:D230046N10 product:S164 homolog	LVPLDYGEDDKNATK		0.04	2109.13	2109.14	0.0115	3	704.055	1	25.56	41	87312	2	aged	2.401	0.574	1.781
ZZ_FGCZCont0179	ZZ_FGCZCont0179	sp|TRYP_PIG|	VATVSLPR		0.00018	985.604	985.607	0.0032	2	493.811	0	41.43	41	26675	1	aged	1.227	0.542	1.244
Q64332	SYN2	Isoform IIa of Q64332	SFRPDFVLIR		0.046	1392.8	1392.81	0.0074	3	465.276	0	22.43	41	68030	2	aged	1.435	0.878	1.482
Q64332	SYN2	Isoform IIa of Q64332	DGKDYIFEVMDCSMPLIGEHQVEDR		0.0014	3259.49	3259.49	0.0005	4	815.88	1	43.21	41	68030	2	aged	---	---	---
Q8BKK2	Q8BKK2	12 days embryo spinal ganglion cDNA, RIKEN full-length enriched library, clone:D130066L18 product:SPLICING FACTOR 3 SUBUNIT 1	FNFLNPNDPYHAYYR		0.0022	2073.98	2073.99	0.0082	3	692.337	0	41.11	41	35569	1	aged	2.029	1.03	1.653
P68404	KPCB	Protein kinase C beta type	HPPVLTPPDQEVIR	Phospho (T)	0.0015	1820.93	1820.94	0.0083	3	607.987	0	41.05	41	86312	1	aged	1.283	0.417	0.783
Q3V2E0	Q3V2E0	Adult male stomach cDNA, RIKEN full-length enriched library, clone:2210415M03 product:TESP4	LGEHNINVLEGNEQFVNSAK		0.0017	2499.3	2499.3	0.0047	3	834.107	0	40.75	41	29565	1	aged	2.969	1.322	2
Q80WS3	FBRLL	rRNA/tRNA 2~-O-methyltransferase fibrillarin-like	DHAVVVGVYRPPPK		0.00052	1821.05	1821.06	0.0105	4	456.272	0	40.7	41	36679	1	aged	2.249	0.846	2.141
Q3U8W9	Q3U8W9	Bone marrow macrophage cDNA, RIKEN full-length enriched library, clone:I830045N07 product:heterogeneous nuclear ribonucleoprotein R, full insert sequence	GFCFLEYEDHK		0.0017	1720.78	1720.79	0.0022	3	574.602	0	40.23	40	77549	1	aged	1.62	0.45	1.172
Q8K3X4	EAP1	Enhanced at puberty protein 1	KASPEPPDSAESALK	Phospho (S)	0.0023	2038.03	2038.04	0.0089	3	680.355	1	39.61	40	85907	1	aged	2.357	0.752	1.953
Q3UYQ4	Q3UYQ4	11 days embryo head cDNA, RIKEN full-length enriched library, clone:6230411L24 product:apoptosis inhibitor 5, full insert sequence	TSEDTSSGSPPKK	Phospho (S)	0.0028	1831.89	1831.9	0.006	3	611.64	1	39.4	39	65482	1	aged	1.231	0.494	1.127
A2AUE1	A2AUE1	DnaJ	SLSTSGESLYHVLGLDK	Phospho (S)	0.0024	2173.09	2173.1	0.0116	3	725.375	0	39.37	39	18614	1	aged	1.507	0.3	1.209
Q8R0G9	NU133	Nuclear pore complex protein Nup133	RGPLVGIGPTSTPR	Phospho (T)	0.0022	1630.87	1630.87	0.003	3	544.631	1	39.36	39	137497	1	aged	3.794	-0.296	2.314
Q99KX1	MLF2	Myeloid leukemia factor 2	LAIQGPEDSPSR	Phospho (S)	0.0019	1492.7	1492.71	0.004	2	747.361	0	39.3	39	28371	1	aged	1.886	0.676	1.404
P10126	EF1A1	Elongation factor 1-alpha 1	KLEDGPK		0.0079	1217.73	1217.74	0.0059	2	609.878	1	32.1	39	57275	2	aged	1.027	0.361	0.621
P10126	EF1A1	Elongation factor 1-alpha 1	KDGSASGTTLLEALDCILPPTRPTDKPLR		0.0064	3542.92	3542.94	0.0204	6	591.497	1	28.52	39	57275	2	aged	---	---	---
O55042	SYUA	Isoform 1 of O55042	EGVVHGVTTVAEK		0.0017	1612.9	1612.91	0.0081	3	538.644	0	38.65	39	16782	1	aged	2.84	0.938	1.736
Q3TAB3	Q3TAB3	Activated spleen cDNA, RIKEN full-length enriched library, clone:F830023I01 product:LYRIC homolog	LRELLSVGLGFLR		0.00045	1615.99	1615.99	0.0012	3	539.671	1	37.98	38	18105	1	aged	---	---	---
Q3UIX4	Q3UIX4	17 days embryo heart cDNA, RIKEN full-length enriched library, clone:I920046K16 product:Splicing factor arginine/serine-rich 11	RPTEAVSPK	Phospho (S)	0.039	1351.71	1351.72	0.0065	3	451.58	0	26.62	38	60512	2	aged	2.743	0.757	1.537
Q3UIX4	Q3UIX4	17 days embryo heart cDNA, RIKEN full-length enriched library, clone:I920046K16 product:Splicing factor arginine/serine-rich 11	RPTEAVSPK	Phospho (S)	0.013	1351.71	1351.72	0.0069	2	676.866	0	31.5	38	60512	2	aged	3.001	0.738	1.407
Q8K2C9	PTAD1	Protein tyrosine phosphatase-like protein PTPLAD1	RPLFLAPDFDR		0.0028	1489.82	1489.82	0.0085	3	497.615	0	37.49	37	46412	1	aged	-31.884	2.548	-22.158
P26369	U2AF2	Splicing factor U2AF 65 kDa subunit	EEHGGLIRSPR	Phospho (S)	0.025	1473.72	1473.73	0.0042	3	492.249	1	27.94	37	57938	2	aged	3.058	0.799	1.816
P26369	U2AF2	Splicing factor U2AF 65 kDa subunit	EEHGGLIRSPR	Phospho (S)	0.035	1473.72	1473.73	0.0067	2	737.871	1	26.98	37	57938	2	aged	2.467	0.703	1.238
A2AU89	A2AU89	Transformation related protein 53 binding protein 1	SEDRPSSPQVSVAAVETK	Phospho (S)	0.0045	2254.11	2254.12	0.0079	3	752.379	0	37.41	37	223061	1	aged	-43.687	3.244	-22.135
Q9ERU9	RBP2	E3 SUMO-protein ligase RanBP2	SFLGNDDIGNLDGQVPDPDDLAR		0.0055	2586.23	2586.25	0.0146	3	863.09	0	37.4	37	381090	1	aged	2.567	-0.152	-0.045
Q7TMI3	UHRF2	Isoform 1 of Q7TMI3	RPASDDECPGDSK	Phospho (S)	0.0018	1789.73	1789.73	0.0076	3	597.585	0	37.38	37	100127	1	aged	2.151	0.381	1.882
A2AJP4	A2AJP4	Novel protein	SEEHSPSR	Phospho (S)	0.0012	1151.47	1151.47	0.0011	2	576.744	0	36.81	37	104337	1	aged	2.529	1.008	2.239
Q99KK2	NEUA	Isoform 1 of Q99KK2	RLAGVPLIGWVLR		0.00069	1593	1592.99	-0.0093	3	532.004	1	36.6	37	53289	1	aged	-1.876	-66.305	-16.966
Q6P9R1	DDX51	ATP-dependent RNA helicase DDX51	RVSGSATPNSEAPR	Phospho (S)	0.0036	1651.78	1651.79	0.0054	3	551.602	1	36.39	36	75638	1	aged	1.713	1.104	1.476
P30275	KCRU	Creatine kinase, ubiquitous mitochondrial precursor	SFLIWVNEEDHTR		0.0049	1788.89	1788.9	0.0039	3	597.306	0	36.36	36	50034	1	aged	1.087	0.818	1.529
A2A9R4	A2A9R4	ELAV	NCPSPMQTGAATDDSK	Phospho (S)	0.0043	2035.83	2035.83	0.0004	3	679.617	0	36.15	36	16186	1	aged	1.252	0.642	1.106
A2AR02	PPIG	Peptidyl-prolyl cis-trans isomerase G	EQSPVSK	Phospho (S)	0.0021	1141.56	1141.56	0.0024	2	571.79	0	35.9	36	103961	1	aged	2.693	0.953	2.895
Q8CFC7	SFR16	Isoform 1 of Q8CFC7	LTRPAASPAVGEK	Phospho (S)	0.0046	1663.89	1663.9	0.008	3	555.64	0	35.82	36	81167	1	aged	2.352	0.506	1.504
Q8BZX4	SFR12	Isoform 1 of Q8BZX4	AADEKGSPR	Phospho (S)	0.0042	1297.63	1297.63	0.0064	2	649.824	1	35.67	36	66621	1	aged	3.165	0.981	1.385
P46660	AINX	Alpha-internexin	TNEKEQLQGLNDR		0.0053	1831.96	1831.96	0.0016	3	611.662	1	35.62	36	59593	1	aged	0.758	0.349	0.216
A2AL12	A2AL12	Heterogeneous nuclear ribonucleoprotein A3	GGNFGGR		0.05	807.411	807.412	0.0009	2	404.713	0	15.03	35	37809	3	aged	---	---	---
A2AL12	A2AL12	Heterogeneous nuclear ribonucleoprotein A3	VVEPK		0.0099	858.542	858.545	0.0027	2	430.28	0	30.97	35	37809	3	aged	2.085	0.633	1.4
A2AL12	A2AL12	Heterogeneous nuclear ribonucleoprotein A3	EDSVKPGAHLTVK		0.0087	1812.05	1812.06	0.0108	3	605.027	0	28.73	35	37809	3	aged	1.753	1.091	2.008
Q99MR6	ARS2	Isoform A of Q99MR6	HELSPPQK	Phospho (S)	0.0036	1302.66	1302.66	0.0054	3	435.228	0	35.1	35	111134	1	aged	4.665	0.283	8.689
P70288	HDAC2	Histone deacetylase 2	MLPHAPGVQMQAIPEDAVHEDSGDEDGEDPDKR	Phospho (S)	0.013	3952.75	3952.76	0.0125	5	791.559	1	34.43	34	61635	1	aged	---	---	---
Q8BIZ6	SNIP1	Smad nuclear-interacting protein 1	QERLSPEPVAHR	Phospho (S)	0.02	1641.81	1641.81	0.0005	4	411.46	1	29.24	34	48181	2	aged	###	###	###
Q8BIZ6	SNIP1	Smad nuclear-interacting protein 1	QERLSPEPVAHR	Phospho (S)	0.033	1641.81	1641.81	0.0011	3	548.278	1	27.49	34	48181	2	aged	2.111	0.678	0.945
Q0VBL3	Q0VBL3	RNA binding motif protein 15	DRTPPLLYR	Phospho (T)	0.023	1353.69	1353.69	-0.0006	3	452.238	1	27.11	34	112903	2	aged	-35.342	-12.29	-20.974
Q0VBL3	Q0VBL3	RNA binding motif protein 15	LHSYSSPSTK	Phospho (S)	0.035	1473.71	1473.72	0.0071	3	492.247	0	26.83	34	112903	2	aged	2.319	0.724	1.851
Q8K327	K1802	Zinc finger protein KIAA1802	RPGPPLSPEIR	Phospho (S)	0.0071	1441.76	1441.76	0.003	3	481.594	0	33.85	34	99279	1	aged	0.88	1	0.711
P61264	STX1B	Syntaxin-1B	AIEQSIEQEEGLNR		0.008	1758.89	1758.9	0.0098	3	587.306	0	33.77	34	37299	1	aged	---	---	---
B1AYU7	B1AYU7	Novel protein	RDSFSENEK	Phospho (S)	0.0044	1478.66	1478.67	0.0033	3	493.897	1	33.71	34	114288	1	aged	1.985	0.528	1.023
A2AM62	A2AM62	Heterochromatin protein 1, binding protein 3	GEPESGEKEENNNK		0.012	1991.98	1991.98	0.002	3	665	1	33.67	34	21783	1	aged	1.439	0.632	1.676
P54227	STMN1	Stathmin	SKESVPDFPLSPPK	Phospho (S)	0.0076	2039.07	2039.08	0.0081	3	680.7	1	33.38	33	20722	1	aged	0.812	0.216	0.31
Q61136	PRP4B	Serine/threonine-protein kinase PRP4 homolog	SKDASPINR	Phospho (S)	0.0058	1354.68	1354.69	0.0037	3	452.57	1	33.38	33	135355	1	aged	3.087	0.947	2.889
A2AT70	A2AT70	Titin	LDASK		0.011	820.49	820.495	0.0047	2	411.255	0	33.2	33	423941	1	aged	2.057	0.615	1.54
Q9Z130	HNRDL	Heterogeneous nuclear ribonucleoprotein D-like	YHQIGSGK		0.006	1176.65	1176.66	0.0059	2	589.335	0	32.8	33	37567	1	aged	1.731	0.603	1.299
Q5XJF6	Q5XJF6	Ribosomal protein L10A	EVLHGNQR		0.0082	1095.59	1095.6	0.0065	2	548.806	0	32.74	33	29565	1	aged	1.202	0.559	0.757
O70133	DHX9	Isoform 1 of O70133	HLENNSHFGSHR		0.01	1577.76	1577.77	0.0083	3	526.929	0	32.58	33	159949	1	aged	0.768	0.55	0.833
Q9WTX2	PRKRA	Interferon-inducible double stranded RNA-dependent protein kinase activator A	EDSGTFSLGK	Phospho (S)	0.0089	1407.65	1407.66	0.0037	2	704.835	0	32.46	32	38032	1	aged	1.366	0.266	0.735
P11881	ITPR1	Isoform 1 of P11881	RESLTSFGNGPLSPGGPSKPGGGGGGPGSSSTSR	Phospho (S)	0.019	3453.65	3453.65	-0.0006	4	864.42	1	32.31	32	339967	1	aged	-1063.78	-936.057	58.168
Q04447	KCRB	Creatine kinase B-type	HGGYQPSDEHK		0.011	1541.75	1541.75	0.0062	3	514.925	0	32.28	32	45942	1	aged	0.864	0.309	0.864
B1ARR7	B1ARR7	Enolase 1, alpha non-neuron	GVSQAVEHINK		0.0071	1468.82	1468.83	0.0013	3	490.616	0	32.19	32	14559	1	aged	2.327	0.55	1.204
Q9DA08	SGF29	SAGA-associated factor 29 homolog	IAELLTELHQLIK		0.0012	1808.1	1808.1	0.0027	3	603.709	0	31.85	32	36920	1	aged	1.198	0.589	-0.079
P97379	G3BP2	Isoform A of P97379	SATPPPAEPASLPQEPPK	Phospho (S)	0.013	2181.1	2181.1	0.001	3	728.04	0	31.67	32	57415	1	aged	20	-1000	56
P63038	CH60	Isoform 1 of P63038	LVQDVANNTNEEAGDGTTTATVLAR		0.016	2703.34	2703.36	0.0157	3	902.127	0	31.19	31	68981	1	aged	2.174	-0.155	0.814
Q3UUZ7	Q3UUZ7	Adult female vagina cDNA, RIKEN full-length enriched library, clone:9930116L03 product:WDR protein, form B homolog	RGPEVEGSPVSEALR	Phospho (S)	0.02	1805.88	1805.89	0.0076	3	602.97	1	30.98	31	33969	1	aged	1.596	-0.154	1.914
Q66JP1	Q66JP1	Uba52 protein	ESTLHLVLR		0.0055	1210.72	1210.72	0.0029	3	404.58	0	30.92	31	17543	1	aged	0.907	0.27	1.492
Q8BTV2	CPSF7	Isoform 1 of Q8BTV2	DCLHGIEAK		0.012	1318.66	1318.66	0.0019	3	440.562	0	30.8	31	54567	1	aged	1.966	0.618	1.254
P62631	EF1A2	Elongation factor 1-alpha 2	KLEDNPK		0.009	1274.76	1274.76	0.0064	2	638.388	1	30.79	31	57471	1	aged	0.833	0.363	0.485
Q99LI7	CSTF3	Cleavage stimulation factor 77 kDa subunit	SVAFK		0.026	838.516	838.517	0.0014	2	420.266	0	27.77	31	92270	2	aged	1.425	0.662	0.794
Q99LI7	CSTF3	Cleavage stimulation factor 77 kDa subunit	RPNEDSDEDEEK	Phospho (S)	0.024	1829.76	1829.76	0.0062	2	915.888	0	26.44	31	92270	2	aged	4.052	0.666	0.974
Q99M28	RNPS1	Isoform 1 of Q99M28	APSPTK	Phospho (S)	0.011	967.498	967.502	0.0038	2	484.758	0	30.66	31	38511	1	aged	2.073	0.444	1.704
Q61464	ZN638	Isoform 1 of Q61464	GSTFSPDLK	Phospho (S)	0.013	1318.64	1318.64	0.0005	2	660.328	0	30.28	30	246344	1	aged	2.617	0.704	1.61
Q9CXK9	RBM33	Isoform 1 of Q9CXK9	ANSGGGGDGPHVSSK	Phospho (S)	0.015	1693.77	1693.77	0.0034	3	565.597	0	30.02	30	144525	1	aged	1.763	0.652	2.782
Q3U5B8	Q3U5B8	3 days neonate thymus cDNA, RIKEN full-length enriched library, clone:A630065L18 product:RNA binding motif protein 10, full insert sequence	HRHSPTGPPGFPR	Phospho (S)	0.025	1665.8	1665.8	0.0023	4	417.458	1	28.75	29	110956	1	aged	2.858	-0.212	1.349
A2A6A1	A2A6A1	Novel protein similar to Homo sapiens KIAA0553 protein	SQSPHYFQSGR	Phospho (S)	0.017	1516.66	1516.66	0.0044	3	506.562	0	28.57	29	183296	1	aged	1.427	0.508	1.05
P07901	HS90A	Heat shock protein HSP 90-alpha	CLELFTELAEDKENYK		0.037	2422.21	2422.22	0.0046	3	808.413	1	28.55	29	96729	1	aged	2.937	-0.009	2.874
Q6DFW4	NOL5	Nucleolar protein 5	HIKEEPLSEEEPCTSTAVPSPEK	Phospho (S); Phospho (T)	0.048	3174.43	3174.44	0.0152	3	1059.15	1	28.38	28	71238	1	aged	-32.043	-13.64	-20.89
Q8R1N0	CCD16	Coiled-coil domain-containing protein 16	APLVPHSGSIEK	Phospho (S)	0.024	1601.84	1601.84	0.0022	3	534.955	0	28.34	28	45383	1	aged	3.468	0.799	2.227
Q80TY5	VP13B	Vacuolar protein sorting-associated protein 13B	QIATK		0.019	847.537	847.539	0.0021	2	424.777	0	28.23	28	481568	1	aged	1.38	0.257	1.222
Q8R149	BUD13	Isoform 1 of Q8R149	AHHESPDLELHK	Phospho (S)	0.045	1779.85	1779.86	0.0073	4	445.973	0	27.77	28	80453	1	aged	2.263	0.437	1.418
Q9ERK4	XPO2	Exportin-2	IIIPEIQK		0.012	1240.8	1240.8	0.0048	2	621.41	0	27.69	28	119530	1	aged	0.736	0.431	0.682
P62908	RS3	40S ribosomal protein S3	DEILPTTPISEQK	Phospho (T)	0.03	1837.93	1837.94	0.0091	3	613.654	0	27.44	27	29822	1	aged	1.332	0.741	1.231
Q2KHS8	Q2KHS8	Mta1 protein	NNMSPHGIPAR	Phospho (S)	0.023	1416.65	1416.65	0.0058	3	473.224	0	27.42	27	86543	1	aged	2.11	1.206	2.156
Q3UFF9	Q3UFF9	Adult pancreas islet cells cDNA, RIKEN full-length enriched library, clone:C820018E11 product:ELAV	FGGPVHHQAQR		0.028	1376.72	1376.72	0.0061	3	459.915	0	27.4	27	39003	1	aged	1.152	0.755	1.344
Q6NXK2	ZN532	Isoform 1 of Q6NXK2	EVNDSPK	Phospho (S)	0.015	1155.54	1155.54	0.0019	2	578.779	0	27.36	27	125628	1	aged	3.136	1.028	2.224
Q3TVJ3	Q3TVJ3	Osteoclast-like cell cDNA, RIKEN full-length enriched library, clone:I420048M08 product:DEAD	EIITEEPSEEEADMPKPK	Phospho (S)	0.048	2583.24	2583.25	0.0134	4	646.82	0	27.35	27	108698	1	aged	-34.025	2.674	-22.154
Q8CFQ9	Q8CFQ9	Fusion, derived from t(12;16) malignant liposarcoma	APKPDGPGGGPGGSHMGGNYGDDR		0.059	2540.17	2540.19	0.015	4	636.054	0	27.1	27	54916	1	aged	---	---	---
Q9CY10	Q9CY10	13 days embryo liver cDNA, RIKEN full-length enriched library, clone:2510040B16 product:hemoglobin, beta adult major chain, full insert sequence	TYFPHFDVSHGSAQVK		0.042	2107.07	2107.09	0.0124	4	527.779	0	27.01	27	16870	1	aged	0.878	0.195	1.411
Q6PDM2	SFRS1	Isoform 1 of Q6PDM2	KLDNTK		0.023	1149.71	1149.71	0.0033	2	575.863	1	26.89	27	29117	1	aged	2.083	0.528	1.262
A2CG17	A2CG17	Drebrin 1	LSSPVLHR	Phospho (S)	0.037	1131.59	1131.6	0.0067	2	566.807	0	26.57	27	29775	1	aged	1.775	0.597	1.054
A2AU60	A2AU60	HnRNP-associated with lethal yellow	GRLSPVPVPR	Phospho (S)	0.051	1300.71	1300.72	0.0053	3	434.58	1	26.24	26	17336	1	aged	---	---	---
Q9D8V7	SC11C	Signal peptidase complex catalytic subunit SEC11C	GDNNEVDDR		0.02	1176.51	1176.51	0.0012	2	589.264	0	26.11	26	23808	1	aged	1.729	0.554	0.993
Q3TTN6	Q3TTN6	Adult male testis cDNA, RIKEN full-length enriched library, clone:4922505B05 product:GI:13385330 homolog	ADSYK		0.015	870.469	870.473	0.0041	2	436.244	0	25.87	26	65327	1	aged	0.271	0.123	0.273
Q9JLZ3	AUHM	Isoform 1 of Q9JLZ3	DRLEGLLAFK		0.011	1448.86	1448.87	0.0067	3	483.963	1	25.86	26	36774	1	aged	0.331	0.156	0.314
A2AV19	A2AV19	Exosome component 2	EVISRLR	Phospho (S)	0.04	1095.59	1095.6	0.0049	2	548.806	1	25.83	26	29781	1	aged	1.202	0.559	0.757
Q9D883	U2AF1	Splicing factor U2AF 35 kDa subunit	AVIDLNNR		0.027	1057.6	1057.61	0.0049	2	529.81	0	25.83	26	29796	1	aged	1.689	0.637	1.057
Q0VBL6	HIF3A	Isoform 1 of Q0VBL6	STLTSR		0.0047	807.457	807.457	0.0002	2	404.736	0	25.48	25	77129	1	aged	1.075	0.637	0.807
Q91WD5	NDUS2	NADH dehydrogenase [ubiquinone] iron-sulfur protein 2, mitochondrial precursor	VSPPK	Phospho (S)	0.028	894.482	894.484	0.0022	2	448.249	0	25.13	25	56228	1	aged	2.573	1.045	1.978
Q3UYX6	Q3UYX6	13 days embryo forelimb cDNA, RIKEN full-length enriched library, clone:5930438N24 product:FUS interacting protein	SASHTK	Phospho (S)	0.044	997.484	997.486	0.0018	2	499.75	0	25.02	25	36210	1	aged	2.626	0.513	2.454
Q8VDD9	PHIP	PH-interacting protein	RTAFYNEDDSEEEQR	Phospho (S)	0.048	2111.86	2111.87	0.0121	3	704.963	1	24.68	25	227332	1	aged	1.349	0.633	0.659
Q02053	UBA1X	Ubiquitin-like modifier-activating enzyme 1 X	ATLPSPDKLPGFK	Phospho (S)	0.046	1882.03	1882.04	0.0103	3	628.355	1	24.51	25	126625	1	aged	1.636	0.434	1.252
Q6PFF0	Q6PFF0	Splicing factor, arginine/serine-rich 15	NDDRDNSNR		0.043	1248.56	1248.56	0.0003	3	417.193	1	24.09	24	139945	1	aged	1.611	0.914	1.296
Mascot searches performed on version 2.2.04 using a maximum missed cleavage cut-off of 1, fixed modifications: for iTRAQ4plex (K), iTRAQ4plex (N-term), Methylthio (C), Methylthio (C), iTRAQ4plex (N-term), iTRAQ4plex (K) and variable modifications: Phospho (S), Phospho (T), and Phospho (Y). Peptide mass tolerance was set at 6 ppm, fragment mass tolerance at 0.5 Da, and significant threshold at 0.0…
