# Supplementary material for: Integrative Transcriptome Profiling of Cognitive Aging and Its Preservation through Ser/Thr Protein Phosphatase Regulation
Source: PLoS One. 2015 Jun 23;10(6):e0130891. doi: 10.1371/journal.pone.0130891 (PMC4478024; doi:10.1371/journal.pone.0130891)
Supplement: S2 Table — (XLSX) [file pone.0130891.s008.xlsx]

## Sheet: S2
S2 Table. Identification of all unique phosphopeptides with C.I. > 95% and significance < 0.05
Accession Number	Protein	Protein description	Phosphopeptide	Residue	Expect	Calculated Mass	Observed Mass	Mass Error (Da)	Charge	M/Z ratio	Missed Cleavage	Ion Score*	Protein Score **	Protein Mass	Protein Matches	Group
Q64475	H2B1B	Histone H2B type 1-B	K.HAVpSEGTK.A	Phospho (S)	0.026	1195.58	1195.58	-0.0004	2	598.799	0	26.82	457	16970	23	young
P61979	HNRPK	Isoform 3 of P61979	R.DYDDMpSPR.R	Phospho (S)	0.00088	1221.45	1221.45	0.0005	2	611.732	0	36.13	379	51978	13	young
P61979	HNRPK	Isoform 3 of P61979	R.RDYDDMpSPR.R	Phospho (S)	0.00031	1377.55	1377.55	-0.0005	3	460.191	1	42.98	379	51978	13	young
P48678	LMNA	Isoform A of P48678	R.SpSFSQHAR.T	Phospho (S)	0.0017	1142.5	1142.5	-0.0016	2	572.256	0	35.8	365	80187	15	young
P48678	LMNA	Isoform A of P48678	R.LSPpSPTSQR.S	Phospho (S)	0.0015	1195.57	1195.57	0.0001	2	598.793	0	35.09	365	80187	15	young
P48678	LMNA	Isoform A of P48678	R.LRLpSPSPTSQR.S	Phospho (S)	0.01	1464.76	1464.76	-0.0003	3	489.26	1	31.23	365	80187	15	young
Q4FJT0	Q4FJT0	Matr3 protein	R.SYpSPDGK.E	Phospho (S)	0.00093	1120.5	1120.5	-0.0015	2	561.259	0	38.86	360	104655	23	young
Q4FJT0	Q4FJT0	Matr3 protein	R.RDpSFDDR.G	Phospho (S)	0.025	1133.46	1133.46	-0.001	2	567.738	1	22.95	360	104655	23	young
Q3UR37	Q3UR37	12 days embryo spinal ganglion cDNA, RIKEN full-length enriched library, clone:D130015H21 product:BCL2-associated transcription factor 1, full insert sequence	R.RIDIpSPSALR.K	Phospho (S)	0.0054	1350.71	1350.71	-0.0012	3	451.245	1	33.02	306	98818	16	young
Q3UR37	Q3UR37	12 days embryo spinal ganglion cDNA, RIKEN full-length enriched library, clone:D130015H21 product:BCL2-associated transcription factor 1, full insert sequence	K.EVQpSPEQVK.S	Phospho (S)	0.0005	1410.7	1410.7	0	2	706.357	0	45.03	306	98818	16	young
Q3UR37	Q3UR37	12 days embryo spinal ganglion cDNA, RIKEN full-length enriched library, clone:D130015H21 product:BCL2-associated transcription factor 1, full insert sequence	K.SIFREEpSPLR.I	Phospho (S)	0.0027	1456.72	1456.72	0.0005	2	729.367	1	36.9	306	98818	16	young
Q3UR37	Q3UR37	12 days embryo spinal ganglion cDNA, RIKEN full-length enriched library, clone:D130015H21 product:BCL2-associated transcription factor 1, full insert sequence	K.KEVQpSPEQVK.S	Phospho (S)	0.00015	1682.9	1682.9	-0.0006	3	561.973	1	49.53	306	98818	16	young
Q3UR37	Q3UR37	12 days embryo spinal ganglion cDNA, RIKEN full-length enriched library, clone:D130015H21 product:BCL2-associated transcription factor 1, full insert sequence	K.ELFDYpSPPLHK.S	Phospho (S)	0.0014	1712.84	1712.85	0.0094	3	571.958	0	40.74	306	98818	16	young
Q3UR37	Q3UR37	12 days embryo spinal ganglion cDNA, RIKEN full-length enriched library, clone:D130015H21 product:BCL2-associated transcription factor 1, full insert sequence	K.KAEGEPQEEpSPLK.S	Phospho (S)	0.029	1952.98	1952.98	-0.0046	2	977.496	1	28.5	306	98818	16	young
Q3UR37	Q3UR37	12 days embryo spinal ganglion cDNA, RIKEN full-length enriched library, clone:D130015H21 product:BCL2-associated transcription factor 1, full insert sequence	R.YpSPSQNpSPIHHIPSR.R	2 Phospho (S)	0.0028	2022.88	2022.88	0.0006	3	675.302	0	38.14	306	98818	16	young
Q3UR37	Q3UR37	12 days embryo spinal ganglion cDNA, RIKEN full-length enriched library, clone:D130015H21 product:BCL2-associated transcription factor 1, full insert sequence	K.LKELFDYpSPPLHK.S	Phospho (S)	0.036	2098.12	2098.13	0.0115	3	700.385	1	26.03	306	98818	16	young
Q3UR37	Q3UR37	12 days embryo spinal ganglion cDNA, RIKEN full-length enriched library, clone:D130015H21 product:BCL2-associated transcription factor 1, full insert sequence	K.FHDpSEGDDTEETEDYR.Q	Phospho (S)	0.00013	2167.8	2167.81	0.0116	3	723.61	0	48.1	306	98818	16	young
Q3UR37	Q3UR37	12 days embryo spinal ganglion cDNA, RIKEN full-length enriched library, clone:D130015H21 product:BCL2-associated transcription factor 1, full insert sequence	K.DTFEHDPSEpSIDEFNK.S	Phospho (S)	0.0005	2276.97	2276.98	0.0036	3	759.999	0	45.33	306	98818	16	young
Q80TN1	Q80TN1	MKIAA0968 protein	R.QEpTVDCLK.K	Phospho (T)	0.00013	1348.6	1348.6	-0.0006	2	675.308	0	50.01	302	60240	11	young
P21619	LMNB2	Isoform B2 of P21619	R.RLETEDTSGpSPSR.A	Phospho (S)	0.0084	1657.74	1657.74	-0.0043	3	553.587	1	32.17	283	72557	12	young
Q3UK83	Q3UK83	CRL-1722 L5178Y-R cDNA, RIKEN full-length enriched library, clone:I730007E13 product:heterogeneous nuclear ribonucleoprotein A1, full insert sequence	K.SEpSPKEPEQLR.K	Phospho (S)	0.014	1666.82	1666.82	0.0014	2	834.417	1	31.54	280	41610	12	young
Q8BTI8	SRRM2	Isoform 1 of Q8BTI8	R.SGAGpSPPGKR.D	Phospho (S)	0.042	1280.65	1280.65	-0.0022	2	641.33	1	24.81	221	315077	14	young
Q8BTI8	SRRM2	Isoform 1 of Q8BTI8	R.EISpSSPTSK.N	Phospho (S)	0.024	1302.63	1302.63	-0.0009	2	652.322	0	27.32	221	315077	14	young
Q8BTI8	SRRM2	Isoform 1 of Q8BTI8	K.SGMpSPEQSK.T	Phospho (S)	0.00013	1317.59	1317.59	-0.0002	2	659.801	0	49.49	221	315077	14	young
Q8BTI8	SRRM2	Isoform 1 of Q8BTI8	R.SSpSPVTELTAR.S	Phospho (S)	0.003	1370.66	1370.66	0.0015	2	686.336	0	36.3	221	315077	14	young
Q8BTI8	SRRM2	Isoform 1 of Q8BTI8	R.RQPpSPQPSPR.D	Phospho (S)	0.0013	1372.67	1372.67	-0.001	3	458.565	1	39.97	221	315077	14	young
Q8BTI8	SRRM2	Isoform 1 of Q8BTI8	K.RVPpSPTPVPK.E	Phospho (S)	0.036	1444.8	1444.8	-0.0014	3	482.608	1	25.83	221	315077	14	young
Q8BTI8	SRRM2	Isoform 1 of Q8BTI8	K.SAVRPpSPpSPER.S	2 Phospho (S)	0.0076	1485.65	1485.65	-0.0036	3	496.223	0	33.02	221	315077	14	young
Q8BTI8	SRRM2	Isoform 1 of Q8BTI8	R.SRpTPPSAPSQSR.M	Phospho (T)	0.0091	1493.71	1493.71	-0.0029	3	498.91	1	33.24	221	315077	14	young
Q8BTI8	SRRM2	Isoform 1 of Q8BTI8	K.VpSSPVLETVQQR.T	Phospho (S)	1e-05	1565.79	1565.8	0.002	2	783.905	0	62.31	221	315077	14	young
Q8BTI8	SRRM2	Isoform 1 of Q8BTI8	R.QSHSESpSPDGEVK.S	Phospho (S)	0.0032	1753.78	1753.78	0.0009	2	877.896	0	37.37	221	315077	14	young
Q8BTI8	SRRM2	Isoform 1 of Q8BTI8	K.SEQPLSQVLPSLpSPEHK.E	Phospho (S)	0.00039	2243.14	2243.15	0.0106	4	561.796	0	46.74	221	315077	14	young
Q6PDM2	SFRS1	Isoform 1 of Q6PDM2	K.VDGPRpSPSYGR.S	Phospho (S)	0.041	1413.65	1413.65	-0.0002	2	707.833	1	24.81	193	29117	10	young
A2ADH4	A2ADH4	Alpha thalassemia/mental retardation syndrome X-linked homolog	K.RPECSSpSDTEK.S	Phospho (S)	0.037	1651.68	1651.69	0.003	3	551.569	0	24.26	180	320158	4	young
Q00PI9	HNRL2	Heterogeneous nuclear ribonucleoprotein U-like protein 2	K.SKPAGpSDGER.R	Phospho (S)	0.0027	1370.64	1370.65	0.0026	3	457.889	0	36.04	160	91938	8	young
Q00PI9	HNRL2	Heterogeneous nuclear ribonucleoprotein U-like protein 2	K.SKPAGpSDGERR.G	Phospho (S)	0.015	1526.74	1526.75	0.003	3	509.923	1	30.6	160	91938	8	young
Q00PI9	HNRL2	Heterogeneous nuclear ribonucleoprotein U-like protein 2	R.pSGDETPGSEAPGDK.A	Phospho (S)	0.04	1713.73	1713.73	0	3	572.252	0	24.98	160	91938	8	young
Q00PI9	HNRL2	Heterogeneous nuclear ribonucleoprotein U-like protein 2	K.AVEEQGDDQDpSEK.S	Phospho (S)	0.0035	1816.76	1816.76	-0.0002	3	606.594	0	36.14	160	91938	8	young
A2A8V9	A2A8V9	Serine/arginine repetitive matrix 1	R.RVpSSSR.S	Phospho (S)	0.041	914.446	914.445	-0.0007	2	458.23	1	22.15	155	118254	16	young
A2A8V9	A2A8V9	Serine/arginine repetitive matrix 1	R.RYpSPPIQR.R	Phospho (S)	0.046	1239.62	1239.62	-0.0014	3	414.215	1	23.73	155	118254	16	young
A2A8V9	A2A8V9	Serine/arginine repetitive matrix 1	K.pSRVSVpSPGR.T	2 Phospho (S)	0.037	1247.55	1247.55	0	2	624.785	1	25.88	155	118254	16	young
A2A8V9	A2A8V9	Serine/arginine repetitive matrix 1	R.TApSPPPPPK.R	Phospho (S)	0.0035	1258.66	1258.66	-0.0007	2	630.335	0	35.34	155	118254	16	young
A2A8V9	A2A8V9	Serine/arginine repetitive matrix 1	R.RpSPpSPPPAR.R	2 Phospho (S)	0.046	1267.56	1267.56	-0.001	3	423.527	1	22.34	155	118254	16	young
A2A8V9	A2A8V9	Serine/arginine repetitive matrix 1	R.APQTSpSPPPVR.R	Phospho (S)	0.017	1359.67	1359.67	-0.0004	2	680.841	0	28	155	118254	16	young
A2A8V9	A2A8V9	Serine/arginine repetitive matrix 1	R.SVSGpSPEPAAK.K	Phospho (S)	0.00016	1396.68	1396.68	-0.0001	2	699.349	0	48.44	155	118254	16	young
A2A8V9	A2A8V9	Serine/arginine repetitive matrix 1	R.TApSPPPPPKR.R	Phospho (S)	0.024	1414.76	1414.75	-0.0036	3	472.592	1	27.77	155	118254	16	young
A2A8V9	A2A8V9	Serine/arginine repetitive matrix 1	R.HRPSpSPApTPPPK.T	Phospho (S); Phospho (T)	0.028	1718.82	1718.81	-0.0011	3	573.945	0	28.03	155	118254	16	young
A2A8V9	A2A8V9	Serine/arginine repetitive matrix 1	R.HRPpSSPApTPPPK.T	Phospho (S); Phospho (T)	0.02	1718.82	1718.82	0.0009	3	573.946	0	29.57	155	118254	16	young
A2A8V9	A2A8V9	Serine/arginine repetitive matrix 1	K.EKpSPELPEPSVR.M	Phospho (S)	0.0055	1734.88	1734.89	0.0067	3	579.303	1	36.01	155	118254	16	young
A2A8V9	A2A8V9	Serine/arginine repetitive matrix 1	R.RpSPpSPAPPPPPPPPPPR.R	2 Phospho (S)	0.0045	2043.98	2043.98	0.0011	3	682.335	1	36.81	155	118254	16	young
Q569Z6	TR150	Thyroid hormone receptor-associated protein 3	R.QAYpSPR.R	Phospho (S)	0.018	944.424	944.424	0.0006	2	473.219	0	24.85	155	122570	8	young
Q569Z6	TR150	Thyroid hormone receptor-associated protein 3	K.SSpSPPPR.K	Phospho (S)	0.00077	950.434	950.435	0.0004	2	476.225	0	39.95	155	122570	8	young
Q569Z6	TR150	Thyroid hormone receptor-associated protein 3	R.ASVSDLpSPR.E	Phospho (S)	5.1e-05	1154.55	1154.55	0.0003	2	578.28	0	53.02	155	122570	8	young
Q569Z6	TR150	Thyroid hormone receptor-associated protein 3	K.SSpSPPPRK.T	Phospho (S)	0.05	1222.63	1222.63	0	3	408.551	1	24.66	155	122570	8	young
Q569Z6	TR150	Thyroid hormone receptor-associated protein 3	R.IDIpSPSTFR.K	Phospho (S)	0.00081	1258.61	1258.61	0.0068	2	630.315	0	42.95	155	122570	8	young
Q569Z6	TR150	Thyroid hormone receptor-associated protein 3	R.RIDIpSPSTFR.K	Phospho (S)	0.01	1414.71	1414.71	0.0007	2	708.362	1	30.57	155	122570	8	young
Q569Z6	TR150	Thyroid hormone receptor-associated protein 3	R.pSREEEWDPEYTPK.S	Phospho (S)	0.017	2032.9	2032.91	0.0029	3	678.642	1	31.04	155	122570	8	young
Q7TQD2	TPPP	Tubulin polymerization-promoting protein	K.RLSLEpSEGANEGATAAPELSALEEAFR.R	Phospho (S)	2.7e-07	3041.45	3041.45	0.0011	3	1014.82	1	80.97	148	27733	4	young
Q60668	HNRPD	Isoform 1 of Q60668	K.NEEDEGHSNSpSPR.H	Phospho (S)	0.0074	1680.65	1680.65	0.0036	2	841.334	0	30.1	138	43224	6	young
Q60668	HNRPD	Isoform 1 of Q60668	K.IDASKNEEDEGHSNSpSPR.H	Phospho (S)	0.013	2339.03	2339.02	-0.0098	3	780.68	1	32.56	138	43224	6	young
Q5SVJ0	Q5SVJ0	Calcium/calmodulin-dependent protein kinase II, beta	R.NFpSVGR.Q	Phospho (S)	0.01	902.413	902.412	-0.0009	2	452.214	0	28.88	136	78971	8	young
Q5SVJ0	Q5SVJ0	Calcium/calmodulin-dependent protein kinase II, beta	K.NSSAITpSPK.G	Phospho (S)	0.02	1271.64	1271.64	-0.0007	2	636.825	0	27.74	136	78971	8	young
A2AU89	A2AU89	Transformation related protein 53 binding protein 1	R.STPFIVPSpSPTEQGGR.K	Phospho (S)	0.0094	1882.89	1882.9	0.0036	2	942.457	0	33.61	130	223061	5	young
A2AU89	A2AU89	Transformation related protein 53 binding protein 1	R.SEDRPSpSPQVSVAAVETK.E	Phospho (S)	0.0024	2254.11	2254.11	0.0006	3	752.377	0	39.53	130	223061	5	young
A2AU89	A2AU89	Transformation related protein 53 binding protein 1	R.TEEDRENTQIDDTEPLpSPVSNSK.L	Phospho (S)	5.5e-06	2971.35	2971.36	0.0039	3	991.46	1	67.57	130	223061	5	young
A2AU89	A2AU89	Transformation related protein 53 binding protein 1	K.EHHPEEGFpSGSEVEEVPETPCGSHR.E	Phospho (S)	0.019	3031.22	3031.23	0.0056	4	758.815	0	31.02	130	223061	5	young
A2AU89	A2AU89	Transformation related protein 53 binding protein 1	R.ASQEPFpSPAEDVMETDLLEGLAANQDRPSK.M	Phospho (S)	0.00043	3612.69	3612.69	0.0043	4	904.181	0	49.12	130	223061	5	young
Q8C2Q7	Q8C2Q7	2 days neonate thymus thymic cells cDNA, RIKEN full-length enriched library, clone:E430005G16 product:heterogeneous nuclear ribonucleoprotein H1, full insert sequence	K.HTGPNpSPDTANDGFVR.L	Phospho (S)	5.5e-07	1907.83	1907.83	0.0021	3	636.951	0	75.32	101	53865	3	young
Q3TUQ5	Q3TUQ5	11 days embryo whole body cDNA, RIKEN full-length enriched library, clone:2700028H03 product:pinin, full insert sequence	K.EAGIVHpSDAEK.E	Phospho (S)	0.046	1522.73	1522.73	-0.001	3	508.583	0	25.57	96	91528	3	young
Q3TUQ5	Q3TUQ5	11 days embryo whole body cDNA, RIKEN full-length enriched library, clone:2700028H03 product:pinin, full insert sequence	R.RGFpSDSGGGPPAK.Q	Phospho (S)	2.1e-05	1599.77	1599.76	-0.0011	3	534.262	1	58.94	96	91528	3	young
Q3TUQ5	Q3TUQ5	11 days embryo whole body cDNA, RIKEN full-length enriched library, clone:2700028H03 product:pinin, full insert sequence	R.QEpSDPEDDDVK.K	Phospho (S)	3.9e-05	1643.68	1643.68	0	2	822.848	0	53.67	96	91528	3	young
Q3TWW8	Q3TWW8	Osteoclast-like cell cDNA, RIKEN full-length enriched library, clone:I420022J23 product:splicing factor, arginine/serine-rich 6, full insert sequence	R.SHpSPLPAPPSK.A	Phospho (S)	0.0004	1484.76	1484.76	-0.0021	3	495.928	0	44.21	93	42985	3	young
Q8JZX4	SPF45	Splicing factor 45	R.RPDPDpSDEDEDYER.E	Phospho (S)	7.3e-06	1960.74	1960.74	-0.0007	3	654.589	0	61.73	92	50792	3	young
Q8JZX4	SPF45	Splicing factor 45	K.AAIPPPVpYEEPDRPRSPTGPSNSFLANMGGTVAHK.I	Phospho (Y)	0.015	4027.99	4028	0.0135	5	806.607	1	32.3	92	50792	3	young
Q91VM5	Q91VM5	Rbmxrt protein	R.DVYLpSPR.D	Phospho (S)	0.0087	1072.51	1072.51	0.0001	2	537.261	0	31.8	86	44154	8	young
Q91VM5	Q91VM5	Rbmxrt protein	K.RSpTPSGPVR.S	Phospho (T)	0.028	1179.59	1179.59	-0.0009	2	590.801	1	25.96	86	44154	8	young
Q91VM5	Q91VM5	Rbmxrt protein	R.RDVYLpSPR.D	Phospho (S)	0.015	1228.61	1228.61	-0.0008	3	410.543	1	29.28	86	44154	8	young
Q6A0C0	Q6A0C0	MKIAA0138 protein	R.APTAALpSPEPQDSK.E	Phospho (S)	0.00021	1778.87	1778.87	0	3	593.964	0	49.21	85	69352	2	young
Q9D6Z1	NOL5A	Nucleolar protein 5A	K.EELApSDLEEMATSSAK.R	Phospho (S)	0.00022	2077.94	2077.95	0.0107	3	693.657	0	49.86	82	74159	4	young
P62996	TRA2B	Isoform 1 of P62996	R.SGpSAHGSGK.S	Phospho (S)	0.0048	1154.53	1154.53	-0.002	2	578.273	0	33.79	79	34890	4	young
Q9JIX8	ACINU	Isoform 1 of Q9JIX8	R.LQPEQGpSPK.K	Phospho (S)	0.0022	1350.68	1350.68	-0.0012	3	451.233	0	37.09	78	164612	3	young
Q9JIX8	ACINU	Isoform 1 of Q9JIX8	K.SQSPpSPPPLPEDLEK.A	Phospho (S)	0.0044	1987.97	1987.98	0.0017	3	663.666	0	36.94	78	164612	3	young
P14873	MAP1B	Microtubule-associated protein 1B	K.REpSVVSGDDR.A	Phospho (S)	0.029	1342.6	1342.6	-0.0017	3	448.54	1	26.01	78	304590	3	young
P14873	MAP1B	Microtubule-associated protein 1B	R.SVSPGVTQAVVEEHCApSPEEK.T	Phospho (S)	0.00022	2596.18	2596.18	-0.0006	3	866.4	0	51.32	78	304590	3	young
P35564	CALX	Calnexin precursor	K.AEEDEILNRpSPR.N	Phospho (S)	0.0041	1651.77	1651.77	0.0021	2	826.893	1	37.36	74	76060	2	young
Q3UIX4	Q3UIX4	17 days embryo heart cDNA, RIKEN full-length enriched library, clone:I920046K16 product:Splicing factor arginine/serine-rich 11	K.RPTEAVpSPK.T	Phospho (S)	0.0055	1351.71	1351.7	-0.0064	2	676.859	0	34.73	68	60512	3	young
Q3UIX4	Q3UIX4	17 days embryo heart cDNA, RIKEN full-length enriched library, clone:I920046K16 product:Splicing factor arginine/serine-rich 11	K.LNHVAAGLVpSPSLK.S	Phospho (S)	0.00092	1772.98	1772.99	0.0059	3	592.002	0	42.2	68	60512	3	young
A2AUE1	A2AUE1	DnaJ	R.SLSTpSGESLYHVLGLDK.N	Phospho (S)	0.0011	2173.09	2173.1	0.0095	3	725.374	0	42.45	68	18614	2	young
A2AUE1	A2AUE1	DnaJ	R.SLpSTSGESLYHVLGLDK.N	Phospho (S)	0.00098	2173.09	2173.1	0.0116	3	725.375	0	43.21	68	18614	2	young
Q3TLQ0	Q3TLQ0	Mammary gland RCB-0527 Jyg-MC(B) cDNA, RIKEN full-length enriched library, clone:G930004O09 product:microtubule-associated protein 2, full insert sequence	R.VDHGAEIITQSPpSR.S	Phospho (S)	3.4e-06	1732.83	1732.83	0.0025	2	867.422	0	67.89	68	58789	1	young
Q91XU0	WRIP1	Isoform 1 of Q91XU0	K.RPAAAAAAGSApSPR.S	Phospho (S)	1.1e-05	1476.73	1476.73	-0.0002	3	493.251	0	61.88	62	76716	1	young
Q61686	CBX5	Chromobox protein homolog 5	R.KSpSFSNSADDIK.S	Phospho (S)	7.6e-05	1809.89	1809.89	0.0009	3	604.303	1	54.15	61	26633	2	young
P48437	PROX1	Homeobox prospero-like protein PROX1	K.DRApSPESLDLTR.D	Phospho (S)	0.012	1582.75	1582.75	-0.0003	3	528.59	1	31.52	57	89776	2	young
Q8K327	K1802	Zinc finger protein KIAA1802	R.GPpSPESVK.S	Phospho (S)	0.0028	1167.58	1167.58	-0.0007	2	584.796	0	36.21	56	99279	2	young
Q8K327	K1802	Zinc finger protein KIAA1802	R.RPGPPLpSPEIR.S	Phospho (S)	0.0012	1441.76	1441.76	-0.0004	3	481.593	0	41.6	56	99279	2	young
Q9QX47	SON	Isoform 1 of Q9QX47	K.ESAQAVAVALpSPK.E	Phospho (S)	9.7e-05	1637.86	1637.86	-0.0013	3	546.961	0	52.02	52	278251	1	young
Q8VIE5	Q8VIE5	BetaIV-spectrin sigma1	R.QEpSADHEGPHSLTLGR.Y	Phospho (S)	0.00013	1956.88	1956.89	0.0077	3	653.304	0	51.74	52	304342	1	young
Q8R1B4	EIF3C	Eukaryotic translation initiation factor 3 subunit C	K.QPLLLpSEDEEDTKR.V	Phospho (S)	0.00024	2040	2040	-0.0002	3	681.008	1	49.9	50	117112	1	young
P42208	Sep2	Septin-2	K.IYHLPDAEpSDEDEDFKEQTR.L	Phospho (S)	0.0043	2804.24	2804.25	0.0091	3	935.758	1	38.64	49	45574	2	young
A2AMQ5	A2AMQ5	Phosphatidate cytidylyltransferase	K.LDGETApSDSESR.A	Phospho (S)	0.00013	1489.61	1489.61	0.0004	2	745.81	0	48.4	48	52171	1	young
A2ARP8	A2ARP8	Microtubule-associated protein 1 A	K.ELSSEPRpTPPAQK.G	Phospho (T)	0.041	1806.91	1806.91	0.0002	3	603.311	1	27.28	48	355749	2	young
Q8VDQ9	KRI1	Protein KRI1 homolog	K.YVDEDNpSDGETVDHR.L	Phospho (S)	0.00022	1973.78	1973.78	0.0015	3	658.933	0	46.34	46	93196	1	young
A2AU60	A2AU60	HnRNP-associated with lethal yellow	R.GRLpSPVPVPR.A	Phospho (S)	0.0085	1300.71	1300.71	-0.0001	3	434.579	1	33.14	46	17336	2	young
Q9EPQ8	TCF20	Isoform 1 of Q9EPQ8	R.DEAApSPGAK.D	Phospho (S)	0.00022	1212.56	1212.56	-0.0015	2	607.288	0	45.36	45	233542	1	young
P70288	HDAC2	Histone deacetylase 2	R.MLPHAPGVQMQAIPEDAVHEDpSGDEDGEDPDKR.I	Phospho (S)	0.0012	3952.75	3952.76	0.0063	5	791.558	1	44.26	44	61635	1	young
O88532	ZFR	Zinc finger RNA-binding protein	R.RDpSDGVDGFEAEGK.K	Phospho (S)	0.00084	1848.81	1848.82	0.0085	3	617.281	1	44.25	44	128657	1	young
Q3UID0	Q3UID0	16 days embryo heart cDNA, RIKEN full-length enriched library, clone:I920080J03 product:Hypothetical protein	K.TLTDEVNpSPDSDRR.D	Phospho (S)	0.00074	1827.81	1827.81	-0.0008	3	610.278	1	43.72	44	138755	1	young
Q9ERU9	RBP2	E3 SUMO-protein ligase RanBP2	K.YSLpSPSK.S	Phospho (S)	0.045	1148.57	1148.57	-0.0007	2	575.293	0	23.88	44	381090	2	young
Q99KX1	MLF2	Myeloid leukemia factor 2	R.LAIQGPEDpSPSR.Q	Phospho (S)	0.00094	1492.7	1492.71	0.0014	2	747.36	0	41.73	42	28371	1	young
Q99PV8	BC11B	Isoform 1 of Q99PV8	R.SGTApSGGSTPHLGGPGPGRPSSK.E	Phospho (S)	0.002	2416.17	2416.18	0.0043	3	806.4	0	41.65	42	101943	1	young
Q3UDE9	Q3UDE9	Bone marrow macrophage cDNA, RIKEN full-length enriched library, clone:G530130E02 product:PTK2 protein tyrosine kinase 2 beta, full insert sequence	K.RNpSLPQIPTLNLEAR.R	Phospho (S)	0.0016	1945.03	1945.03	0.0066	3	649.352	1	41.31	41	126918	1	young
P26369	U2AF2	Splicing factor U2AF 65 kDa subunit	K.EEHGGLIRpSPR.H	Phospho (S)	0.022	1473.72	1473.72	0.0029	3	492.249	1	28.23	41	57938	2	young
P11881	ITPR1	Isoform 1 of P11881	R.RDpSVLAASR.D	Phospho (S)	0.00093	1197.6	1197.6	-0.0014	3	400.206	1	40.85	41	339967	1	young
Q3ULB0	Q3ULB0	Blastocyst blastocyst cDNA, RIKEN full-length enriched library, clone:I1C0022A01 product:RNA binding motif protein 6, full insert sequence	K.KEEpSPPPPK.V	Phospho (S)	0.029	1519.8	1519.8	-0.002	3	507.607	1	27.11	41	124385	2	young
Q62048	PEA15	Isoform 1 of Q62048	R.QPpSEEEIIK.L	Phospho (S)	0.0014	1439.72	1439.72	0.0012	2	720.865	0	40.53	41	17108	1	young
Q3TNH0	Q3TNH0	6 days neonate spleen cDNA, RIKEN full-length enriched library, clone:F430009E14 product:thymopoietin, full insert sequence	K.GPPDFSSDEEREPpTPVLGSGASVGR.G	Phospho (T)	0.025	2766.26	2766.27	0.0031	3	923.096	1	30.3	40	51256	2	young
Q8BJT2	Q8BJT2	Adult male aorta and vein cDNA, RIKEN full-length enriched library, clone:A530026J07 product:adducin 1	R.AAVVpTSPPPTTAPHK.E	Phospho (T)	0.0019	1840.97	1840.97	-0.0018	3	614.663	0	39.45	39	33028	1	young
Q9R020	ZRAB2	Isoform 1 of Q9R020	R.ENVEYIEREEpSDGEYDEFGR.K	Phospho (S)	0.0021	2688.1	2688.1	0.0044	3	897.042	1	39.21	39	42595	1	young
Q0P678	ZCH18	Isoform 1 of Q0P678	K.KANLpSPDR.G	Phospho (S)	0.0086	1267.65	1267.65	-0.0003	2	634.834	1	30.4	39	116911	2	young
Q8VDP4	K1967	Protein KIAA1967 homolog	K.RPSpSGGEEEEK.A	Phospho (S)	0.0015	1571.71	1571.7	-0.0027	3	524.909	0	38.82	39	110217	1	young
O54774	AP3D1	AP-3 complex subunit delta-1	R.HSSLPTEpSDEDIAPAQR.V	Phospho (S)	0.003	2075.93	2075.93	0.0012	3	692.984	0	38.49	38	152678	1	young
Q6AXD3	Q6AXD3	Abi1 protein	R.TNPPTQKPPSPPVpSGR.G	Phospho (S)	0.0031	2027.04	2027.05	0.0012	3	676.689	0	38.14	38	52028	1	young
Q2PFD7	PSD3	Isoform 1 of Q2PFD7	K.SHSpSPSLNPDASPVTAK.V	Phospho (S)	0.0038	2062	2062	0.0006	3	688.34	0	37.75	38	126731	1	young
Q6ZQ03	FNBP4	Isoform 1 of Q6ZQ03	R.RPILQLpSPPGPR.S	Phospho (S)	0.0021	1553.86	1553.86	0.0007	3	518.96	0	37.64	38	120237	1	young
Q7TMI3	UHRF2	Isoform 1 of Q7TMI3	K.RPApSDDECPGDSK.V	Phospho (S)	0.015	1789.73	1789.72	-0.0008	3	597.582	0	27.94	37	100127	2	young
B1AQW2	B1AQW2	Microtubule-associated protein tau	K.SPVVSGDpTSPR.H	Phospho (T)	0.002	1324.61	1324.61	-0.0004	2	663.314	0	36.83	37	47155	1	young
Q61136	PRP4B	Serine/threonine-protein kinase PRP4 homolog	R.SKDApSPINR.W	Phospho (S)	0.0033	1354.68	1354.68	-0.0017	3	452.568	1	35.81	36	135355	1	young
Q3TIX9	SNUT2	U4/U6.U5 tri-snRNP-associated protein 2	R.EADEDpSEPER.E	Phospho (S)	0.00098	1399.53	1399.53	0.0002	2	700.77	0	35.61	36	72344	1	young
A2AGT9	A2AGT9	Rho GTPase activating protein 1	K.SSpSPEPVTHLK.W	Phospho (S)	0.0048	1548.78	1548.78	-0.0011	3	517.267	0	34.95	35	59008	1	young
Q3TY62	Q3TY62	Visual cortex cDNA, RIKEN full-length enriched library, clone:K430348H12 product:metastasis associated 3, full insert sequence	R.HAELSGpSPLK.S	Phospho (S)	0.0042	1405.72	1405.72	-0.0015	3	469.58	0	34.74	35	71352	1	young
Q3TKZ9	Q3TKZ9	Blastocyst blastocyst cDNA, RIKEN full-length enriched library, clone:I1C0008M12 product:nucleolar and coiled-body phosphoprotein 1, full insert sequence	K.AAKEpSEEEEEEEETEEK.K	Phospho (S)	0.012	2536.1	2536.1	0.001	4	635.031	1	34.52	35	89378	1	young
Q80UU9	PGRC2	Membrane-associated progesterone receptor component 2	R.LLKPGEEPSEYpTDEEDTK.D	Phospho (T)	0.012	2591.23	2591.23	0.0066	3	864.751	0	34.03	34	25285	1	young
A2ADB0	A2ADB0	SPEN homolog, transcriptional regulator	R.RPQpSPGVSPAHSER.L	Phospho (S)	0.0077	1727.82	1727.83	0.0025	3	576.949	0	33.8	34	433692	1	young
A2AJT4	SFR18	Splicing factor, arginine/serine-rich 18	R.QRpSPIALPVK.Q	Phospho (S)	0.0053	1475.85	1475.85	-0.0002	3	492.956	1	33.78	34	102527	1	young
Q99M08	HCFT1	Hepatitis C virus F protein-transactivated protein 1 homolog	R.RGpSFEAGR.R	Phospho (S)	0.011	1102.5	1102.5	-0.0012	2	552.259	1	26.25	34	7688	2	young
Q9Z2Q6	Sep5	Septin-5	K.FGIHVYQFPECDpSDEDEDFKQQDR.E	Phospho (S)	0.014	3360.4	3360.4	0.005	4	841.108	1	33.52	34	47844	1	young
Q8CH25	SLTM	Isoform 1 of Q8CH25	K.DVQDAIAQpSPEK.E	Phospho (S)	0.0081	1667.8	1667.8	-0.0012	3	556.941	0	33.5	34	131444	1	young
Q2NL51	GSK3A	Glycogen synthase kinase-3 alpha	R.GEPNVSpYICSR.Y	Phospho (Y)	0.0046	1493.62	1493.62	0.0076	2	747.819	0	32.7	33	55409	1	young
Q64511	TOP2B	DNA topoisomerase 2-beta	R.KApSGSENEGDYNPGR.K	Phospho (S)	0.013	1947.86	1947.85	-0.0049	3	650.291	1	32.68	33	209622	1	young
Q69ZR9	CC063	Uncharacterized protein C3orf63 homolog	R.NNpSRDETTEPEQQK.S	Phospho (S)	0.013	2042.91	2042.91	-0.0007	3	681.979	1	32.42	32	200577	1	young
Q8BZ98	DYN3	Isoform 1 of Q8BZ98	R.RpSPPPSPTTQR.R	Phospho (S)	0.011	1446.71	1446.71	-0.0018	3	483.243	1	31.77	32	105809	1	young
Q08460	KCMA1	Isoform 1 of Q08460	R.RLEDEQPPpTLSPK.K	Phospho (T)	0.012	1876.95	1876.95	0.0009	3	626.659	1	31.64	32	144866	1	young
Q8CHI8	EP400	Isoform 1 of Q8CHI8	K.GFDpTSPEHSLDLGISGR.K	Phospho (T)	0.017	2010.92	2010.93	0.0092	3	671.316	0	31.23	31	360570	1	young
Q5XG69	K0888	Uncharacterized protein KIAA0888	K.GHTEENLpSPVSK.K	Phospho (S)	0.011	1664.8	1664.8	-0.0006	3	555.941	0	30.96	31	79640	1	young
Q8C671	Q8C671	0 day neonate head cDNA, RIKEN full-length enriched library, clone:4833401I21 product:splicing factor, arginine/serine-rich 2	R.pTSPDTLR.R	Phospho (T)	0.0091	1012.47	1012.47	-0.0003	2	507.243	0	30.76	31	31433	1	young
Q6NXK2	ZN532	Isoform 1 of Q6NXK2	K.EVNDpSPK.A	Phospho (S)	0.024	1155.54	1155.54	-0.0018	2	578.777	0	24.98	31	125628	2	young
Q62376	RU17	Isoform 1 of Q62376	R.YDERPGPpSPLPHR.D	Phospho (S)	0.047	1743.82	1743.83	0.0063	4	436.964	0	26.13	31	55321	2	young
Q62318	TIF1B	Isoform 1 of Q62318	K.RPAASSAAAASAAASpSPAGGGGEAQELLEHCGVCR.E	Phospho (S)	0.032	3525.54	3525.54	0.0057	4	882.393	0	30.33	30	96413	1	young
Q2KHS8	Q2KHS8	Mta1 protein	R.NNMpSPHGIPAR.S	Phospho (S)	0.02	1416.65	1416.65	-0.0003	3	473.222	0	28.78	29	86543	1	young
Q9D824	FIP1	Isoform 1 of Q9D824	R.AEpSPDLR.R	Phospho (S)	0.017	1010.46	1010.46	-0.0003	2	506.235	0	25.88	29	69433	2	young
Q8VI24	SATB2	Isoform 1 of Q8VI24	R.SGpSPDVK.G	Phospho (S)	0.0092	1056.51	1056.51	-0.0019	2	529.261	0	28.71	29	88830	1	young
A2A482	A2A482	Protein kinase C binding protein 1	K.STApSPASTK.T	Phospho (S)	0.018	1216.59	1216.59	-0.0005	2	609.304	0	28.45	28	151191	1	young
P54227	STMN1	Stathmin	R.SKESVPDFPLpSPPK.K	Phospho (S)	0.023	2039.07	2039.08	0.0085	3	680.7	1	28.43	28	20722	1	young
Q6P9K8	CSKI1	Isoform 1 of Q6P9K8	K.KVPLPGPGpSPEVK.R	Phospho (S)	0.02	1816.02	1816.03	0.003	3	606.349	1	27.88	28	162535	1	young
Q8BIZ6	SNIP1	Smad nuclear-interacting protein 1	K.QERLpSPEPVAHR.R	Phospho (S)	0.034	1641.81	1641.82	0.0068	4	411.462	1	27.75	28	48181	1	young
Q9CQS8	SC61B	Protein transport protein Sec61 subunit beta	M.PGPTPSGTNVGSSGRpSPSK.A	Phospho (S)	0.035	2137.04	2137.04	0.0005	3	713.354	1	26.96	27	10719	1	young
O55129	O55129	STOP protein	K.GQpSPTAPGPTK.D	Phospho (S)	0.041	1407.7	1407.7	0.0005	2	704.858	0	25.72	26	107731	1	young
Q80V83	Q80V83	Ddx23 protein	R.SSLpSPGR.G	Phospho (S)	0.034	926.434	926.433	-0.0012	2	464.224	0	25.65	26	39382	1	young
Q91Z31	PTBP2	Isoform 1 of Q91Z31	K.ETSLLAVPGALpSPLAIPNAAAAAAAAAAGR.V	Phospho (S)	0.031	2909.55	2909.55	0.0053	3	970.859	0	25.28	25	62444	1	young
Q9R1Q8	TAGL3	Transgelin-3	R.RGFpSEEQLR.Q	Phospho (S)	0.036	1344.63	1344.63	-0.0013	3	449.217	1	25.19	25	24612	1	young
Q8CHP6	PHC3	Isoform 1 of Q8CHP6	R.RPpSGPEGAAR.E	Phospho (S)	0.041	1220.58	1220.58	-0.0014	3	407.866	0	24.87	25	109908	1	young
Q8R0F5	RBMX2	RNA-binding motif protein, X-linked 2	K.SHSGpSPDGR.S	Phospho (S)	0.015	1122.46	1122.46	-0.001	2	562.236	0	24.84	25	43985	1	young
Q80XU3	NUCKS	Nuclear ubiquitous casein and cyclin-dependent kinases substrate	R.KVVDYSQFQEpSDDADEDYGR.D	Phospho (S)	3.1e-05	2733.17	2733.18	0.0094	3	912.067	1	58.8	59	31918	1	aged
Q8BTI8	SRRM2	Isoform 1 of Q8BTI8	K.VSpSPVLETVQQR.T	Phospho (S)	4e-05	1565.79	1565.8	0.0058	2	783.907	0	56.27	179	315077	12	aged
Q3UM39	Q3UM39	Mammary gland RCB-0527 Jyg-MC(B) cDNA, RIKEN full-length enriched library, clone:G930003I10 product:Similar to translation initiation factor IF2 homolog	K.TARPNSEAPLpSGSEDADDSNK.L	Phospho (S)	6.7e-05	2528.13	2528.14	0.0112	3	843.72	0	56.19	56	106454	1	aged
Q9JIX8	ACINU	Isoform 1 of Q9JIX8	R.SLpSPLSGTTDTK.A	Phospho (S)	0.00015	1573.78	1573.79	0.0036	2	787.901	0	50.37	84	164612	3	aged
Q9D824	FIP1	Isoform 1 of Q9D824	R.ERDHpSPTPSVFNSDEER.Y	Phospho (S)	0.00015	2224.95	2224.95	0.0016	3	742.658	1	50.79	51	69433	1	aged
P48678	LMNA	Isoform A of P48678	R.ASSHpSSQSQGGGSVTK.K	Phospho (S)	0.00027	1871.86	1871.86	0.0004	3	624.961	0	49.36	355	80187	18	aged
P20357	MAP2	Microtubule-associated protein 2	R.VDHGAEIITQpSPSR.S	Phospho (S)	0.00039	1732.83	1732.84	0.0099	3	578.62	0	47.71	66	221230	3	aged
A2BI12	A2BI12	PC4 and SFRS1 interacting protein 1	K.QSNASpSDVEVEEK.E	Phospho (S)	0.00045	1788.8	1788.81	0.0103	2	895.413	0	46.1	76	44917	4	aged
B1AQW2	B1AQW2	Microtubule-associated protein tau	K.SPVVSGDTpSPR.H	Phospho (S)	0.00089	1324.61	1324.62	0.0033	2	663.316	0	40.9	52	47155	2	aged
P43277	H13	Histone H1.3	R.KApSGPPVSELITK.A	Phospho (S)	0.0011	1838.03	1838.04	0.0081	3	613.686	1	39.42	340	31165	13	aged
A2AJP4	A2AJP4	Novel protein	R.SEEHpSPSR.R	Phospho (S)	0.0012	1151.47	1151.47	0.0011	2	576.744	0	36.81	37	104337	1	aged
Q9JI99	SGPP1	Sphingosine-1-phosphate phosphatase 1	R.RNpSLTGEEGELVK.V	Phospho (S)	0.0013	1798.91	1798.91	0.0019	3	600.644	1	41.87	42	49614	1	aged
P68404	KPCB	Protein kinase C beta type	R.HPPVLpTPPDQEVIR.N	Phospho (T)	0.0015	1820.93	1820.94	0.0083	3	607.987	0	41.05	41	86312	1	aged
P43274	H14	Histone H1.4	R.KpTSGPPVSELITK.A	Phospho (T)	0.0017	1868.04	1868.05	0.0076	3	623.689	1	38.69	347	30898	15	aged
P48678	LMNA	Isoform A of P48678	R.ApSSHSpSQSQGGGSVTK.K	2 Phospho (S)	0.0021	1951.83	1951.83	0.0022	3	651.617	0	38.91	355	80187	18	aged
A2AR02	PPIG	Peptidyl-prolyl cis-trans isomerase G	R.EQpSPVSK.T	Phospho (S)	0.0021	1141.56	1141.56	0.0024	2	571.79	0	35.9	36	103961	1	aged
Q8R0G9	NU133	Nuclear pore complex protein Nup133	R.RGPLVGIGPTSpTPR.A	Phospho (T)	0.0022	1630.87	1630.87	0.003	3	544.631	1	39.36	39	137497	1	aged
Q8K3X4	EAP1	Enhanced at puberty protein 1	R.KApSPEPPDSAESALK.L	Phospho (S)	0.0023	2038.03	2038.04	0.0089	3	680.355	1	39.61	40	85907	1	aged
Q00PI9	HNRL2	Heterogeneous nuclear ribonucleoprotein U-like protein 2	R.SKpSPPPPEEEAK.D	Phospho (S)	0.0028	1806.91	1806.92	0.0106	3	603.315	1	38.72	118	91938	5	aged
Q3UYQ4	Q3UYQ4	11 days embryo head cDNA, RIKEN full-length enriched library, clone:6230411L24 product:apoptosis inhibitor 5, full insert sequence	R.TSEDTSSGpSPPKK.S	Phospho (S)	0.0028	1831.89	1831.9	0.006	3	611.64	1	39.4	39	65482	1	aged
A2A8V9	A2A8V9	Serine/arginine repetitive matrix 1	K.KAApSPSPQSVR.R	Phospho (S)	0.0033	1494.78	1494.79	0.0069	3	499.27	1	37.76	192	118254	15	aged
Q6P9R1	DDX51	ATP-dependent RNA helicase DDX51	R.RVSGpSATPNSEAPR.A	Phospho (S)	0.0036	1651.78	1651.79	0.0054	3	551.602	1	36.39	36	75638	1	aged
Q99MR6	ARS2	Isoform A of Q99MR6	R.HELpSPPQK.R	Phospho (S)	0.0036	1302.66	1302.66	0.0054	3	435.228	0	35.1	35	111134	1	aged
Q5SVI0	Q5SVI0	Calcium/calmodulin-dependent protein kinase II, beta	K.NSSAIpTSPK.G	Phospho (T)	0.0042	1271.64	1271.64	0.006	2	636.829	0	35.19	52	63976	2	aged
Q8BZX4	SFR12	Isoform 1 of Q8BZX4	K.AADEKGpSPR.T	Phospho (S)	0.0042	1297.63	1297.63	0.0064	2	649.824	1	35.67	36	66621	1	aged
A2A9R4	A2A9R4	ELAV	R.NCPpSPMQTGAATDDSK.T	Phospho (S)	0.0043	2035.83	2035.83	0.0004	3	679.617	0	36.15	36	16186	1	aged
B1AYU7	B1AYU7	Novel protein	R.RDpSFSENEK.Q	Phospho (S)	0.0044	1478.66	1478.67	0.0033	3	493.897	1	33.71	34	114288	1	aged
P20357	MAP2	Microtubule-associated protein 2	K.KSEVQAHpSPSR.K	Phospho (S)	0.0045	1592.79	1592.79	0.0005	3	531.938	1	35.01	66	221230	3	aged
Q8CFC7	SFR16	Isoform 1 of Q8CFC7	K.LTRPAApSPAVGEK.L	Phospho (S)	0.0046	1663.89	1663.9	0.008	3	555.64	0	35.82	36	81167	1	aged
Q3UR37	Q3UR37	12 days embryo spinal ganglion cDNA, RIKEN full-length enriched library, clone:D130015H21 product:BCL2-associated transcription factor 1, full insert sequence	R.YSPpSQNpSPIHHIPSR.R	2 Phospho (S)	0.0047	2022.88	2022.89	0.0069	3	675.304	0	34.63	204	98818	12	aged
A2A8V9	A2A8V9	Serine/arginine repetitive matrix 1	R.RLpSPSApSPPR.R	2 Phospho (S)	0.0056	1370.62	1370.63	0.0053	3	457.883	1	34.92	192	118254	15	aged
Q3UR37	Q3UR37	12 days embryo spinal ganglion cDNA, RIKEN full-length enriched library, clone:D130015H21 product:BCL2-associated transcription factor 1, full insert sequence	K.NTPSQHSHSIQHpSPER.S	Phospho (S)	0.0075	2064.92	2064.93	0.0014	3	689.316	0	35.11	204	98818	12	aged
Q62318	TIF1B	Isoform 1 of Q62318	R.SRpSGEGEVSGLLR.K	Phospho (S)	0.0079	1569.76	1569.76	-0.0008	3	524.261	1	33.91	49	96413	2	aged
B1AQW2	B1AQW2	Microtubule-associated protein tau	K.TDHGAEIVYKpSPVVSGDpTSPR.H	Phospho (S); Phospho (T)	0.0085	2662.23	2662.23	0.0036	4	666.565	1	35.13	52	47155	2	aged
Q9WTX2	PRKRA	Interferon-inducible double stranded RNA-dependent protein kinase activator A	R.EDpSGTFSLGK.M	Phospho (S)	0.0089	1407.65	1407.66	0.0037	2	704.835	0	32.46	32	38032	1	aged
Q8BZN7	Q8BZN7	Adult male diencephalon cDNA, RIKEN full-length enriched library, clone:9330151F09 product:thyroid hormone receptor associated protein 3, full insert sequence	R.MDpSFDEDLARPSGLLAQER.K	Phospho (S)	0.01	2373.08	2373.09	0.0141	3	792.038	0	34.03	90	90865	8	aged
Q99M28	RNPS1	Isoform 1 of Q99M28	R.APpSPTK.R	Phospho (S)	0.011	967.498	967.502	0.0038	2	484.758	0	30.66	31	38511	1	aged
Q8BTI8	SRRM2	Isoform 1 of Q8BTI8	R.SpSPELTR.K	Phospho (S)	0.012	1012.47	1012.47	0.0023	2	507.244	0	28.95	179	315077	12	aged
P97379	G3BP2	Isoform A of P97379	K.pSATPPPAEPASLPQEPPK.A	Phospho (S)	0.013	2181.1	2181.1	0.001	3	728.04	0	31.67	32	57415	1	aged
Q61464	ZN638	Isoform 1 of Q61464	K.GSTFpSPDLK.N	Phospho (S)	0.013	1318.64	1318.64	0.0005	2	660.328	0	30.28	30	246344	1	aged
Q9CXK9	RBM33	Isoform 1 of Q9CXK9	R.ANpSGGGGDGPHVSSK.V	Phospho (S)	0.015	1693.77	1693.77	0.0034	3	565.597	0	30.02	30	144525	1	aged
A2A6A1	A2A6A1	Novel protein similar to Homo sapiens KIAA0553 protein	R.pSQSPHYFQSGR.G	Phospho (S)	0.017	1516.66	1516.66	0.0044	3	506.562	0	28.57	29	183296	1	aged
Q8BTI8	SRRM2	Isoform 1 of Q8BTI8	R.SGSpSPGLR.D	Phospho (S)	0.018	983.456	983.457	0.0008	2	492.736	0	26.67	179	315077	12	aged
P11881	ITPR1	Isoform 1 of P11881	R.REpSLTSFGNGPLSPGGPSKPGGGGGGPGSSSTSR.G	Phospho (S)	0.019	3453.65	3453.65	-0.0006	4	864.42	1	32.31	32	339967	1	aged
Q3UUZ7	Q3UUZ7	Adult female vagina cDNA, RIKEN full-length enriched library, clone:9930116L03 product:WDR protein, form B homolog	R.RGPEVEGpSPVSEALR.E	Phospho (S)	0.02	1805.88	1805.89	0.0076	3	602.97	1	30.98	31	33969	1	aged
P48678	LMNA	Isoform A of P48678	R.KLESSEpSR.S	Phospho (S)	0.021	1302.64	1302.65	0.0029	3	435.222	1	27.23	355	80187	18	aged
Q7TQF7	AMPH	Amphiphysin	K.TPpSPPEEPSPLPSPTASPNHTLAPASPAPVRPR.S	Phospho (S)	0.023	3575.79	3575.81	0.021	4	894.96	0	28.94	44	81256	2	aged
Q0VBL3	Q0VBL3	RNA binding motif protein 15	R.DRpTPPLLYR.D	Phospho (T)	0.023	1353.69	1353.69	-0.0006	3	452.238	1	27.11	34	112903	2	aged
P62631	EF1A2	Elongation factor 1-alpha 2	K.RPNEDpSDEDEEK.G	Phospho (S)	0.024	1829.76	1829.76	0.0062	2	915.888	0	26.44	31	57471	1	aged
Q8R1N0	CCD16	Coiled-coil domain-containing protein 16	K.APLVPHSGpSIEK.A	Phospho (S)	0.024	1601.84	1601.84	0.0022	3	534.955	0	28.34	28	45383	1	aged
Q3U5B8	Q3U5B8	3 days neonate thymus cDNA, RIKEN full-length enriched library, clone:A630065L18 product:RNA binding motif protein 10, full insert sequence	R.HRHpSPTGPPGFPR.D	Phospho (S)	0.025	1665.8	1665.8	0.0023	4	417.458	1	28.75	29	110956	1	aged
Q3TUQ5	Q3TUQ5	11 days embryo whole body cDNA, RIKEN full-length enriched library, clone:2700028H03 product:pinin, full insert sequence	K.SLpSPGKENINSQEVEK.E	Phospho (S)	0.027	2270.15	2270.16	0.0098	3	757.728	1	28.5	100	91528	3	aged
A2A8V9	A2A8V9	Serine/arginine repetitive matrix 1	R.pSPSLSSK.H	Phospho (S)	0.028	1072.54	1072.55	0.0056	2	537.28	0	27.94	192	118254	15	aged
Q91WD5	NDUS2	NADH dehydrogenase [ubiquinone] iron-sulfur protein 2, mitochondrial precursor	K.VpSPPK.R	Phospho (S)	0.028	894.482	894.484	0.0022	2	448.249	0	25.13	25	56228	1	aged
Q8BTI8	SRRM2	Isoform 1 of Q8BTI8	R.ApSPATHR.R	Phospho (S)	0.03	962.446	962.449	0.0033	2	482.232	0	22.43	179	315077	12	aged
P62908	RS3	40S ribosomal protein S3	K.DEILPTpTPISEQK.G	Phospho (T)	0.03	1837.93	1837.94	0.0091	3	613.654	0	27.44	27	29822	1	aged
P20357	MAP2	Microtubule-associated protein 2	K.SEVQAHpSPSR.K	Phospho (S)	0.031	1320.59	1320.59	-0.0006	3	441.205	0	24.39	66	221230	3	aged
A2A8V9	A2A8V9	Serine/arginine repetitive matrix 1	K.REpSPpSPAPKPR.K	2 Phospho (S)	0.032	1668.8	1668.8	0.0005	3	557.274	1	26.47	192	118254	15	aged
Q0VBL3	Q0VBL3	RNA binding motif protein 15	R.LHSYSpSPSTK.N	Phospho (S)	0.035	1473.71	1473.72	0.0071	3	492.247	0	26.83	34	112903	2	aged
Q3UR37	Q3UR37	12 days embryo spinal ganglion cDNA, RIKEN full-length enriched library, clone:D130015H21 product:BCL2-associated transcription factor 1, full insert sequence	R.QKpSPEIHR.R	Phospho (S)	0.037	1361.71	1361.71	0.004	2	681.862	1	25.45	204	98818	12	aged
Q8BZN7	Q8BZN7	Adult male diencephalon cDNA, RIKEN full-length enriched library, clone:9330151F09 product:thyroid hormone receptor associated protein 3, full insert sequence	R.SYpSPAHNR.E	Phospho (S)	0.037	1154.5	1154.5	0.0004	2	578.257	0	23.52	90	90865	8	aged
A2CG17	A2CG17	Drebrin 1	R.LpSSPVLHR.L	Phospho (S)	0.037	1131.59	1131.6	0.0067	2	566.807	0	26.57	27	29775	1	aged
A2A8V9	A2A8V9	Serine/arginine repetitive matrix 1	R.VSVpSPGR.T	Phospho (S)	0.042	924.455	924.46	0.0043	2	463.237	0	23.73	192	118254	15	aged
Q8BTI8	SRRM2	Isoform 1 of Q8BTI8	R.pSRpTPPVTR.R	Phospho (S); Phospho (T)	0.042	1216.55	1216.55	0.0015	3	406.524	1	22.03	179	315077	12	aged
A2A8V9	A2A8V9	Serine/arginine repetitive matrix 1	R.RpSPpTPPPR.R	Phospho (S); Phospho (T)	0.043	1210.54	1210.54	0.0019	3	404.521	1	23.83	192	118254	15	aged
Q3UYX6	Q3UYX6	13 days embryo forelimb cDNA, RIKEN full-length enriched library, clone:5930438N24 product:FUS interacting protein	R.pSASHTK.T	Phospho (S)	0.044	997.484	997.486	0.0018	2	499.75	0	25.02	25	36210	1	aged
Q8R149	BUD13	Isoform 1 of Q8R149	R.AHHEpSPDLELHK.A	Phospho (S)	0.045	1779.85	1779.86	0.0073	4	445.973	0	27.77	28	80453	1	aged
Q02053	UBA1X	Ubiquitin-like modifier-activating enzyme 1 X	K.ATLPpSPDKLPGFK.M	Phospho (S)	0.046	1882.03	1882.04	0.0103	3	628.355	1	24.51	25	126625	1	aged
Q6DFW4	NOL5	Nucleolar protein 5	K.HIKEEPLpSEEEPCTSpTAVPSPEK.K	Phospho (S); Phospho (T)	0.048	3174.43	3174.44	0.0152	3	1059.15	1	28.38	28	71238	1	aged
Q3TVJ3	Q3TVJ3	Osteoclast-like cell cDNA, RIKEN full-length enriched library, clone:I420048M08 product:DEAD	K.EIITEEPpSEEEADMPKPK.K	Phospho (S)	0.048	2583.24	2583.25	0.0134	4	646.82	0	27.35	27	108698	1	aged
Q8VDD9	PHIP	PH-interacting protein	R.RTAFYNEDDpSEEEQR.Q	Phospho (S)	0.048	2111.86	2111.87	0.0121	3	704.963	1	24.68	25	227332	1	aged
Mascot searches performed on version 2.2.04 using a maximum missed cleavage cut-off of 1, fixed modifications: for iTRAQ4plex (K), iTRAQ4plex (N-term), Methylthio (C), Methylthio (C), iTRAQ4plex (N-term), iTRAQ4plex (K) and variable modifications: Phospho (S), Phospho (T), and Phospho (Y). Peptide mass tolerance was set at 6 ppm, fragment mass tolerance at 0.5 Da, and significant threshold at 0.0…
