# Supplementary material for: Integrative Transcriptome Profiling of Cognitive Aging and Its Preservation through Ser/Thr Protein Phosphatase Regulation
Source: PLoS One. 2015 Jun 23;10(6):e0130891. doi: 10.1371/journal.pone.0130891 (PMC4478024; doi:10.1371/journal.pone.0130891)
Supplement: S3 Table — (XLSX) [file pone.0130891.s009.xlsx]

## Sheet: S3
S3 Table. iTRAQ quantification of phosphopeptides identified in both aged and young
Accession Number	Protein	Protein description	Phosphopeptide	Residue	Aged Mean	Young Mean	% Change	Aged SEM	Young SEM	P-value
P35564	CALX	calnexin	K.AEEDEILNRpSPR.N	Phospho (S)	98.1734	100	-1.82658	± 8.36	± 3.85	0.852493
A2A8V9	A2A8V9	serine/arginine repetitive matrix 1	R.APQTSpSPPPVR.R	Phospho (S)	110.762	100	10.7623	± 11.20	± 3.15	0.407471
Q9EPQ8	TCF20	transcription factor 20	R.DEAApSPGAK.D	Phospho (S)	93.642	100	-6.358	± 7.53	± 8.61	0.608094
P48437	PROX1	prospero-related homeobox 1	K.DRApSPESLDLTR.D	Phospho (S)	-	-	-	-	-	-
Q8CH25	SLTM	SAFB-like, transcription modulator	K.DVQDAIAQpSPEK.E	Phospho (S)	155.178	100	55.1779	± 4.13	± 5.63	0.00502109
P61979	HNRPK	heterogeneous nuclear ribonucleoprotein K; predicted gene 7964	R.DYDDMpSPR.R	Phospho (S)	121.512	100	21.5121	± 11.07	± 6.00	0.162815
P26369	U2AF2	U2 small nuclear ribonucleoprotein auxiliary factor (U2AF) 2	K.EEHGGLIRpSPR.H	Phospho (S)	153.127	100	53.1271	± 15.34	± 4.51	0.0293503
A2A8V9	A2A8V9	serine/arginine repetitive matrix 1	K.EKpSPELPEPSVR.M	Phospho (S)	59.907	100	-40.093	± 7.09	± 18.85	0.11739
Q3UR37	Q3UR37	BCL2-associated transcription factor 1	K.ELFDYpSPPLHK.S	Phospho (S)	98.9479	100	-1.05214	± 23.44	± 7.89	0.968121
A2ARP8	A2ARP8	microtubule-associated protein 1 A	K.ELSSEPRpTPPAQK.G	Phospho (T)	106.159	100	6.15872	± 17.49	± 9.20	0.770916
Q9QX47	SON	Son DNA binding protein	K.ESAQAVAVALpSPK.E	Phospho (S)	66.8392	100	-33.1608	± 7.79	± 0.09	0.0459598
Q6NXK2	ZN532	zinc finger protein 532	K.EVNDpSPK.A	Phospho (S)	94.9421	100	-5.05786	± 2.72	± 5.41	0.450728
Q3UR37	Q3UR37	BCL2-associated transcription factor 1	K.EVQpSPEQVK.S	Phospho (S)	96.1517	100	-3.84833	± 13.89	± 7.70	0.820561
Q3UR37	Q3UR37	BCL2-associated transcription factor 1	K.FHDpSEGDDTEETEDYR.Q	Phospho (S)	-	-	-	-	-	-
Q3TY62	Q3TY62	metastasis associated 3	R.HAELSGpSPLK.S	Phospho (S)	124.151	100	24.1512	± 9.10	± 22.58	0.377341
O54774	AP3D1	adaptor-related protein complex 3, delta 1 subunit	R.HSSLPTEpSDEDIAPAQR.V	Phospho (S)	67.525	100	-32.475	± 11.09	± 11.26	0.162737
Q8C2Q7	Q8C2Q7	heterogeneous nuclear ribonucleoprotein H1	K.HTGPNpSPDTANDGFVR.L	Phospho (S)	182.114	100	82.114	± 20.90	± 3.12	0.0177759
Q60668	HNRPD	heterogeneous nuclear ribonucleoprotein D	K.IDASKNEEDEGHSNSpSPR.H	Phospho (S)	162.835	100	62.8347	± 57.13	± 6.11	0.335587
Q64511	TOP2B	topoisomerase (DNA) II beta	R.KApSGSENEGDYNPGR.K	Phospho (S)	114.593	100	14.5928	± 4.44	± 19.96	0.514908
Q3UR37	Q3UR37	BCL2-associated transcription factor 1	K.KEVQpSPEQVK.S	Phospho (S)	61.853	100	-38.147	± 1.52	± 12.84	0.0419605
Q99KX1	MLF2	similar to Myeloid leukemia factor 2; myeloid leukemia factor 2	R.LAIQGPEDpSPSR.Q	Phospho (S)	75.5492	100	-24.4508	± 1.10	± 0.90	6.92981e-05
Q9JIX8	ACINU	apoptotic chromatin condensation inducer 1	R.LQPEQGpSPK.K	Phospho (S)	105.435	100	5.43546	± 5.80	± 13.94	0.737151
P48678	LMNA	lamin A	R.LRLpSPSPTSQR.S	Phospho (S)	80.1909	100	-19.8091	± 6.65	± 11.95	0.249105
P48678	LMNA	lamin A	R.LSPpSPTSQR.S	Phospho (S)	111.36	100	11.3597	± 2.07	± 1.85	0.0149949
P70288	HDAC2	histone deacetylase 2	R.MLPHAPGVQMQAIPEDAVHEDpSGDEDGEDPDKR.I	Phospho (S)	-	-	-	-	-	-
Q60668	HNRPD	heterogeneous nuclear ribonucleoprotein D	K.NEEDEGHSNSpSPR.H	Phospho (S)	104.131	100	4.13147	± 9.65	± 8.43	0.763371
Q2KHS8	Q2KHS8	similar to metastasis-associated protein; metastasis associated 1; similar to MTA1	R.NNMpSPHGIPAR.S	Phospho (S)	137.424	100	37.4238	± 18.42	± 11.44	0.159558
Q8BZN7	Q8BZN7	thyroid hormone receptor associated protein 3; predicted gene 5898	R.QAYpSPR.R	Phospho (S)	99.9982	100	-0.00181173	± 5.53	± 1.60	0.999764
Q8BIZ6	SNIP1	Smad nuclear interacting protein 1	K.QERLpSPEPVAHR.R	Phospho (S)	-	-	-	-	-	-
Q8VIE5	Q8VIE5	spectrin beta 4	R.QEpSADHEGPHSLTLGR.Y	Phospho (S)	209.353	100	109.353	± 39.36	± 17.89	0.13295
Q8BTI8	SRRM2	serine/arginine repetitive matrix 2; similar to Serine/arginine repetitive matrix protein 2; similar to retinitis pigmentosa GTPase regulator	R.QSHSESpSPDGEVK.S	Phospho (S)	69.8131	100	-30.1869	± 16.87	± 14.77	0.249482
Q4FJT0	Q4FJT0	matrin 3; similar to Matrin 3	R.RDpSFDDR.G	Phospho (S)	119.232	100	19.232	± 17.50	± 21.07	0.521407
P61979	HNRPK	heterogeneous nuclear ribonucleoprotein K; predicted gene 7964	R.RDYDDMpSPR.R	Phospho (S)	183.289	100	83.2886	± 11.32	± 2.75	0.0111722
Q3TUQ5	Q3TUQ5	pinin	R.RGFpSDSGGGPPAK.Q	Phospho (S)	57.7327	100	-42.2673	± 3.45	± 7.99	0.00831563
Q3UR37	Q3UR37	BCL2-associated transcription factor 1	R.RIDIpSPSALR.K	Phospho (S)	-	-	-	-	-	-
Q8BZN7	Q8BZN7	thyroid hormone receptor associated protein 3; predicted gene 5898	R.RIDIpSPSTFR.K	Phospho (S)	88.9761	100	-11.0239	± 12.02	± 2.09	0.417381
P21619	LMNB2	lamin B2	R.RLETEDTSGpSPSR.A	Phospho (S)	-	-	-	-	-	-
Q7TQD2	TPPP	tubulin polymerization promoting protein	K.RLSLEpSEGANEGATAAPELSALEEAFR.R	Phospho (S)	-	-	-	-	-	-
Q91XU0	WRIP1	Werner helicase interacting protein 1	K.RPAAAAAAGSApSPR.S	Phospho (S)	-	-	-	-	-	-
Q62318	TIF1B	tripartite motif-containing 28	K.RPAASSAAAASAAASpSPAGGGGEAQELLEHCGVCR.E	Phospho (S)	-	-	-	-	-	-
Q7TMI3	UHRF2	ubiquitin-like, containing PHD and RING finger domains 2	K.RPApSDDECPGDSK.V	Phospho (S)	124.362	100	24.3623	± 27.33	± 20.53	0.585139
Q8JZX4	SPF45	predicted gene 5880; RNA binding motif protein 17	R.RPDPDpSDEDEDYER.E	Phospho (S)	-	-	-	-	-	-
Q8K327	K1802	zinc finger protein 828	R.RPGPPLpSPEIR.S	Phospho (S)	180.005	100	80.0052	± 74.72	± 34.67	0.386455
Q8VDP4	K1967	RIKEN cDNA 2610301G19 gene	K.RPSpSGGEEEEK.A	Phospho (S)	105.086	100	5.08578	± 7.08	± 23.90	0.848341
Q3UIX4	Q3UIX4	splicing factor, arginine/serine-rich 11	K.RPTEAVpSPK.T	Phospho (S)	141.129	100	41.1293	± 14.36	± 6.66	0.0601943
Q8BTI8	SRRM2	serine/arginine repetitive matrix 2; similar to Serine/arginine repetitive matrix protein 2; similar to retinitis pigmentosa GTPase regulator	R.RQPpSPQPSPR.D	Phospho (S)	103.666	100	3.66568	± 53.36	± 39.26	0.96532
Q8BZ98	DYN3	dynamin 3	R.RpSPPPSPTTQR.R	Phospho (S)	56.9495	100	-43.0505	± 8.85	± 12.81	0.07817
A2A8V9	A2A8V9	serine/arginine repetitive matrix 1	R.RpSPpSPAPPPPPPPPPPR.R	2 Phospho (S)	52.8761	100	-47.1239	± 29.81	± 2.40	0.308904
Q8BTI8	SRRM2	serine/arginine repetitive matrix 2; similar to Serine/arginine repetitive matrix protein 2; similar to retinitis pigmentosa GTPase regulator	K.RVPpSPTPVPK.E	Phospho (S)	97.1946	100	-2.80544	± 6.74	± 6.50	0.807356
A2A8V9	A2A8V9	serine/arginine repetitive matrix 1	R.RVpSSSR.S	Phospho (S)	100.355	100	0.355016	± 13.25	± 11.61	0.984895
Q8BTI8	SRRM2	serine/arginine repetitive matrix 2; similar to Serine/arginine repetitive matrix protein 2; similar to retinitis pigmentosa GTPase regulator	K.SAVRPpSPpSPER.S	2 Phospho (S)	110.456	100	10.4564	± 13.21	± 5.65	0.59867
A2AU89	A2AU89	transformation related protein 53 binding protein 1	R.SEDRPSpSPQVSVAAVETK.E	Phospho (S)	-	-	-	-	-	-
Q8R5J9	PRAF3	ADP-ribosylation factor-like 6 interacting protein 5	K.SEpSPKEPEQLR.K	Phospho (S)	90.1213	100	-9.87867	± 7.95	± 5.97	0.377105
Q00PI9	HNRL2	heterogeneous nuclear ribonucleoprotein U-like 2	R.pSGDETPGSEAPGDK.A	Phospho (S)	236.319	100	136.319	± 58.11	± 12.65	0.170407
Q8BTI8	SRRM2	serine/arginine repetitive matrix 2; similar to Serine/arginine repetitive matrix protein 2; similar to retinitis pigmentosa GTPase regulator	K.SGMpSPEQSK.T	Phospho (S)	75.806	100	-24.194	± 6.44	± 2.77	0.0260575
Q3UR37	Q3UR37	BCL2-associated transcription factor 1	K.SIFREEpSPLR.I	Phospho (S)	101.538	100	1.53762	± 17.17	± 7.69	0.938817
Q61136	PRP4B	PRP4 pre-mRNA processing factor 4 homolog B (yeast)	R.SKDApSPINR.W	Phospho (S)	116.619	100	16.619	± 11.43	± 8.72	0.312195
P54227	STMN1	stathmin 1; predicted gene 11223; predicted gene 6393	R.SKESVPDFPLpSPPK.K	Phospho (S)	53.4187	100	-46.5813	± 10.46	± 23.98	0.149684
Q00PI9	HNRL2	heterogeneous nuclear ribonucleoprotein U-like 2	K.SKPAGpSDGER.R	Phospho (S)	102.038	100	2.0383	± 1.97	± 6.51	0.779405
A2AUE1	A2AUE1	DnaJ (Hsp40) homolog, subfamily C, member 5	R.SLpSTSGESLYHVLGLDK.N	Phospho (S)	40.8572	100	-59.1428	± 7.22	± 3.99	0.00969464
Q8BTI8	SRRM2	serine/arginine repetitive matrix 2; similar to Serine/arginine repetitive matrix protein 2; similar to retinitis pigmentosa GTPase regulator	R.SRpTPPSAPSQSR.M	Phospho (T)	76.4308	100	-23.5692	± 24.93	± 16.73	0.476473
A2A8V9	A2A8V9	serine/arginine repetitive matrix 1	K.pSRVSVpSPGR.T	2 Phospho (S)	65.4598	100	-34.5402	± 5.32	± 6.72	0.0157995
Q4FJT0	Q4FJT0	matrin 3; similar to Matrin 3	R.SYpSPDGK.E	Phospho (S)	122.591	100	22.5913	± 11.34	± 8.75	0.190033
A2A8V9	A2A8V9	serine/arginine repetitive matrix 1	R.TApSPPPPPK.R	Phospho (S)	109.884	100	9.88378	± 6.16	± 4.87	0.276794
A2A8V9	A2A8V9	serine/arginine repetitive matrix 1	R.TApSPPPPPKR.R	Phospho (S)	85.0403	100	-14.9597	± 9.64	± 13.02	0.408269
Q3UID0	Q3UID0	SWI/SNF related, matrix associated, actin dependent regulator of chromatin, subfamily c, member 2	K.TLTDEVNpSPDSDRR.D	Phospho (S)	105.999	100	5.99876	± 1.71	± 6.41	0.417122
Q8VDQ9	KRI1	KRI1 homolog (S. cerevisiae)	K.YVDEDNpSDGETVDHR.L	Phospho (S)	78.6659	100	-21.3341	± 3.37	± 35.76	0.58459
Phosphorylated Serine residues are highlighted in red, Threonine and Tyrosine residues in blue.
