# Supplementary material for: Integrative Transcriptome Profiling of Cognitive Aging and Its Preservation through Ser/Thr Protein Phosphatase Regulation
Source: PLoS One. 2015 Jun 23;10(6):e0130891. doi: 10.1371/journal.pone.0130891 (PMC4478024; doi:10.1371/journal.pone.0130891)
Supplement: S4 Table — (XLSX) [file pone.0130891.s010.xlsx]

## Sheet: S4
S4 Table. Unique phosphopeptides identified in aged but not in young
Accession Number	Protein	Protein description	Phosphopeptide	Residue
Q80XU3	NUCKS	nuclear casein kinase and cyclin-dependent kinase substrate 1	R.KVVDYSQFQEpSDDADEDYGR.D	Phospho (S)
Q8BTI8	SRRM2	serine/arginine repetitive matrix 2; similar to Serine/arginine repetitive matrix protein 2; similar to retinitis pigmentosa GTPase regulator	K.VSpSPVLETVQQR.T	Phospho (S)
Q3UM39	Q3UM39	eukaryotic translation initiation factor 5B	K.TARPNSEAPLpSGSEDADDSNK.L	Phospho (S)
Q9JIX8	ACINU	apoptotic chromatin condensation inducer 1	R.SLpSPLSGTTDTK.A	Phospho (S)
Q9D824	FIP1	FIP1 like 1 (S. cerevisiae)	R.ERDHpSPTPSVFNSDEER.Y	Phospho (S)
P48678	LMNA	lamin A	R.ASSHpSSQSQGGGSVTK.K	Phospho (S)
P20357	MAP2	microtubule-associated protein 2	R.VDHGAEIITQpSPSR.S	Phospho (S)
A2BI12	A2BI12	PC4 and SFRS1 interacting protein 1	K.QSNASpSDVEVEEK.E	Phospho (S)
B1AQW2	B1AQW2	microtubule-associated protein tau	K.SPVVSGDTpSPR.H	Phospho (S)
P43277	H13	histone cluster 1, H1d	R.KApSGPPVSELITK.A	Phospho (S)
A2AJP4	A2AJP4	RIKEN cDNA C430048L16 gene	R.SEEHpSPSR.R	Phospho (S)
Q9JI99	SGPP1	sphingosine-1-phosphate phosphatase 1	R.RNpSLTGEEGELVK.V	Phospho (S)
P68404	KPCB	protein kinase C, beta	R.HPPVLpTPPDQEVIR.N	Phospho (T)
P43274	H14	histone cluster 1, H1e	R.KpTSGPPVSELITK.A	Phospho (T)
P48678	LMNA	lamin A	R.ApSSHSpSQSQGGGSVTK.K	2 Phospho (S)
A2AR02	PPIG	peptidyl-prolyl isomerase G (cyclophilin G)	R.EQpSPVSK.T	Phospho (S)
Q8R0G9	NU133	nucleoporin 133	R.RGPLVGIGPpTSTPR.A	Phospho (T)
Q8K3X4	EAP1	similar to polyglutamine-containing protein; RIKEN cDNA 6430527G18 gene	R.KApSPEPPDSAESALK.L	Phospho (S)
Q00PI9	HNRL2	heterogeneous nuclear ribonucleoprotein U-like 2	R.SKpSPPPPEEEAK.D	Phospho (S)
Q3UYQ4	Q3UYQ4	apoptosis inhibitor 5	R.TSEDTSSGpSPPKK.S	Phospho (S)
A2A8V9	A2A8V9	serine/arginine repetitive matrix 1	K.KAApSPSPQSVR.R	Phospho (S)
Q6P9R1	DDX51	DEAD (Asp-Glu-Ala-Asp) box polypeptide 51	R.RVSGpSATPNSEAPR.A	Phospho (S)
Q99MR6	ARS2	serrate RNA effector molecule homolog (Arabidopsis)	R.HELpSPPQK.R	Phospho (S)
Q5SVI0	Q5SVI0	calcium/calmodulin-dependent protein kinase II, beta	K.NSSAIpTSPK.G	Phospho (T)
Q8BZX4	SFR12	splicing factor, arginine/serine-rich 12	K.AADEKGpSPR.T	Phospho (S)
A2A9R4	A2A9R4	ELAV (embryonic lethal, abnormal vision, Drosophila)-like 4 (Hu antigen D)	R.NCPpSPMQTGAATDDSK.T	Phospho (S)
B1AYU7	B1AYU7	CWC22 spliceosome-associated protein homolog (S. cerevisiae)	R.RDpSFSENEK.Q	Phospho (S)
P20357	MAP2	microtubule-associated protein 2	K.KSEVQAHpSPSR.K	Phospho (S)
Q8CFC7	SFR16	splicing factor, arginine/serine-rich 16	K.LTRPAApSPAVGEK.L	Phospho (S)
Q3UR37	Q3UR37	BCL2-associated transcription factor 1	R.YSPpSQNpSPIHHIPSR.R	2 Phospho (S)
A2A8V9	A2A8V9	serine/arginine repetitive matrix 1	R.RLpSPSApSPPR.R	2 Phospho (S)
Q3UR37	Q3UR37	BCL2-associated transcription factor 1	K.NTPSQHSHSIQHpSPER.S	Phospho (S)
Q62318	TIF1B	tripartite motif-containing 28	R.SRpSGEGEVSGLLR.K	Phospho (S)
B1AQW2	B1AQW2	microtubule-associated protein tau	K.TDHGAEIVYKpSPVVSGDpTSPR.H	Phospho (S), (T)
Q9WTX2	PRKRA	protein kinase, interferon inducible double stranded RNA dependent activator	R.EDpSGTFSLGK.M	Phospho (S)
Q8BZN7	Q8BZN7	thyroid hormone receptor associated protein 3; predicted gene 5898	R.MDpSFDEDLARPSGLLAQER.K	Phospho (S)
Q99M28	RNPS1	hypothetical protein LOC100044797; ribonucleic acid binding protein S1; predicted gene 9825	R.APpSPTK.R	Phospho (S)
Q8BTI8	SRRM2	serine/arginine repetitive matrix 2; similar to Serine/arginine repetitive matrix protein 2; similar to retinitis pigmentosa GTPase regulator	R.SpSPELTR.K	Phospho (S)
P97379	G3BP2	GTPase activating protein (SH3 domain) binding protein 2	K.pSATPPPAEPASLPQEPPK.A	Phospho (S)
Q61464	ZN638	zinc finger, matrin-like	K.GSTFpSPDLK.N	Phospho (S)
Q9CXK9	RBM33	proline rich 8	R.ANpSGGGGDGPHVSSK.V	Phospho (S)
A2A6A1	A2A6A1	G patch domain containing 8	R.pSQSPHYFQSGR.G	Phospho (S)
Q8BTI8	SRRM2	serine/arginine repetitive matrix 2; similar to Serine/arginine repetitive matrix protein 2; similar to retinitis pigmentosa GTPase regulator	R.SGSpSPGLR.D	Phospho (S)
P11881	ITPR1	inositol 1,4,5-triphosphate receptor 1	R.REpSLTSFGNGPLSPGGPSKPGGGGGGPGSSSTSR.G	Phospho (S)
Q3UUZ7	Q3UUZ7	bromodomain and WD repeat domain containing 1	R.RGPEVEGpSPVSEALR.E	Phospho (S)
P48678	LMNA	lamin A	R.KLESSEpSR.S	Phospho (S)
Q7TQF7	AMPH	amphiphysin	K.TPpSPPEEPSPLPSPTASPNHTLAPASPAPVRPR.S	Phospho (S)
Q0VBL3	Q0VBL3	RNA binding motif protein 15	R.DRpTPPLLYR.D	Phospho (T)
P62631	EF1A2	eukaryotic translation elongation factor 1 alpha 2	K.RPNEDpSDEDEEK.G	Phospho (S)
Q8R1N0	CCD16	zinc finger protein 830	K.APLVPHSGpSIEK.A	Phospho (S)
Q3U5B8	Q3U5B8	RNA binding motif protein 10; predicted gene 12799	R.HRHpSPTGPPGFPR.D	Phospho (S)
Q3TUQ5	Q3TUQ5	pinin	K.SLpSPGKENINSQEVEK.E	Phospho (S)
A2A8V9	A2A8V9	serine/arginine repetitive matrix 1	R.pSPSLSSK.H	Phospho (S)
Q91WD5	NDUS2	NADH dehydrogenase (ubiquinone) Fe-S protein 2	K.VpSPPK.R	Phospho (S)
Q8BTI8	SRRM2	serine/arginine repetitive matrix 2; similar to Serine/arginine repetitive matrix protein 2; similar to retinitis pigmentosa GTPase regulator	R.ApSPATHR.R	Phospho (S)
P62908	RS3	ribosomal protein S3	K.DEILPTpTPISEQK.G	Phospho (T)
P20357	MAP2	microtubule-associated protein 2	K.SEVQAHpSPSR.K	Phospho (S)
A2A8V9	A2A8V9	serine/arginine repetitive matrix 1	K.REpSPpSPAPKPR.K	2 Phospho (S)
Q0VBL3	Q0VBL3	RNA binding motif protein 15	R.LHSYSpSPSTK.N	Phospho (S)
Q3UR37	Q3UR37	BCL2-associated transcription factor 1	R.QKpSPEIHR.R	Phospho (S)
Q8BZN7	Q8BZN7	thyroid hormone receptor associated protein 3; predicted gene 5898	R.SYpSPAHNR.E	Phospho (S)
A2CG17	A2CG17	drebrin 1	R.LpSSPVLHR.L	Phospho (S)
A2A8V9	A2A8V9	serine/arginine repetitive matrix 1	R.VSVpSPGR.T	Phospho (S)
Q8BTI8	SRRM2	serine/arginine repetitive matrix 2; similar to Serine/arginine repetitive matrix protein 2; similar to retinitis pigmentosa GTPase regulator	R.pSRpTPPVTR.R	Phospho (S), (T)
A2A8V9	A2A8V9	serine/arginine repetitive matrix 1	R.RpSPpTPPPR.R	Phospho (S), (T)
Q3UYX6	Q3UYX6	predicted gene 5446; similar to FUS interacting protein (serine-arginine rich) 1; FUS interacting protein (serine-arginine rich) 1	R.pSASHTK.T	Phospho (S)
Q8R149	BUD13	BUD13 homolog (yeast)	R.AHHEpSPDLELHK.A	Phospho (S)
Q02053	UBA1X	ubiquitin-like modifier activating enzyme 1	K.ATLPpSPDKLPGFK.M	Phospho (S)
Q6DFW4	NOL5	NOP58 ribonucleoprotein homolog (yeast)	K.HIKEEPLpSEEEPCTSpTAVPSPEK.K	Phospho (S), (T)
Q3TVJ3	Q3TVJ3	DEAD (Asp-Glu-Ala-Asp) box polypeptide 21	K.EIITEEPpSEEEADMPKPK.K	Phospho (S)
Q8VDD9	PHIP	pleckstrin homology domain interacting protein	R.RTAFYNEDDpSEEEQR.Q	Phospho (S)
Phosphorylated Serine residues are highlighted in red, Threonine and Tyrosine residues in blue.
