# Supplementary material for: Integrative Transcriptome Profiling of Cognitive Aging and Its Preservation through Ser/Thr Protein Phosphatase Regulation
Source: PLoS One. 2015 Jun 23;10(6):e0130891. doi: 10.1371/journal.pone.0130891 (PMC4478024; doi:10.1371/journal.pone.0130891)
Supplement: S5 Table — (XLSX) [file pone.0130891.s011.xlsx]

## Sheet: S5
S5 Table. Unique phosphopeptides identified in young but not in aged
Accession Number	Protein	Protein description	Phosphopeptide	Residue
Q64475	H2B1B	histone cluster 1, H2bb	K.HAVpSEGTK.A	Phospho (S)
P48678	LMNA	lamin A	R.SpSFSQHAR.T	Phospho (S)
Q3UR37	Q3UR37	BCL2-associated transcription factor 1	K.KAEGEPQEEpSPLK.S	Phospho (S)
Q3UR37	Q3UR37	BCL2-associated transcription factor 1	R.YpSPSQNpSPIHHIPSR.R	2 Phospho (S)
Q3UR37	Q3UR37	BCL2-associated transcription factor 1	K.LKELFDYpSPPLHK.S	Phospho (S)
Q3UR37	Q3UR37	BCL2-associated transcription factor 1	K.DTFEHDPSEpSIDEFNK.S	Phospho (S)
Q80TN1	Q80TN1	calcium/calmodulin-dependent protein kinase II alpha	R.QEpTVDCLK.K	Phospho (T)
Q8BTI8	SRRM2	serine/arginine repetitive matrix 2; similar to Serine/arginine repetitive matrix protein 2; similar to retinitis pigmentosa GTPase regulator	R.SGAGpSPPGKR.D	Phospho (S)
Q8BTI8	SRRM2	serine/arginine repetitive matrix 2; similar to Serine/arginine repetitive matrix protein 2; similar to retinitis pigmentosa GTPase regulator	R.EISpSSPTSK.N	Phospho (S)
Q8BTI8	SRRM2	serine/arginine repetitive matrix 2; similar to Serine/arginine repetitive matrix protein 2; similar to retinitis pigmentosa GTPase regulator	R.SSpSPVTELTAR.S	Phospho (S)
Q8BTI8	SRRM2	serine/arginine repetitive matrix 2; similar to Serine/arginine repetitive matrix protein 2; similar to retinitis pigmentosa GTPase regulator	K.VpSSPVLETVQQR.T	Phospho (S)
Q8BTI8	SRRM2	serine/arginine repetitive matrix 2; similar to Serine/arginine repetitive matrix protein 2; similar to retinitis pigmentosa GTPase regulator	K.SEQPLSQVLPSLpSPEHK.E	Phospho (S)
Q6PDM2	SFRS1	splicing factor, arginine/serine-rich 1 (ASF/SF2); similar to splicing factor, arginine/serine-rich 1 (splicing factor 2, alternate splicing factor)	K.VDGPRpSPSYGR.S	Phospho (S)
A2ADH4	A2ADH4	alpha thalassemia/mental retardation syndrome X-linked homolog (human)	K.RPECSSpSDTEK.S	Phospho (S)
Q00PI9	HNRL2	heterogeneous nuclear ribonucleoprotein U-like 2	K.SKPAGpSDGERR.G	Phospho (S)
Q00PI9	HNRL2	heterogeneous nuclear ribonucleoprotein U-like 2	K.AVEEQGDDQDpSEK.S	Phospho (S)
A2A8V9	A2A8V9	serine/arginine repetitive matrix 1	R.RYpSPPIQR.R	Phospho (S)
A2A8V9	A2A8V9	serine/arginine repetitive matrix 1	R.RpSPpSPPPAR.R	2 Phospho (S)
A2A8V9	A2A8V9	serine/arginine repetitive matrix 1	R.SVSGpSPEPAAK.K	Phospho (S)
A2A8V9	A2A8V9	serine/arginine repetitive matrix 1	R.HRPSpSPApTPPPK.T	Phospho (S), (T)
A2A8V9	A2A8V9	serine/arginine repetitive matrix 1	R.HRPpSSPApTPPPK.T	Phospho (S), (T)
Q569Z6	TR150	thyroid hormone receptor associated protein 3; predicted gene 5898	K.SSpSPPPR.K	Phospho (S)
Q569Z6	TR150	thyroid hormone receptor associated protein 3; predicted gene 5898	R.ASVSDLpSPR.E	Phospho (S)
Q569Z6	TR150	thyroid hormone receptor associated protein 3; predicted gene 5898	K.SSpSPPPRK.T	Phospho (S)
Q569Z6	TR150	thyroid hormone receptor associated protein 3; predicted gene 5898	R.IDIpSPSTFR.K	Phospho (S)
Q569Z6	TR150	thyroid hormone receptor associated protein 3; predicted gene 5898	R.pSREEEWDPEYTPK.S	Phospho (S)
Q5SVJ0	Q5SVJ0	calcium/calmodulin-dependent protein kinase II, beta	R.NFpSVGR.Q	Phospho (S)
Q5SVJ0	Q5SVJ0	calcium/calmodulin-dependent protein kinase II, beta	K.NSSAITpSPK.G	Phospho (S)
A2AU89	A2AU89	transformation related protein 53 binding protein 1	R.STPFIVPSpSPTEQGGR.K	Phospho (S)
A2AU89	A2AU89	transformation related protein 53 binding protein 1	R.TEEDRENTQIDDTEPLpSPVSNSK.L	Phospho (S)
A2AU89	A2AU89	transformation related protein 53 binding protein 1	K.EHHPEEGFpSGSEVEEVPETPCGSHR.E	Phospho (S)
A2AU89	A2AU89	transformation related protein 53 binding protein 1	R.ASQEPFpSPAEDVMETDLLEGLAANQDRPSK.M	Phospho (S)
Q3TUQ5	Q3TUQ5	pinin	K.EAGIVHpSDAEK.E	Phospho (S)
Q3TUQ5	Q3TUQ5	pinin	R.QEpSDPEDDDVK.K	Phospho (S)
Q3TWW8	Q3TWW8	splicing factor, arginine/serine-rich 6	R.SHpSPLPAPPSK.A	Phospho (S)
Q8JZX4	SPF45	predicted gene 5880; RNA binding motif protein 17	K.AAIPPPVpYEEPDRPRSPTGPSNSFLANMGGTVAHK.I	Phospho (Y)
Q91VM5	Q91VM5	RNA binding motif protein, X chromosome retrogene	R.DVYLpSPR.D	Phospho (S)
Q91VM5	Q91VM5	RNA binding motif protein, X chromosome retrogene	K.RSpTPSGPVR.S	Phospho (T)
Q91VM5	Q91VM5	RNA binding motif protein, X chromosome retrogene	R.RDVYLpSPR.D	Phospho (S)
Q6A0C0	Q6A0C0	scaffold attachment factor B2	R.APTAALpSPEPQDSK.E	Phospho (S)
Q9D6Z1	NOL5A	predicted gene 5243; NOP56 ribonucleoprotein homolog (yeast)	K.EELApSDLEEMATSSAK.R	Phospho (S)
P62996	TRA2B	transformer 2 beta homolog (Drosophila); predicted gene 6439	R.SGpSAHGSGK.S	Phospho (S)
Q9JIX8	ACINU	apoptotic chromatin condensation inducer 1	K.SQSPpSPPPLPEDLEK.A	Phospho (S)
P14873	MAP1B	microtubule-associated protein 1B	K.REpSVVSGDDR.A	Phospho (S)
P14873	MAP1B	microtubule-associated protein 1B	R.SVSPGVTQAVVEEHCApSPEEK.T	Phospho (S)
Q3UIX4	Q3UIX4	splicing factor, arginine/serine-rich 11	K.LNHVAAGLVpSPSLK.S	Phospho (S)
A2AUE1	A2AUE1	DnaJ (Hsp40) homolog, subfamily C, member 5	R.SLSTpSGESLYHVLGLDK.N	Phospho (S)
Q3TLQ0	Q3TLQ0	microtubule-associated protein 2	R.VDHGAEIITQSPpSR.S	Phospho (S)
Q61686	CBX5	chromobox homolog 5 (Drosophila HP1a)	R.KSpSFSNSADDIK.S	Phospho (S)
Q8K327	K1802	zinc finger protein 828	R.GPpSPESVK.S	Phospho (S)
Q8R1B4	EIF3C	eukaryotic translation initiation factor 3, subunit C; similar to Eukaryotic translation initiation factor 3, subunit 8	K.QPLLLpSEDEEDTKR.V	Phospho (S)
P42208	2013-09-02	septin 2	K.IYHLPDAEpSDEDEDFKEQTR.L	Phospho (S)
A2AMQ5	A2AMQ5	CDP-diacylglycerol synthase (phosphatidate cytidylyltransferase) 2	K.LDGETApSDSESR.A	Phospho (S)
A2AU60	A2AU60	RIKEN cDNA C130057N11 gene; hnRNP-associated with lethal yellow	R.GRLpSPVPVPR.A	Phospho (S)
O88532	ZFR	zinc finger RNA binding protein	R.RDpSDGVDGFEAEGK.K	Phospho (S)
Q9ERU9	RBP2	RAN binding protein 2	K.YSLpSPSK.S	Phospho (S)
Q99PV8	BC11B	B-cell leukemia/lymphoma 11B	R.SGTApSGGSTPHLGGPGPGRPSSK.E	Phospho (S)
Q3UDE9	Q3UDE9	PTK2 protein tyrosine kinase 2 beta	K.RNpSLPQIPTLNLEAR.R	Phospho (S)
P11881	ITPR1	inositol 1,4,5-triphosphate receptor 1	R.RDpSVLAASR.D	Phospho (S)
Q3ULB0	Q3ULB0	RNA binding motif protein 6	K.KEEpSPPPPK.V	Phospho (S)
Q62048	PEA15	phosphoprotein enriched in astrocytes 15A	R.QPpSEEEIIK.L	Phospho (S)
Q3TNH0	Q3TNH0	thymopoietin	K.GPPDFSSDEEREPpTPVLGSGASVGR.G	Phospho (T)
Q8BJT2	Q8BJT2	adducin 1 (alpha)	R.AAVVpTSPPPTTAPHK.E	Phospho (T)
Q9R020	ZRAB2	zinc finger, RAN-binding domain containing 2	R.ENVEYIEREEpSDGEYDEFGR.K	Phospho (S)
Q0P678	ZCH18	predicted gene 5939; zinc finger CCCH-type containing 18	K.KANLpSPDR.G	Phospho (S)
Q6AXD3	Q6AXD3	abl-interactor 1	R.TNPPTQKPPSPPVpSGR.G	Phospho (S)
Q2PFD7	PSD3	pleckstrin and Sec7 domain containing 3	K.SHSpSPSLNPDASPVTAK.V	Phospho (S)
Q6ZQ03	FNBP4	formin binding protein 4	R.RPILQLpSPPGPR.S	Phospho (S)
B1AQW2	B1AQW2	microtubule-associated protein tau	K.SPVVSGDpTSPR.H	Phospho (T)
Q3TIX9	SNUT2	ubiquitin specific peptidase 39	R.EADEDpSEPER.E	Phospho (S)
A2AGT9	A2AGT9	Rho GTPase activating protein 1; predicted gene 8514	K.SSpSPEPVTHLK.W	Phospho (S)
Q3TKZ9	Q3TKZ9	nucleolar and coiled-body phosphoprotein 1	K.AAKEpSEEEEEEEETEEK.K	Phospho (S)
Q80UU9	PGRC2	progesterone receptor membrane component 2	R.LLKPGEEPSEYpTDEEDTK.D	Phospho (T)
A2ADB0	A2ADB0	SPEN homolog, transcriptional regulator (Drosophila)	R.RPQpSPGVSPAHSER.L	Phospho (S)
A2AJT4	SFR18	splicing factor, arginine/serine-rich 18	R.QRpSPIALPVK.Q	Phospho (S)
Q99M08	HCFT1	RIKEN cDNA 1810037I17 gene; similar to RIKEN cDNA 1810037I17 gene; predicted gene 2036	R.RGpSFEAGR.R	Phospho (S)
Q9Z2Q6	2013-09-05	similar to CDCrel-1AI; septin 5	K.FGIHVYQFPECDpSDEDEDFKQQDR.E	Phospho (S)
Q2NL51	GSK3A	glycogen synthase kinase 3 alpha	R.GEPNVSpYICSR.Y	Phospho (Y)
Q69ZR9	CC063	DNA segment, Chr 14, Abbott 1 expressed	R.NNpSRDETTEPEQQK.S	Phospho (S)
Q08460	KCMA1	potassium large conductance calcium-activated channel, subfamily M, alpha member 1	R.RLEDEQPPpTLSPK.K	Phospho (T)
Q8CHI8	EP400	E1A binding protein p400	K.GFDpTSPEHSLDLGISGR.K	Phospho (T)
Q5XG69	K0888	family with sequence similarity 169, member A	K.GHTEENLpSPVSK.K	Phospho (S)
Q8C671	Q8C671	splicing factor, arginine/serine-rich 2 (SC-35)	R.pTSPDTLR.R	Phospho (T)
Q62376	RU17	small nuclear ribonucleoprotein 70 (U1)	R.YDERPGPpSPLPHR.D	Phospho (S)
Q9D824	FIP1	FIP1 like 1 (S. cerevisiae)	R.AEpSPDLR.R	Phospho (S)
Q8VI24	SATB2	special AT-rich sequence binding protein 2	R.SGpSPDVK.G	Phospho (S)
A2A482	A2A482	zinc finger, MYND-type containing 8	K.STApSPASTK.T	Phospho (S)
Q6P9K8	CSKI1	CASK interacting protein 1	K.KVPLPGPGpSPEVK.R	Phospho (S)
Q9CQS8	SC61B	Sec61 beta subunit; predicted gene 10320; predicted gene 5870; similar to protein translocation complex beta subunit	M.PGPTPSGTNVGSSGRpSPSK.A	Phospho (S)
O55129	O55129	microtubule-associated protein 6	K.GQpSPTAPGPTK.D	Phospho (S)
Q80V83	Q80V83	DEAD (Asp-Glu-Ala-Asp) box polypeptide 23	R.SSLpSPGR.G	Phospho (S)
Q91Z31	PTBP2	polypyrimidine tract binding protein 2	K.ETSLLAVPGALpSPLAIPNAAAAAAAAAAGR.V	Phospho (S)
Q9R1Q8	TAGL3	transgelin 3	R.RGFpSEEQLR.Q	Phospho (S)
Q8CHP6	PHC3	polyhomeotic-like 3 (Drosophila)	R.RPpSGPEGAAR.E	Phospho (S)
Q8R0F5	RBMX2	RNA binding motif protein, X-linked 2	K.SHSGpSPDGR.S	Phospho (S)
Phosphorylated Serine residues are highlighted in red, Threonine and Tyrosine residues in blue.
