# Supplementary material for: Integrative Transcriptome Profiling of Cognitive Aging and Its Preservation through Ser/Thr Protein Phosphatase Regulation
Source: PLoS One. 2015 Jun 23;10(6):e0130891. doi: 10.1371/journal.pone.0130891 (PMC4478024; doi:10.1371/journal.pone.0130891)
Supplement: S6 Table — (XLSX) [file pone.0130891.s012.xlsx]

## Sheet: S6
S6 Table. DAVID analysis of unique phosphorylated proteins identified in aged
Category	Term	Count	%	P-value	Genes	List Total	Pop Hits	Pop Total	Fold Enrichment	Bonferroni	Benjamini	FDR
SP_PIR_KEYWORDS	phosphoprotein	76	91.5663	2.79212e-28	Q3UYX6, O54774, P61979, P21619, A2AUE1, P35564, A2ARP8, Q7TQF7, Q9EPQ8, Q99MR6, Q62318, Q60668, Q5SVI0, Q8VDQ9, Q8R149, Q8VIE5, Q02053, P97379, P43274, Q8VDD9, Q8JZX4, Q8C2Q7, Q80XU3, P43277, Q8K3X4, Q3TUQ5, Q8R1N0, Q8R0G9, Q8CH25, Q3TVJ3, Q3UUZ7, P54227, Q6DFW4, A2A8V9, Q8VDP4, P11881, Q3UID0, Q4FJT0, Q3UR37, Q99M28, P20357, Q3UYQ4, A2AU89, Q7TMI3, P62631, Q00PI9, Q9QX47, P68404, P48678, Q8BZX4,…	81	6311	17854	2.6544	3.49016e-26	3.49016e-26	3.22884e-25
SP_PIR_KEYWORDS	acetylation	45	54.2169	4.03697e-19	P61979, P62631, P21619, A2AUE1, Q00PI9, Q9QX47, P68404, P48678, P35564, Q62318, Q60668, A2CG17, Q8K327, Q8BZ98, Q02053, Q8VDD9, P43274, Q8JZX4, Q8C2Q7, P43277, P62908, Q3TUQ5, Q8R1N0, Q61136, Q8R0G9, P26369, Q8CH25, Q8R5J9, Q3TVJ3, Q9D824, Q8BZN7, P54227, A2A6A1, Q64511, A2A8V9, Q8VDP4, Q3UID0, Q4FJT0, Q3UR37, Q91XU0, Q99M28, Q3U5B8, Q3UM39, Q8BTI8, Q3UYQ4	81	2325	17854	4.26619	5.04622e-17	2.52311e-17	4.6684e-16
INTERPRO	IPR000504:RNA recognition motif, RNP-1	18	21.6867	2.09836e-17	A2A9R4, Q3UYX6, Q61464, Q0VBL3, P26369, Q8CH25, Q8BZX4, Q60668, Q4FJT0, P97379, A2AJP4, Q99M28, Q9CXK9, Q8C2Q7, Q8JZX4, Q3U5B8, Q3UIX4, Q9JIX8	77	212	17763	19.5867	4.02886e-15	4.02886e-15	2.61249e-14
SP_PIR_KEYWORDS	nucleus	52	62.6506	2.46396e-16	Q3UYX6, P61979, P21619, Q3TY62, Q9EPQ8, Q99MR6, Q62318, Q60668, P43274, Q80XU3, Q8C2Q7, Q8JZX4, P43277, Q8K3X4, Q3TUQ5, Q8R1N0, Q8R0G9, Q8CH25, Q3TVJ3, Q3UUZ7, Q6DFW4, A2A8V9, Q3UID0, Q4FJT0, Q3UR37, Q99M28, Q6P9R1, Q3UYQ4, A2AU89, Q7TMI3, P62631, Q00PI9, Q9QX47, P48678, Q8BZX4, A2AR02, Q6NXK2, P48437, A2BI12, Q61136, Q61464, Q8CFC7, P26369, Q2KHS8, Q9D824, Q8BZN7, Q64511, Q99KX1, Q91XU0, Q3U5B8,…	81	3808	17854	3.00993	2.77556e-14	9.21485e-15	2.55351e-13
SMART	SM00360:RRM	18	21.6867	4.1884e-16	A2A9R4, Q3UYX6, Q61464, Q0VBL3, P26369, Q8CH25, Q8BZX4, Q60668, Q4FJT0, P97379, A2AJP4, Q99M28, Q9CXK9, Q8C2Q7, Q8JZX4, Q3U5B8, Q3UIX4, Q9JIX8	51	212	9131	15.2014	2.13163e-14	2.13163e-14	4.21885e-13
INTERPRO	IPR012677:Nucleotide-binding, alpha-beta plait	16	19.2771	1.38017e-14	A2A9R4, Q3UYX6, Q0VBL3, P26369, Q8CH25, Q8BZX4, Q60668, Q4FJT0, P97379, A2AJP4, Q99M28, Q8JZX4, Q8C2Q7, Q3U5B8, Q3UIX4, Q9JIX8	77	213	17763	17.3287	2.64322e-12	1.32161e-12	1.71418e-11
SP_PIR_KEYWORDS	rna-binding	21	25.3012	2.53902e-14	A2A9R4, Q3UYX6, P61979, Q61464, P26369, Q9QX47, Q8CH25, Q3TVJ3, Q9D824, Q60668, Q9WTX2, A2A8V9, Q4FJT0, P97379, A2AJP4, Q99M28, Q8C2Q7, Q8JZX4, Q3U5B8, Q6P9R1, P62908	81	485	17854	9.54395	3.17801e-12	7.94476e-13	2.93987e-11
GOTERM_CC_FAT	GO:0031981~nuclear lumen	24	28.9157	7.45361e-14	Q3UYX6, P61979, Q61464, P21619, Q8CFC7, P48678, Q3TVJ3, Q2KHS8, Q99MR6, Q62318, Q8BZN7, Q6DFW4, Q64511, A2AR02, A2A8V9, P11881, Q8VIE5, Q4FJT0, Q99M28, Q8C2Q7, Q8BTI8, Q6P9R1, Q3TUQ5, Q9JIX8	52	883	12504	6.53576	1.07274e-11	1.07274e-11	8.83293e-11
GOTERM_CC_FAT	GO:0070013~intracellular organelle lumen	24	28.9157	1.37578e-11	Q3UYX6, P61979, Q61464, P21619, Q8CFC7, P48678, Q3TVJ3, Q2KHS8, Q99MR6, Q62318, Q8BZN7, Q6DFW4, Q64511, A2AR02, A2A8V9, P11881, Q8VIE5, Q4FJT0, Q99M28, Q8C2Q7, Q8BTI8, Q6P9R1, Q3TUQ5, Q9JIX8	52	1133	12504	5.09362	1.98112e-09	9.9056e-10	1.6313e-08
GOTERM_CC_FAT	GO:0043233~organelle lumen	24	28.9157	1.45269e-11	Q3UYX6, P61979, Q61464, P21619, Q8CFC7, P48678, Q3TVJ3, Q2KHS8, Q99MR6, Q62318, Q8BZN7, Q6DFW4, Q64511, A2AR02, A2A8V9, P11881, Q8VIE5, Q4FJT0, Q99M28, Q8C2Q7, Q8BTI8, Q6P9R1, Q3TUQ5, Q9JIX8	52	1136	12504	5.08017	2.09186e-09	6.97288e-10	1.72249e-08
GOTERM_CC_FAT	GO:0031974~membrane-enclosed lumen	24	28.9157	2.8531e-11	Q3UYX6, P61979, Q61464, P21619, Q8CFC7, P48678, Q3TVJ3, Q2KHS8, Q99MR6, Q62318, Q8BZN7, Q6DFW4, Q64511, A2AR02, A2A8V9, P11881, Q8VIE5, Q4FJT0, Q99M28, Q8C2Q7, Q8BTI8, Q6P9R1, Q3TUQ5, Q9JIX8	52	1174	12504	4.91574	4.10846e-09	1.02711e-09	3.383e-08
GOTERM_MF_FAT	GO:0003723~RNA binding	21	25.3012	7.53011e-11	A2A9R4, Q3UYX6, P61979, Q61464, P26369, Q9QX47, Q8CH25, Q3TVJ3, Q9D824, Q60668, Q9WTX2, A2A8V9, Q4FJT0, P97379, A2AJP4, Q99M28, Q8C2Q7, Q8JZX4, Q3U5B8, Q6P9R1, P62908	69	672	13288	6.01812	9.03613e-09	9.03613e-09	8.64406e-08
UP_SEQ_FEATURE	compositionally biased region:Arg-rich	10	12.0482	6.19497e-10	Q61464, A2A8V9, Q8CFC7, Q99M28, Q99MR6, Q8BTI8, Q9D824, Q6P9R1, Q8BZN7, Q3TUQ5	81	90	16021	21.9767	1.97e-07	1.97e-07	8.35188e-07
SP_PIR_KEYWORDS	mrna processing	13	15.6627	7.1071e-10	Q3UYX6, Q61136, P61979, Q8CFC7, P26369, Q8BZX4, Q9D824, A2A8V9, Q99M28, Q8JZX4, Q8C2Q7, Q8BTI8, Q3TUQ5	81	240	17854	11.9394	8.88388e-08	1.77678e-08	8.21873e-07
SP_PIR_KEYWORDS	mrna splicing	12	14.4578	8.67393e-10	Q3UYX6, Q61136, P61979, A2A8V9, Q8CFC7, P26369, Q99M28, Q8C2Q7, Q8JZX4, Q8BTI8, Q8BZX4, Q3TUQ5	81	191	17854	13.8484	1.08424e-07	1.80707e-08	1.00306e-06
GOTERM_BP_FAT	GO:0016071~mRNA metabolic process	14	16.8675	1.18715e-09	Q3UYX6, Q61136, P61979, Q8CFC7, P26369, Q8BZX4, Q9D824, Q60668, A2A8V9, Q99M28, Q8C2Q7, Q8JZX4, Q8BTI8, Q3TUQ5	65	302	13588	9.69088	5.90014e-07	5.90014e-07	1.7081e-06
GOTERM_BP_FAT	GO:0006396~RNA processing	16	19.2771	1.20748e-09	Q3UYX6, Q61136, P61979, Q8CFC7, P26369, Q99MR6, Q8BZX4, Q9D824, Q9WTX2, A2A8V9, Q99M28, Q8C2Q7, Q8JZX4, Q8BTI8, Q6P9R1, Q3TUQ5	65	437	13588	7.65386	6.00118e-07	3.00059e-07	1.73735e-06
GOTERM_BP_FAT	GO:0008380~RNA splicing	12	14.4578	2.11641e-09	Q3UYX6, Q61136, P61979, A2A8V9, Q8CFC7, P26369, Q99M28, Q8C2Q7, Q8JZX4, Q8BTI8, Q8BZX4, Q3TUQ5	65	201	13588	12.4804	1.05186e-06	3.50619e-07	3.04514e-06
GOTERM_BP_FAT	GO:0006397~mRNA processing	13	15.6627	2.76988e-09	Q3UYX6, Q61136, P61979, Q8CFC7, P26369, Q8BZX4, Q9D824, A2A8V9, Q99M28, Q8JZX4, Q8C2Q7, Q8BTI8, Q3TUQ5	65	262	13588	10.3725	1.37663e-06	3.44157e-07	3.98536e-06
UP_SEQ_FEATURE	compositionally biased region:Glu-rich	13	15.6627	3.29151e-09	Q00PI9, Q8CH25, A2ARP8, Q99MR6, Q9D824, A2A6A1, Q8VDQ9, Q3UID0, P97379, Q3UM39, Q3TUQ5, Q9JIX8, A2AU89	81	247	16021	10.41	1.0467e-06	5.23351e-07	4.43752e-06
GOTERM_CC_FAT	GO:0005681~spliceosome	9	10.8434	3.32051e-08	Q61136, P61979, A2A8V9, Q8C2Q7, Q8JZX4, Q8BTI8, Q8BZX4, Q3UYQ4, Q3TUQ5	52	124	12504	17.4529	4.78153e-06	9.56308e-07	3.93723e-05
GOTERM_CC_FAT	GO:0005654~nucleoplasm	15	18.0723	7.19602e-08	Q3UYX6, P61979, Q61464, Q8CFC7, Q2KHS8, Q99MR6, Q62318, Q8BZN7, A2AR02, A2A8V9, Q8VIE5, Q99M28, Q8C2Q7, Q8BTI8, Q3TUQ5	52	599	12504	6.02157	1.03622e-05	1.72704e-06	8.53252e-05
GOTERM_CC_FAT	GO:0043232~intracellular non-membrane-bounded organelle	25	30.1205	8.52957e-08	P21619, A2ARP8, P48678, Q7TQF7, Q62318, Q60668, A2CG17, Q8BZ98, Q8VIE5, P43274, P43277, P62908, Q61136, Q8R0G9, Q8R5J9, Q3TVJ3, P54227, Q6DFW4, Q64511, P11881, Q3UID0, P20357, Q6P9R1, Q9JIX8, A2AU89	52	1919	12504	3.13264	1.22825e-05	1.75465e-06	0.000101137
GOTERM_CC_FAT	GO:0043228~non-membrane-bounded organelle	25	30.1205	8.52957e-08	P21619, A2ARP8, P48678, Q7TQF7, Q62318, Q60668, A2CG17, Q8BZ98, Q8VIE5, P43274, P43277, P62908, Q61136, Q8R0G9, Q8R5J9, Q3TVJ3, P54227, Q6DFW4, Q64511, P11881, Q3UID0, P20357, Q6P9R1, Q9JIX8, A2AU89	52	1919	12504	3.13264	1.22825e-05	1.75465e-06	0.000101137
UP_SEQ_FEATURE	repeat:1-1	6	7.22892	8.57751e-08	P61979, Q9QX47, Q02053, P35564, Q3TVJ3, Q8C2Q7	81	23	16021	51.5974	2.72761e-05	9.09212e-06	0.000115639
UP_SEQ_FEATURE	repeat:1-2	6	7.22892	8.57751e-08	P61979, Q9QX47, Q02053, P35564, Q3TVJ3, Q8C2Q7	81	23	16021	51.5974	2.72761e-05	9.09212e-06	0.000115639
GOTERM_CC_FAT	GO:0030529~ribonucleoprotein complex	13	15.6627	2.40085e-07	Q61136, P61979, P26369, Q8BZX4, Q60668, Q6DFW4, A2A8V9, Q8JZX4, Q8C2Q7, Q8BTI8, Q3UYQ4, P62908, Q3TUQ5	52	462	12504	6.76623	3.45717e-05	4.32153e-06	0.000284676
UP_SEQ_FEATURE	domain:RRM 1	8	9.63855	2.71813e-07	A2A9R4, Q61464, P26369, Q4FJT0, A2AJP4, Q8C2Q7, Q3U5B8, Q60668	81	88	16021	17.9809	8.64329e-05	2.16089e-05	0.00036645
UP_SEQ_FEATURE	domain:RRM 2	8	9.63855	2.71813e-07	A2A9R4, Q61464, P26369, Q4FJT0, A2AJP4, Q8C2Q7, Q3U5B8, Q60668	81	88	16021	17.9809	8.64329e-05	2.16089e-05	0.00036645
SP_PIR_KEYWORDS	Spliceosome	8	9.63855	6.48509e-07	Q61136, P61979, A2A8V9, Q8C2Q7, Q8JZX4, Q8BTI8, Q8BZX4, Q3TUQ5	81	111	17854	15.8861	8.10604e-05	1.15805e-05	0.000749941
UP_SEQ_FEATURE	compositionally biased region:Lys-rich	8	9.63855	7.99025e-07	A2A6A1, Q6DFW4, A2A8V9, Q8VDD9, Q99M28, Q80XU3, Q3UM39, Q8BTI8	81	103	16021	15.3623	0.000254058	5.08167e-05	0.00107722
GOTERM_MF_FAT	GO:0000166~nucleotide binding	29	34.9398	1.04445e-06	Q3UYX6, A2A9R4, P62631, Q0VBL3, P68404, Q8BZX4, Q60668, Q8BZ98, Q5SVI0, Q02053, P97379, Q91WD5, A2AJP4, Q8JZX4, Q8C2Q7, Q61136, P26369, Q8CH25, Q3TVJ3, Q8BZN7, Q64511, Q4FJT0, Q91XU0, Q99M28, Q3U5B8, Q3UM39, Q3UIX4, Q6P9R1, Q9JIX8	69	2183	13288	2.55832	0.000125326	6.2665e-05	0.00119895
GOTERM_CC_FAT	GO:0034399~nuclear periphery	6	7.22892	1.53756e-06	A2AR02, A2A8V9, P21619, Q8VIE5, Q4FJT0, P48678	52	49	12504	29.4443	0.000221384	2.46007e-05	0.00182311
GOTERM_CC_FAT	GO:0016604~nuclear body	8	9.63855	1.60192e-06	Q3UYX6, A2AR02, Q61464, A2A8V9, Q8VIE5, Q99M28, Q8BTI8, Q3TUQ5	52	142	12504	13.5471	0.00023065	2.30674e-05	0.00189942
GOTERM_CC_FAT	GO:0016607~nuclear speck	7	8.43373	1.63117e-06	Q3UYX6, A2AR02, Q61464, A2A8V9, Q99M28, Q8BTI8, Q3TUQ5	52	90	12504	18.7026	0.000234861	2.13533e-05	0.00193411
UP_SEQ_FEATURE	repeat:2-2	5	6.0241	3.93747e-06	P61979, Q9QX47, P35564, Q3TVJ3, Q8C2Q7	81	22	16021	44.9523	0.00125134	0.000208665	0.00530825
UP_SEQ_FEATURE	repeat:2-1	5	6.0241	3.93747e-06	P61979, Q9QX47, P35564, Q3TVJ3, Q8C2Q7	81	22	16021	44.9523	0.00125134	0.000208665	0.00530825
UP_SEQ_FEATURE	compositionally biased region:Ser-rich	11	13.253	1.88123e-05	A2A6A1, A2A8V9, Q8CFC7, Q99M28, Q9EPQ8, Q8BTI8, Q3UUZ7, Q9JIX8, A2AU89, Q8BZN7, Q3TUQ5	81	380	16021	5.7255	0.00596451	0.000854259	0.0253592
GOTERM_CC_FAT	GO:0016363~nuclear matrix	5	6.0241	2.45062e-05	A2AR02, A2A8V9, Q8VIE5, Q4FJT0, P48678	52	42	12504	28.6264	0.00352272	0.000294035	0.0290538
SP_PIR_KEYWORDS	alternative splicing	38	45.7831	3.20906e-05	Q3UYX6, A2A9R4, Q7TMI3, P61979, P21619, Q3TY62, Q9QX47, A2ARP8, P48678, Q9EPQ8, Q99MR6, Q8BZX4, Q62318, Q60668, A2CG17, Q8BZ98, Q8VIE5, Q6NXK2, Q8R149, P97379, Q9CXK9, A2AJP4, A2BI12, Q61464, Q8CFC7, Q8CH25, Q9D824, Q3UUZ7, A2A8V9, P11881, Q3UID0, Q3UR37, Q91XU0, Q99M28, Q3U5B8, Q8BTI8, A2AU89, Q9JIX8	81	4481	17854	1.86921	0.00400336	0.000501298	0.0371037
SP_PIR_KEYWORDS	dna-binding	19	22.8916	3.82353e-05	A2BI12, Q7TMI3, P61979, Q61464, Q3TY62, Q9QX47, Q2KHS8, Q9EPQ8, Q60668, Q64511, A2A8V9, Q6NXK2, Q3UR37, P43274, Q99M28, P43277, A2AU89, Q3TUQ5, P48437	81	1404	17854	2.98289	0.00476809	0.000530914	0.0442068
SP_PIR_KEYWORDS	methylation	8	9.63855	5.97801e-05	A2A9R4, P61979, P62631, P97379, Q8C2Q7, A2AU89, Q8BZN7, Q60668	81	221	17854	7.979	0.00744489	0.000746995	0.0691086
GOTERM_CC_FAT	GO:0005694~chromosome	9	10.8434	0.000132153	Q64511, Q61136, Q8R0G9, Q3UID0, P43274, P43277, Q62318, A2AU89, Q60668	52	378	12504	5.72527	0.0188513	0.00146287	0.156585
UP_SEQ_FEATURE	domain:RRM	6	7.22892	0.00013559	Q3UYX6, Q8CH25, P97379, Q99M28, Q8JZX4, Q8BZX4	81	99	16021	11.9873	0.042204	0.00537556	0.182644
GOTERM_MF_FAT	GO:0003677~DNA binding	22	26.506	0.000143361	A2BI12, Q7TMI3, P61979, Q61464, Q3TY62, Q9QX47, Q2KHS8, Q9EPQ8, Q62318, Q60668, Q64511, A2A8V9, Q3UID0, Q6NXK2, Q3UR37, Q91XU0, P43274, Q99M28, P43277, A2AU89, Q3TUQ5, P48437	69	1781	13288	2.37886	0.0170574	0.00571845	0.164445
UP_SEQ_FEATURE	domain:G-patch	4	4.81928	0.000149447	A2A6A1, Q9QX47, Q8JZX4, Q3U5B8	81	21	16021	37.6743	0.046416	0.00526694	0.201292
UP_SEQ_FEATURE	compositionally biased region:Pro-rich	13	15.6627	0.000190164	A2ARP8, Q7TQF7, Q99MR6, Q9D824, Q8K327, A2A8V9, Q3UID0, Q8R149, Q9CXK9, Q8BTI8, Q8K3X4, Q3TUQ5, Q9JIX8	81	707	16021	3.63688	0.0586853	0.00602953	0.256069
GOTERM_CC_FAT	GO:0044451~nucleoplasm part	10	12.0482	0.00020032	Q3UYX6, A2AR02, Q61464, A2A8V9, Q8VIE5, Q99M28, Q2KHS8, Q8BTI8, Q8BZN7, Q3TUQ5	52	513	12504	4.68736	0.0284369	0.00205852	0.237268
KEGG_PATHWAY	mmu03040:Spliceosome	5	6.0241	0.000309204	Q3UYX6, P61979, P26369, Q8JZX4, Q9JIX8	17	124	5738	13.6101	0.0122939	0.0122939	0.282535
UP_SEQ_FEATURE	splice variant	38	45.7831	0.000310708	Q3UYX6, A2A9R4, Q7TMI3, P61979, P21619, Q3TY62, Q9QX47, A2ARP8, P48678, Q9EPQ8, Q99MR6, Q8BZX4, Q62318, Q60668, A2CG17, Q8BZ98, Q8VIE5, Q6NXK2, Q8R149, P97379, Q9CXK9, A2AJP4, A2BI12, Q61464, Q8CFC7, Q8CH25, Q9D824, Q3UUZ7, A2A8V9, P11881, Q3UID0, Q3UR37, Q91XU0, Q99M28, Q3U5B8, Q8BTI8, A2AU89, Q9JIX8	81	4448	16021	1.68975	0.0940948	0.00894346	0.418076
GOTERM_MF_FAT	GO:0031202~RNA splicing factor activity, transesterification mechanism	3	3.61446	0.00038197	Q3UYX6, A2A8V9, Q8JZX4	69	6	13288	96.2899	0.0448101	0.0113958	0.437599
UP_SEQ_FEATURE	compositionally biased region:Poly-Gln	6	7.22892	0.000481114	Q3UID0, A2ARP8, Q9EPQ8, Q8K3X4, P48437, Q3UUZ7	81	130	16021	9.12877	0.141897	0.0126716	0.646681
UP_SEQ_FEATURE	domain:RRM 3	4	4.81928	0.00137019	A2A9R4, P26369, A2AJP4, Q8C2Q7	81	44	16021	17.9809	0.353395	0.0329838	1.83154
GOTERM_CC_FAT	GO:0005730~nucleolus	7	8.43373	0.00155839	Q64511, Q6DFW4, P11881, Q3TVJ3, Q6P9R1, Q62318, Q9JIX8	52	310	12504	5.42978	0.20115	0.0148606	1.83227
GOTERM_CC_FAT	GO:0005637~nuclear inner membrane	3	3.61446	0.00165546	P11881, P21619, P48678	52	15	12504	48.0923	0.212257	0.0148009	1.94538
UP_SEQ_FEATURE	compositionally biased region:Arg/Ser-rich (RS domain)	3	3.61446	0.00215524	Q3UYX6, A2AR02, P26369	81	14	16021	42.3836	0.496467	0.047826	2.86687
UP_SEQ_FEATURE	repeat:2-3	3	3.61446	0.00247878	Q9QX47, P35564, Q3TVJ3	81	15	16021	39.558	0.545805	0.051255	3.2906
GOTERM_BP_FAT	GO:0031111~negative regulation of microtubule polymerization or depolymerization	3	3.61446	0.00251152	P54227, A2ARP8, P20357	65	16	13588	39.1962	0.713436	0.221167	3.5535
UP_SEQ_FEATURE	repeat:1-3	3	3.61446	0.00282373	Q9QX47, P35564, Q3TVJ3	81	16	16021	37.0856	0.593112	0.054651	3.74051
UP_SEQ_FEATURE	domain:SANT	3	3.61446	0.00357705	Q3UID0, Q3TY62, Q2KHS8	81	18	16021	32.965	0.680034	0.0648345	4.71627
INTERPRO	IPR003034:DNA-binding SAP	3	3.61446	0.00394811	Q00PI9, Q8CH25, Q9JIX8	77	22	17763	31.4575	0.532118	0.223671	4.80587
INTERPRO	IPR000467:D111/G-patch	3	3.61446	0.00394811	Q9QX47, Q8JZX4, Q3U5B8	77	22	17763	31.4575	0.532118	0.223671	4.80587
INTERPRO	IPR017884:SANT, eukarya	3	3.61446	0.00431219	Q3UID0, Q3TY62, Q2KHS8	77	23	17763	30.0898	0.563833	0.187332	5.23817
UP_SEQ_FEATURE	domain:SAP	3	3.61446	0.00486231	Q00PI9, Q8CH25, Q9JIX8	81	21	16021	28.2557	0.787749	0.082507	6.35996
SMART	SM00513:SAP	3	3.61446	0.00632985	Q00PI9, Q8CH25, Q9JIX8	51	22	9131	24.4144	0.262728	0.141355	5.88017
SMART	SM00443:G_patch	3	3.61446	0.00632985	Q9QX47, Q8JZX4, Q3U5B8	51	22	9131	24.4144	0.262728	0.141355	5.88017
SP_PIR_KEYWORDS	viral nucleoprotein	3	3.61446	0.00647186	P61979, P26369, Q8C2Q7	81	27	17854	24.4911	0.555859	0.0711267	7.2335
SP_PIR_KEYWORDS	zinc-finger	13	15.6627	0.00711369	Q8R1N0, Q61464, Q7TMI3, Q3TY62, P68404, Q2KHS8, Q9EPQ8, Q62318, Q8K327, A2A6A1, Q6NXK2, Q4FJT0, Q3U5B8	81	1204	17854	2.37995	0.590324	0.0716679	7.92415
GOTERM_BP_FAT	GO:0031110~regulation of microtubule polymerization or depolymerization	3	3.61446	0.00762903	P54227, A2ARP8, P20357	65	28	13588	22.3978	0.977767	0.469726	10.4335
INTERPRO	IPR018359:Bromodomain, conserved site	3	3.61446	0.00824653	Q8VDD9, Q62318, Q3UUZ7	77	32	17763	21.627	0.796054	0.272382	9.79598
GOTERM_CC_FAT	GO:0044427~chromosomal part	6	7.22892	0.00930438	Q8R0G9, Q3UID0, P43274, P43277, Q62318, A2AU89	52	318	12504	4.53701	0.739748	0.0761288	10.4919
SP_PIR_KEYWORDS	coiled coil	16	19.2771	0.0093409	Q8R1N0, A2BI12, Q8CFC7, P21619, Q8CH25, P48678, Q7TQF7, P54227, A2A6A1, Q8VDP4, Q3UID0, Q8R149, Q9CXK9, Q8K3X4, Q8BTI8, Q3TUQ5	81	1732	17854	2.03621	0.690594	0.0862867	10.2845
INTERPRO	IPR014778:Myb, DNA-binding	3	3.61446	0.00981109	Q3UID0, Q3TY62, Q2KHS8	77	35	17763	19.7733	0.849385	0.27058	11.5518
SP_PIR_KEYWORDS	bromodomain	3	3.61446	0.0101367	Q8VDD9, Q62318, Q3UUZ7	81	34	17854	19.4488	0.720166	0.0869535	11.1145
GOTERM_CC_FAT	GO:0031965~nuclear membrane	3	3.61446	0.0104405	P11881, P21619, P48678	52	38	12504	18.9838	0.779384	0.0805347	11.7015
GOTERM_BP_FAT	GO:0051493~regulation of cytoskeleton organization	4	4.81928	0.0113381	P54227, A2ARP8, P20357, P48437	65	99	13588	8.44631	0.996543	0.554967	15.1315
INTERPRO	IPR001487:Bromodomain	3	3.61446	0.0120848	Q8VDD9, Q62318, Q3UUZ7	77	39	17763	17.7453	0.903132	0.283579	14.0474
GOTERM_BP_FAT	GO:0070507~regulation of microtubule cytoskeleton organization	3	3.61446	0.0124118	P54227, A2ARP8, P20357	65	36	13588	17.4205	0.997985	0.539715	16.4481
GOTERM_CC_FAT	GO:0005856~cytoskeleton	11	13.253	0.0138877	A2CG17, P54227, P11881, P21619, Q8BZ98, Q8VIE5, Q8R5J9, A2ARP8, P48678, Q7TQF7, P20357	52	1122	12504	2.35747	0.866525	0.100568	15.2805
GOTERM_BP_FAT	GO:0016584~nucleosome positioning	2	2.40964	0.0140647	P43274, P43277	65	3	13588	139.364	0.999124	0.5426	18.4377
KEGG_PATHWAY	mmu04720:Long-term potentiation	3	3.61446	0.0157657	P11881, Q5SVI0, P68404	17	70	5738	14.4655	0.470411	0.272271	13.5315
GOTERM_CC_FAT	GO:0005638~lamin filament	2	2.40964	0.0162172	P21619, P48678	52	4	12504	120.231	0.905051	0.111056	17.6233
UP_SEQ_FEATURE	zinc finger region:C2H2-type	3	3.61446	0.0169888	Q8K327, Q8R1N0, A2A6A1	81	40	16021	14.8343	0.995699	0.249325	20.6265
GOTERM_BP_FAT	GO:0000904~cell morphogenesis involved in differentiation	5	6.0241	0.0176622	P54227, Q64511, Q8VIE5, Q62318, P48437	65	212	13588	4.93033	0.999858	0.587557	22.6167
INTERPRO	IPR001005:SANT, DNA-binding	3	3.61446	0.0186597	Q3UID0, Q3TY62, Q2KHS8	77	49	17763	14.1238	0.973124	0.363686	20.9042
GOTERM_BP_FAT	GO:0032886~regulation of microtubule-based process	3	3.61446	0.0189833	P54227, A2ARP8, P20357	65	45	13588	13.9364	0.999927	0.579346	24.1006
SMART	SM00297:BROMO	3	3.61446	0.0191399	Q8VDD9, Q62318, Q3UUZ7	51	39	9131	13.7722	0.604506	0.265971	16.8425
PIR_SUPERFAMILY	PIRSF038219:histone H1	2	2.40964	0.0196287	P43274, P43277	24	7	8136	96.8571	0.437236	0.437236	15.4124
UP_SEQ_FEATURE	zinc finger region:GATA-type; atypical	2	2.40964	0.0198265	Q3TY62, Q2KHS8	81	4	16021	98.8951	0.998285	0.272694	23.6606
INTERPRO	IPR001322:Intermediate filament, C-terminal	2	2.40964	0.0212129	P21619, P48678	77	5	17763	92.2753	0.983702	0.367079	23.4285
GOTERM_BP_FAT	GO:0051494~negative regulation of cytoskeleton organization	3	3.61446	0.0214355	P54227, A2ARP8, P20357	65	48	13588	13.0654	0.999979	0.592388	26.7852
GOTERM_BP_FAT	GO:0060412~ventricular septum morphogenesis	2	2.40964	0.0233328	Q0VBL3, P48437	65	5	13588	83.6185	0.999992	0.594487	28.8013
GOTERM_CC_FAT	GO:0005635~nuclear envelope	4	4.81928	0.0243843	P11881, P21619, Q8R0G9, P48678	52	153	12504	6.28658	0.971415	0.155727	25.3765
UP_SEQ_FEATURE	repeat:3-1	2	2.40964	0.0247222	P61979, Q9QX47	81	5	16021	79.116	0.999651	0.315502	28.6438
KEGG_PATHWAY	mmu04912:GnRH signaling pathway	3	3.61446	0.0290963	P11881, Q5SVI0, P68404	17	97	5738	10.4391	0.693065	0.325448	23.6737
SMART	SM00717:SANT	3	3.61446	0.0293434	Q3UID0, Q3TY62, Q2KHS8	51	49	9131	10.9616	0.760586	0.300501	24.7408
GOTERM_CC_FAT	GO:0000785~chromatin	4	4.81928	0.0296086	Q3UID0, P43274, P43277, Q62318	52	165	12504	5.82937	0.986806	0.178586	29.9793
KEGG_PATHWAY	mmu04666:Fc gamma R-mediated phagocytosis	3	3.61446	0.0296545	Q8BZ98, P68404, Q7TQF7	17	98	5738	10.3325	0.700045	0.259945	24.0742
SP_PIR_KEYWORDS	ribonucleoprotein	5	6.0241	0.0315664	P61979, P26369, Q8C2Q7, P62908, Q60668	81	266	17854	4.14323	0.981856	0.234553	30.9903
GOTERM_CC_FAT	GO:0005652~nuclear lamina	2	2.40964	0.0321764	P21619, P48678	52	8	12504	60.1154	0.990991	0.185161	32.1451
GOTERM_BP_FAT	GO:0060411~heart septum morphogenesis	2	2.40964	0.0325151	Q0VBL3, P48437	65	7	13588	59.7275	1	0.690708	37.8494
INTERPRO	IPR000690:Zinc finger, C2H2-type matrin	2	2.40964	0.0337268	Q61464, Q4FJT0	77	8	17763	57.6721	0.998622	0.48249	34.7633
GOTERM_BP_FAT	GO:0010639~negative regulation of organelle organization	3	3.61446	0.03446	P54227, A2ARP8, P20357	65	62	13588	10.1151	1	0.687113	39.6231
GOTERM_BP_FAT	GO:0051028~mRNA transport	3	3.61446	0.03446	Q3UYX6, Q8R0G9, P97379	65	62	13588	10.1151	1	0.687113	39.6231
GOTERM_BP_FAT	GO:0033043~regulation of organelle organization	4	4.81928	0.0359901	P54227, A2ARP8, P20357, P48437	65	154	13588	5.42977	1	0.679719	40.9852
GOTERM_CC_FAT	GO:0044430~cytoskeletal part	8	9.63855	0.0364913	P54227, P11881, P21619, Q8BZ98, Q8VIE5, A2ARP8, P48678, P20357	52	774	12504	2.48539	0.995266	0.199919	35.6465
INTERPRO	IPR005819:Histone H5	2	2.40964	0.0378629	P43274, P43277	77	9	17763	51.2641	0.999395	0.49019	38.156
GOTERM_BP_FAT	GO:0050657~nucleic acid transport	3	3.61446	0.038625	Q3UYX6, Q8R0G9, P97379	65	66	13588	9.5021	1	0.683869	43.2641
GOTERM_BP_FAT	GO:0050658~RNA transport	3	3.61446	0.038625	Q3UYX6, Q8R0G9, P97379	65	66	13588	9.5021	1	0.683869	43.2641
GOTERM_BP_FAT	GO:0051236~establishment of RNA localization	3	3.61446	0.038625	Q3UYX6, Q8R0G9, P97379	65	66	13588	9.5021	1	0.683869	43.2641
UP_SEQ_FEATURE	repeat:2-4	2	2.40964	0.0392648	Q9QX47, P35564	81	8	16021	49.4475	0.999997	0.43954	41.7269
GOTERM_BP_FAT	GO:0006403~RNA localization	3	3.61446	0.0396949	Q3UYX6, Q8R0G9, P97379	65	67	13588	9.36028	1	0.673187	44.1658
UP_SEQ_FEATURE	compositionally biased region:Poly-Glu	6	7.22892	0.0398758	Q6NXK2, Q3UID0, Q8VDD9, Q9EPQ8, Q3U5B8, A2AU89	81	376	16021	3.15623	0.999998	0.430286	42.2246
SP_PIR_KEYWORDS	transcription regulation	13	15.6627	0.0419654	A2BI12, Q8CH25, Q9EPQ8, Q62318, Q60668, Q3UUZ7, Q8BZN7, Q3UID0, Q6NXK2, Q3UR37, Q3TUQ5, P48437, A2AU89	81	1546	17854	1.85346	0.995294	0.284614	39.0898
UP_SEQ_FEATURE	domain:Bromo 1	2	2.40964	0.0440645	Q8VDD9, Q3UUZ7	81	9	16021	43.9534	0.999999	0.4496	45.5317
UP_SEQ_FEATURE	domain:Bromo 2	2	2.40964	0.0440645	Q8VDD9, Q3UUZ7	81	9	16021	43.9534	0.999999	0.4496	45.5317
UP_SEQ_FEATURE	domain:BAH	2	2.40964	0.0440645	Q3TY62, Q2KHS8	81	9	16021	43.9534	0.999999	0.4496	45.5317
UP_SEQ_FEATURE	zinc finger region:Matrin-type	2	2.40964	0.0440645	Q61464, Q4FJT0	81	9	16021	43.9534	0.999999	0.4496	45.5317
INTERPRO	IPR001025:Bromo adjacent region	2	2.40964	0.0460828	Q3TY62, Q2KHS8	77	11	17763	41.9433	0.999884	0.529921	44.4217
GOTERM_BP_FAT	GO:0031050~dsRNA fragmentation	2	2.40964	0.0461295	Q9WTX2, Q99MR6	65	10	13588	41.8092	1	0.709272	49.3139
UP_SEQ_FEATURE	compositionally biased region:Poly-Arg	4	4.81928	0.0466833	A2A6A1, A2AR02, Q3U5B8, Q3UUZ7	81	161	16021	4.91404	1	0.455627	47.5094
GOTERM_BP_FAT	GO:0015931~nucleobase, nucleoside, nucleotide and nucleic acid transport	3	3.61446	0.047492	Q3UYX6, Q8R0G9, P97379	65	74	13588	8.47484	1	0.70154	50.3457
UP_SEQ_FEATURE	compositionally biased region:Poly-Ala	5	6.0241	0.0477035	A2A6A1, Q3UID0, Q9EPQ8, Q8K3X4, Q62318	81	273	16021	3.62253	1	0.449994	48.2616
GOTERM_MF_FAT	GO:0051082~unfolded protein binding	3	3.61446	0.049872	Q3UYX6, A2AUE1, P35564	69	70	13288	8.25342	0.997843	0.707065	44.4155
GOTERM_BP_FAT	GO:0045449~regulation of transcription	17	20.4819	0.050431	Q3UYX6, A2BI12, Q0VBL3, Q3TY62, Q8CH25, Q2KHS8, Q9EPQ8, Q62318, Q60668, Q3UUZ7, Q8BZN7, Q3UID0, Q6NXK2, Q3UR37, Q3TUQ5, P48437, A2AU89	65	2227	13588	1.59577	1	0.706149	52.5052
GOTERM_BP_FAT	GO:0006406~mRNA export from nucleus	2	2.40964	0.0506255	Q3UYX6, Q8R0G9	65	11	13588	38.0084	1	0.690762	52.645
INTERPRO	IPR019786:Zinc finger, PHD-type, conserved site	3	3.61446	0.0535214	Q7TMI3, Q9EPQ8, Q62318	77	87	17763	7.95477	0.999974	0.556213	49.5832
INTERPRO	IPR005818:Histone H1/H5	2	2.40964	0.0542334	P43274, P43277	77	13	17763	35.4905	0.999978	0.534527	50.0533
INTERPRO	IPR000949:ELM2	2	2.40964	0.0542334	Q3TY62, Q2KHS8	77	13	17763	35.4905	0.999978	0.534527	50.0533
GOTERM_MF_FAT	GO:0042162~telomeric DNA binding	2	2.40964	0.0548931	A2AU89, Q60668	69	11	13288	35.0145	0.998858	0.67669	47.6956
UP_SEQ_FEATURE	short sequence motif:Nuclear localization signal	5	6.0241	0.0565663	A2BI12, P21619, Q4FJT0, P48678, Q9EPQ8	81	289	16021	3.42197	1	0.496318	54.3893
GOTERM_BP_FAT	GO:0000902~cell morphogenesis	5	6.0241	0.0575987	P54227, Q64511, Q8VIE5, Q62318, P48437	65	309	13588	3.38262	1	0.722495	57.4108
INTERPRO	IPR001965:Zinc finger, PHD-type	3	3.61446	0.0579555	Q7TMI3, Q9EPQ8, Q62318	77	91	17763	7.60511	0.999989	0.534292	52.4462
UP_SEQ_FEATURE	domain:ELM2	2	2.40964	0.0583222	Q3TY62, Q2KHS8	81	12	16021	32.965	1	0.494635	55.5206
UP_SEQ_FEATURE	region of interest:Linker 2	2	2.40964	0.0583222	P21619, P48678	81	12	16021	32.965	1	0.494635	55.5206
SMART	SM00439:BAH	2	2.40964	0.0586432	Q3TY62, Q2KHS8	51	11	9131	32.5526	0.94502	0.44019	43.8278
UP_SEQ_FEATURE	repeat:1-4	2	2.40964	0.063028	Q9QX47, P35564	81	13	16021	30.4292	1	0.510258	58.4255
GOTERM_BP_FAT	GO:0007026~negative regulation of microtubule depolymerization	2	2.40964	0.063989	A2ARP8, P20357	65	14	13588	29.8637	1	0.745741	61.3825
GOTERM_BP_FAT	GO:0031114~regulation of microtubule depolymerization	2	2.40964	0.063989	A2ARP8, P20357	65	14	13588	29.8637	1	0.745741	61.3825
INTERPRO	IPR000679:Zinc finger, GATA-type	2	2.40964	0.0663306	Q3TY62, Q2KHS8	77	16	17763	28.836	0.999998	0.561148	57.4499
GOTERM_BP_FAT	GO:0006405~RNA export from nucleus	2	2.40964	0.0684022	Q3UYX6, Q8R0G9	65	15	13588	27.8728	1	0.75551	63.9212
SMART	SM00526:H15	2	2.40964	0.0689374	P43274, P43277	51	13	9131	27.5445	0.967567	0.435283	49.4236
INTERPRO	IPR004161:Translation elongation factor EFTu/EF1A, domain 2	2	2.40964	0.0703289	P62631, Q3UM39	77	17	17763	27.1398	0.999999	0.561159	59.6638
GOTERM_BP_FAT	GO:0051129~negative regulation of cellular component organization	3	3.61446	0.0711027	P54227, A2ARP8, P20357	65	93	13588	6.74342	1	0.755831	65.3971
GOTERM_CC_FAT	GO:0005874~microtubule	4	4.81928	0.074285	P54227, Q8BZ98, A2ARP8, P20357	52	240	12504	4.00769	0.999985	0.358924	59.9584
INTERPRO	IPR000795:Protein synthesis factor, GTP-binding	2	2.40964	0.0743104	P62631, Q3UM39	77	18	17763	25.632	1	0.561169	61.7625
GOTERM_BP_FAT	GO:0006913~nucleocytoplasmic transport	3	3.61446	0.0751216	Q3UYX6, Q6DFW4, Q8R0G9	65	96	13588	6.53269	1	0.762477	67.4899
SP_PIR_KEYWORDS	microtubule	4	4.81928	0.0769504	P54227, Q8BZ98, A2ARP8, P20357	81	221	17854	3.9895	0.999955	0.444989	60.3851
GOTERM_BP_FAT	GO:0035194~posttranscriptional gene silencing by RNA	2	2.40964	0.0771672	Q9WTX2, Q99MR6	65	17	13588	24.5937	1	0.7596	68.5093
GOTERM_BP_FAT	GO:0016441~posttranscriptional gene silencing	2	2.40964	0.0771672	Q9WTX2, Q99MR6	65	17	13588	24.5937	1	0.7596	68.5093
GOTERM_BP_FAT	GO:0051169~nuclear transport	3	3.61446	0.0778407	Q3UYX6, Q6DFW4, Q8R0G9	65	98	13588	6.39937	1	0.750628	68.8384
INTERPRO	IPR003604:Zinc finger, U1-type	2	2.40964	0.078275	Q61464, Q4FJT0	77	19	17763	24.283	1	0.561179	63.7522
GOTERM_BP_FAT	GO:0006323~DNA packaging	3	3.61446	0.081977	P43274, P43277, Q9JIX8	65	101	13588	6.20929	1	0.757558	70.7902
INTERPRO	IPR014720:Double-stranded RNA-binding-like	2	2.40964	0.0822229	Q9WTX2, Q9QX47	77	20	17763	23.0688	1	0.561189	65.6384
UP_SEQ_FEATURE	nucleotide phosphate-binding region:ATP	9	10.8434	0.0824395	Q64511, Q61136, Q5SVI0, Q02053, Q91XU0, P68404, Q3TVJ3, Q6P9R1, Q8BZN7	81	907	16021	1.96264	1	0.598276	68.649
GOTERM_BP_FAT	GO:0032989~cellular component morphogenesis	5	6.0241	0.0832984	P54227, Q64511, Q8VIE5, Q62318, P48437	65	351	13588	2.97787	1	0.752013	71.3894
GOTERM_BP_FAT	GO:0031175~neuron projection development	4	4.81928	0.0833595	P54227, Q64511, Q8VIE5, P20357	65	218	13588	3.83571	1	0.741236	71.4168
SMART	SM00401:ZnF_GATA	2	2.40964	0.0841721	Q3TY62, Q2KHS8	51	16	9131	22.3799	0.985309	0.452792	56.7917
SMART	SM00249:PHD	3	3.61446	0.0884962	Q7TMI3, Q9EPQ8, Q62318	51	91	9131	5.90239	0.988294	0.426477	58.6998
GOTERM_BP_FAT	GO:0010605~negative regulation of macromolecule metabolic process	6	7.22892	0.0894733	Q3UYX6, Q9WTX2, Q0VBL3, Q3UR37, Q99MR6, Q62318	65	506	13588	2.47881	1	0.756262	74.0407
INTERPRO	IPR001159:Double-stranded RNA binding	2	2.40964	0.0900686	Q9WTX2, Q9QX47	77	22	17763	20.9717	1	0.578088	69.1218
GOTERM_BP_FAT	GO:0006333~chromatin assembly or disassembly	3	3.61446	0.0933269	Q3UID0, P43274, P43277	65	109	13588	5.75356	1	0.761203	75.5774
SP_PIR_KEYWORDS	Transcription	13	15.6627	0.094901	A2BI12, Q8CH25, Q9EPQ8, Q62318, Q60668, Q3UUZ7, Q8BZN7, Q3UID0, Q6NXK2, Q3UR37, Q3TUQ5, P48437, A2AU89	81	1769	17854	1.61982	0.999996	0.499645	68.4333
BIOCARTA	m_mta3Pathway:Downregulated of MTA-3 in ER-negative Breast Tumors	2	2.40964	0.0959044	Q3TY62, Q2KHS8	10	13	1171	18.0154	0.991249	0.991249	61.6191
KEGG_PATHWAY	mmu04020:Calcium signaling pathway	3	3.61446	0.0974765	P11881, Q5SVI0, P68404	17	191	5738	5.30151	0.983467	0.559782	60.8719
GOTERM_BP_FAT	GO:0043331~response to dsRNA	2	2.40964	0.0987262	Q9WTX2, Q99MR6	65	22	13588	19.0042	1	0.771458	77.5886
SMART	SM00451:ZnF_U1	2	2.40964	0.0991624	Q61464, Q4FJT0	51	19	9131	18.8462	0.993347	0.427053	63.0882
