# Supplementary material for: Integrative Transcriptome Profiling of Cognitive Aging and Its Preservation through Ser/Thr Protein Phosphatase Regulation
Source: PLoS One. 2015 Jun 23;10(6):e0130891. doi: 10.1371/journal.pone.0130891 (PMC4478024; doi:10.1371/journal.pone.0130891)
Supplement: S7 Table — (XLSX) [file pone.0130891.s013.xlsx]

## Sheet: S7
S7 Table. DAVID analysis of unique phosphorylated proteins identified in aged but not in young
Category	Term	Count	%	P-value	Genes	List Total	Pop Hits	Pop Total	Fold Enrichment	Bonferroni	Benjamini	FDR
SP_PIR_KEYWORDS	phosphoprotein	49	92.4528	1.05889e-18	Q3UYX6, Q7TQF7, P68372, Q99MR6, Q62318, Q5SVI0, Q8R149, Q02053, P43274, P97379, Q8VDD9, Q80XU3, P43277, Q8K3X4, Q3TUQ5, Q8R1N0, Q8R0G9, Q3TVJ3, Q3UUZ7, Q6DFW4, A2A8V9, P11881, Q3UR37, Q99M28, P20357, Q3UYQ4, P62631, Q00PI9, P48678, P68404, Q8BZX4, A2CG17, A2AR02, A2AJP4, Q9CXK9, P62908, A2BI12, Q61464, Q8CFC7, Q3TSB7, Q9D824, Q8BZN7, Q9WTX2, A2A6A1, Q9JI99, Q3U5B8, Q8BTI8, Q3UM39, Q9JIX8	52	6311	17854	2.66582	1.1542e-16	1.1542e-16	1.19435e-15
UP_SEQ_FEATURE	compositionally biased region:Arg-rich	10	18.8679	9.27774e-12	Q61464, A2A8V9, Q8CFC7, Q99M28, Q99MR6, Q8BTI8, Q9D824, Q6P9R1, Q8BZN7, Q3TUQ5	52	90	16021	34.2329	1.81843e-09	1.81843e-09	1.15902e-08
SP_PIR_KEYWORDS	acetylation	27	50.9434	7.70042e-11	P62631, Q00PI9, P68404, P48678, P68372, Q62318, A2CG17, Q02053, Q8VDD9, P43274, P43277, P62908, Q3TUQ5, Q8R1N0, Q8R0G9, Q3TVJ3, Q3TSB7, Q9D824, Q8BZN7, A2A6A1, A2A8V9, Q3UR37, Q99M28, Q3U5B8, Q8BTI8, Q3UM39, Q3UYQ4	52	2325	17854	3.98725	8.39346e-09	4.19673e-09	8.68547e-08
INTERPRO	IPR000504:RNA recognition motif, RNP-1	11	20.7547	1.67071e-10	A2A9R4, Q3UYX6, Q61464, Q0VBL3, P97379, A2AJP4, Q9CXK9, Q99M28, Q3U5B8, Q8BZX4, Q9JIX8	48	212	17763	19.2014	2.17192e-08	2.17192e-08	1.94562e-07
GOTERM_CC_FAT	GO:0031981~nuclear lumen	17	32.0755	2.20373e-10	Q3UYX6, Q61464, Q8CFC7, P48678, Q3TVJ3, Q99MR6, Q62318, Q8BZN7, Q6DFW4, A2AR02, A2A8V9, P11881, Q99M28, Q8BTI8, Q6P9R1, Q3TUQ5, Q9JIX8	35	883	12504	6.87811	2.73262e-08	2.73262e-08	2.54474e-07
SMART	SM00360:RRM	11	20.7547	5.01983e-10	A2A9R4, Q3UYX6, Q61464, Q0VBL3, P97379, A2AJP4, Q9CXK9, Q99M28, Q3U5B8, Q8BZX4, Q9JIX8	30	212	9131	15.7926	1.50595e-08	1.50595e-08	4.27612e-07
SP_PIR_KEYWORDS	nucleus	31	58.4906	6.31469e-09	Q3UYX6, P62631, Q00PI9, P48678, Q99MR6, Q8BZX4, Q62318, A2AR02, P43274, Q80XU3, P43277, Q8K3X4, Q3TUQ5, Q8R1N0, A2BI12, Q61464, Q8CFC7, Q8R0G9, Q3TVJ3, Q9D824, Q8BZN7, Q3UUZ7, Q6DFW4, A2A8V9, Q3UR37, Q99M28, Q3U5B8, Q8BTI8, Q3UYQ4, Q6P9R1, Q9JIX8	52	3808	17854	2.7951	6.88301e-07	2.29434e-07	7.12248e-06
GOTERM_CC_FAT	GO:0070013~intracellular organelle lumen	17	32.0755	8.51526e-09	Q3UYX6, Q61464, Q8CFC7, P48678, Q3TVJ3, Q99MR6, Q62318, Q8BZN7, Q6DFW4, A2AR02, A2A8V9, P11881, Q99M28, Q8BTI8, Q6P9R1, Q3TUQ5, Q9JIX8	35	1133	12504	5.36043	1.05589e-06	5.27946e-07	9.83294e-06
SP_PIR_KEYWORDS	rna-binding	13	24.5283	8.55129e-09	Q3UYX6, A2A9R4, Q61464, Q3TVJ3, Q9D824, Q9WTX2, A2A8V9, P97379, Q99M28, A2AJP4, Q3U5B8, Q6P9R1, P62908	52	485	17854	9.20309	9.3209e-07	2.33023e-07	9.64518e-06
GOTERM_CC_FAT	GO:0043233~organelle lumen	17	32.0755	8.84659e-09	Q3UYX6, Q61464, Q8CFC7, P48678, Q3TVJ3, Q99MR6, Q62318, Q8BZN7, Q6DFW4, A2AR02, A2A8V9, P11881, Q99M28, Q8BTI8, Q6P9R1, Q3TUQ5, Q9JIX8	35	1136	12504	5.34628	1.09698e-06	3.65659e-07	1.02155e-05
GOTERM_CC_FAT	GO:0031974~membrane-enclosed lumen	17	32.0755	1.4209e-08	Q3UYX6, Q61464, Q8CFC7, P48678, Q3TVJ3, Q99MR6, Q62318, Q8BZN7, Q6DFW4, A2AR02, A2A8V9, P11881, Q99M28, Q8BTI8, Q6P9R1, Q3TUQ5, Q9JIX8	35	1174	12504	5.17323	1.76191e-06	4.40479e-07	1.64077e-05
UP_SEQ_FEATURE	compositionally biased region:Lys-rich	8	15.0943	3.3909e-08	A2A6A1, Q6DFW4, A2A8V9, Q8VDD9, Q99M28, Q80XU3, Q3UM39, Q8BTI8	52	103	16021	23.9298	6.64614e-06	3.32308e-06	4.23608e-05
INTERPRO	IPR012677:Nucleotide-binding, alpha-beta plait	9	16.9811	7.88723e-08	A2A9R4, Q3UYX6, Q0VBL3, P97379, A2AJP4, Q99M28, Q3U5B8, Q8BZX4, Q9JIX8	48	213	17763	15.6364	1.02533e-05	5.12668e-06	9.18505e-05
GOTERM_CC_FAT	GO:0016607~nuclear speck	7	13.2075	1.34358e-07	Q3UYX6, A2AR02, Q61464, A2A8V9, Q99M28, Q8BTI8, Q3TUQ5	35	90	12504	27.7867	1.66602e-05	3.33207e-06	0.000155149
GOTERM_BP_FAT	GO:0006396~RNA processing	11	20.7547	4.89675e-07	Q3UYX6, Q9WTX2, A2A8V9, Q8CFC7, Q99M28, Q99MR6, Q8BTI8, Q8BZX4, Q9D824, Q6P9R1, Q3TUQ5	42	437	13588	8.14362	0.000166476	0.000166476	0.000666829
GOTERM_MF_FAT	GO:0003723~RNA binding	13	24.5283	6.91737e-07	Q3UYX6, A2A9R4, Q61464, Q3TVJ3, Q9D824, Q9WTX2, A2A8V9, P97379, Q99M28, A2AJP4, Q3U5B8, Q6P9R1, P62908	43	672	13288	5.97813	6.70963e-05	6.70963e-05	0.000763374
GOTERM_CC_FAT	GO:0016604~nuclear body	7	13.2075	1.99717e-06	Q3UYX6, A2AR02, Q61464, A2A8V9, Q99M28, Q8BTI8, Q3TUQ5	35	142	12504	17.6113	0.000247619	4.12741e-05	0.0023062
GOTERM_CC_FAT	GO:0005654~nucleoplasm	11	20.7547	2.72516e-06	Q3UYX6, A2AR02, Q61464, A2A8V9, Q8CFC7, Q99M28, Q99MR6, Q8BTI8, Q62318, Q8BZN7, Q3TUQ5	35	599	12504	6.56065	0.000337864	4.82732e-05	0.00314682
SP_PIR_KEYWORDS	mrna processing	8	15.0943	5.0842e-06	Q3UYX6, A2A8V9, Q8CFC7, Q99M28, Q8BTI8, Q8BZX4, Q9D824, Q3TUQ5	52	240	17854	11.4449	0.000554026	0.00011083	0.00573443
GOTERM_MF_FAT	GO:0000166~nucleotide binding	20	37.7358	1.11003e-05	A2A9R4, Q3UYX6, P62631, Q0VBL3, P68404, Q3TVJ3, P68372, Q3TSB7, Q8BZX4, Q8BZN7, Q5SVI0, Q02053, P97379, A2AJP4, Q91WD5, Q99M28, Q3U5B8, Q3UM39, Q6P9R1, Q9JIX8	43	2183	13288	2.83118	0.00107615	0.000538221	0.0122492
GOTERM_BP_FAT	GO:0006397~mRNA processing	8	15.0943	1.17399e-05	Q3UYX6, A2A8V9, Q8CFC7, Q99M28, Q8BTI8, Q8BZX4, Q9D824, Q3TUQ5	42	262	13588	9.87859	0.00398365	0.00199381	0.0159861
UP_SEQ_FEATURE	compositionally biased region:Glu-rich	8	15.0943	1.2349e-05	A2A6A1, Q00PI9, P97379, Q99MR6, Q3UM39, Q9D824, Q9JIX8, Q3TUQ5	52	247	16021	9.97882	0.00241749	0.000806481	0.0154259
GOTERM_CC_FAT	GO:0043228~non-membrane-bounded organelle	17	32.0755	1.23771e-05	Q8R0G9, P48678, Q3TVJ3, Q3TSB7, Q7TQF7, P68372, Q62318, A2CG17, Q6DFW4, P11881, P43274, P20357, Q9JI99, P43277, Q6P9R1, P62908, Q9JIX8	35	1919	12504	3.16486	0.0015336	0.000191829	0.0142915
GOTERM_CC_FAT	GO:0043232~intracellular non-membrane-bounded organelle	17	32.0755	1.23771e-05	Q8R0G9, P48678, Q3TVJ3, Q3TSB7, Q7TQF7, P68372, Q62318, A2CG17, Q6DFW4, P11881, P43274, P20357, Q9JI99, P43277, Q6P9R1, P62908, Q9JIX8	35	1919	12504	3.16486	0.0015336	0.000191829	0.0142915
SP_PIR_KEYWORDS	mrna splicing	7	13.2075	1.67246e-05	Q3UYX6, A2A8V9, Q8CFC7, Q99M28, Q8BTI8, Q8BZX4, Q3TUQ5	52	191	17854	12.5834	0.00182134	0.000303787	0.0188624
UP_SEQ_FEATURE	compositionally biased region:Ser-rich	9	16.9811	2.42905e-05	A2A6A1, A2A8V9, Q8CFC7, Q99M28, Q8BTI8, Q3UUZ7, Q9JIX8, Q8BZN7, Q3TUQ5	52	380	16021	7.29701	0.00474968	0.00118954	0.0303407
GOTERM_BP_FAT	GO:0008380~RNA splicing	7	13.2075	2.83995e-05	Q3UYX6, A2A8V9, Q8CFC7, Q99M28, Q8BTI8, Q8BZX4, Q3TUQ5	42	201	13588	11.267	0.00960951	0.00321349	0.0386671
GOTERM_BP_FAT	GO:0016071~mRNA metabolic process	8	15.0943	2.93697e-05	Q3UYX6, A2A8V9, Q8CFC7, Q99M28, Q8BTI8, Q8BZX4, Q9D824, Q3TUQ5	42	302	13588	8.57017	0.00993614	0.00249335	0.0399877
GOTERM_CC_FAT	GO:0005681~spliceosome	5	9.43396	0.000339401	A2A8V9, Q8BTI8, Q8BZX4, Q3UYQ4, Q3TUQ5	35	124	12504	14.4055	0.0412193	0.00466607	0.39122
UP_SEQ_FEATURE	compositionally biased region:Pro-rich	10	18.8679	0.000347141	A2A8V9, Q8R149, Q7TQF7, Q9CXK9, Q8K3X4, Q99MR6, Q8BTI8, Q9D824, Q9JIX8, Q3TUQ5	52	707	16021	4.3578	0.0657877	0.0135181	0.432802
GOTERM_CC_FAT	GO:0044451~nucleoplasm part	8	15.0943	0.000384761	Q3UYX6, A2AR02, Q61464, A2A8V9, Q99M28, Q8BTI8, Q8BZN7, Q3TUQ5	35	513	12504	5.57126	0.0465988	0.00476058	0.4434
GOTERM_CC_FAT	GO:0030529~ribonucleoprotein complex	7	13.2075	0.00137291	Q6DFW4, A2A8V9, Q8BTI8, Q8BZX4, Q3UYQ4, P62908, Q3TUQ5	35	462	12504	5.41299	0.156637	0.0153678	1.57393
GOTERM_CC_FAT	GO:0005730~nucleolus	6	11.3208	0.0013981	Q6DFW4, P11881, Q3TVJ3, Q6P9R1, Q62318, Q9JIX8	35	310	12504	6.91465	0.159271	0.0143531	1.6026
UP_SEQ_FEATURE	domain:RRM 1	4	7.54717	0.00275676	A2A9R4, Q61464, A2AJP4, Q3U5B8	52	88	16021	14.0044	0.417876	0.0862321	3.38985
UP_SEQ_FEATURE	domain:RRM 2	4	7.54717	0.00275676	A2A9R4, Q61464, A2AJP4, Q3U5B8	52	88	16021	14.0044	0.417876	0.0862321	3.38985
INTERPRO	IPR018359:Bromodomain, conserved site	3	5.66038	0.00323116	Q8VDD9, Q62318, Q3UUZ7	48	32	17763	34.6934	0.343433	0.130853	3.69879
SP_PIR_KEYWORDS	methylation	5	9.43396	0.00362191	A2A9R4, P62631, P97379, Q3TSB7, Q8BZN7	52	221	17854	7.76801	0.32666	0.0549342	4.01003
SP_PIR_KEYWORDS	alternative splicing	23	43.3962	0.00366955	A2A9R4, Q3UYX6, A2BI12, Q61464, Q8CFC7, P48678, Q99MR6, Q9D824, Q8BZX4, Q62318, Q3UUZ7, A2CG17, A2A8V9, P11881, Q8R149, Q3UR37, P97379, A2AJP4, Q9CXK9, Q99M28, Q3U5B8, Q8BTI8, Q9JIX8	52	4481	17854	1.76232	0.33016	0.0488558	4.06178
UP_SEQ_FEATURE	domain:RRM	4	7.54717	0.0038449	Q3UYX6, P97379, Q99M28, Q8BZX4	52	99	16021	12.4483	0.530014	0.102251	4.69853
SP_PIR_KEYWORDS	Spliceosome	4	7.54717	0.00392084	A2A8V9, Q8BTI8, Q8BZX4, Q3TUQ5	52	111	17854	12.3728	0.348326	0.0464649	4.33435
SP_PIR_KEYWORDS	bromodomain	3	5.66038	0.00423328	Q8VDD9, Q62318, Q3UUZ7	52	34	17854	30.2952	0.370234	0.0451879	4.67227
INTERPRO	IPR001487:Bromodomain	3	5.66038	0.00477072	Q8VDD9, Q62318, Q3UUZ7	48	39	17763	28.4663	0.462958	0.143944	5.4168
GOTERM_CC_FAT	GO:0016363~nuclear matrix	3	5.66038	0.00577237	A2AR02, A2A8V9, P48678	35	42	12504	25.5184	0.512199	0.0537222	6.46638
SMART	SM00297:BROMO	3	5.66038	0.00671067	Q8VDD9, Q62318, Q3UUZ7	30	39	9131	23.4128	0.182904	0.0960663	5.57432
GOTERM_CC_FAT	GO:0034399~nuclear periphery	3	5.66038	0.00779115	A2AR02, A2A8V9, P48678	35	49	12504	21.8729	0.620874	0.0669323	8.63613
KEGG_PATHWAY	mmu04720:Long-term potentiation	3	5.66038	0.0089479	P11881, Q5SVI0, P68404	13	70	5738	18.9165	0.308239	0.308239	7.93869
GOTERM_BP_FAT	GO:0016584~nucleosome positioning	2	3.77358	0.00902548	P43274, P43277	42	3	13588	215.683	0.95416	0.46018	11.6148
PIR_SUPERFAMILY	PIRSF038219:histone H1	2	3.77358	0.0111355	P43274, P43277	14	7	8136	166.041	0.15462	0.15462	7.49012
UP_SEQ_FEATURE	splice variant	23	43.3962	0.0130478	A2A9R4, Q3UYX6, A2BI12, Q61464, Q8CFC7, P48678, Q99MR6, Q9D824, Q8BZX4, Q62318, Q3UUZ7, A2CG17, A2A8V9, P11881, Q8R149, Q3UR37, P97379, A2AJP4, Q9CXK9, Q99M28, Q3U5B8, Q8BTI8, Q9JIX8	52	4448	16021	1.59312	0.923785	0.275138	15.1319
KEGG_PATHWAY	mmu04540:Gap junction	3	5.66038	0.013293	P11881, P68404, P68372	13	86	5738	15.3971	0.42228	0.239921	11.587
UP_SEQ_FEATURE	compositionally biased region:Poly-Arg	4	7.54717	0.0145826	A2A6A1, A2AR02, Q3U5B8, Q3UUZ7	52	161	16021	7.65456	0.943822	0.273789	16.766
GOTERM_BP_FAT	GO:0051028~mRNA transport	3	5.66038	0.0149836	Q3UYX6, Q8R0G9, P97379	42	62	13588	15.6544	0.994101	0.574929	18.5832
KEGG_PATHWAY	mmu04912:GnRH signaling pathway	3	5.66038	0.0167186	P11881, Q5SVI0, P68404	13	97	5738	13.6511	0.499055	0.2058	14.3719
GOTERM_BP_FAT	GO:0050657~nucleic acid transport	3	5.66038	0.016868	Q3UYX6, Q8R0G9, P97379	42	66	13588	14.7056	0.996924	0.562331	20.6788
GOTERM_BP_FAT	GO:0051236~establishment of RNA localization	3	5.66038	0.016868	Q3UYX6, Q8R0G9, P97379	42	66	13588	14.7056	0.996924	0.562331	20.6788
GOTERM_BP_FAT	GO:0050658~RNA transport	3	5.66038	0.016868	Q3UYX6, Q8R0G9, P97379	42	66	13588	14.7056	0.996924	0.562331	20.6788
GOTERM_BP_FAT	GO:0006403~RNA localization	3	5.66038	0.0173542	Q3UYX6, Q8R0G9, P97379	42	67	13588	14.4861	0.9974	0.524803	21.2113
GOTERM_BP_FAT	GO:0010605~negative regulation of macromolecule metabolic process	6	11.3208	0.0174272	Q3UYX6, Q9WTX2, Q0VBL3, Q3UR37, Q99MR6, Q62318	42	506	13588	3.83625	0.997465	0.485297	21.2911
GOTERM_MF_FAT	GO:0031202~RNA splicing factor activity, transesterification mechanism	2	3.77358	0.0188188	Q3UYX6, A2A8V9	43	6	13288	103.008	0.841629	0.458965	18.9137
GOTERM_BP_FAT	GO:0015931~nucleobase, nucleoside, nucleotide and nucleic acid transport	3	5.66038	0.0209214	Q3UYX6, Q8R0G9, P97379	42	74	13588	13.1158	0.999245	0.5127	25.0184
SP_PIR_KEYWORDS	coiled coil	11	20.7547	0.0229448	Q8R1N0, A2A6A1, A2BI12, Q8CFC7, Q8R149, P48678, Q7TQF7, Q9CXK9, Q8K3X4, Q8BTI8, Q3TUQ5	52	1732	17854	2.1806	0.920351	0.205475	23.0346
INTERPRO	IPR005819:Histone H5	2	3.77358	0.0235683	P43274, P43277	48	9	17763	82.2361	0.954976	0.462116	24.2514
GOTERM_BP_FAT	GO:0034622~cellular macromolecular complex assembly	4	7.54717	0.0274409	Q3UYX6, P43274, P68372, P43277	42	217	13588	5.96357	0.999922	0.576849	31.5392
UP_SEQ_FEATURE	domain:Bromo 1	2	3.77358	0.0282948	Q8VDD9, Q3UUZ7	52	9	16021	68.4658	0.996396	0.43026	30.1325
UP_SEQ_FEATURE	domain:Bromo 2	2	3.77358	0.0282948	Q8VDD9, Q3UUZ7	52	9	16021	68.4658	0.996396	0.43026	30.1325
GOTERM_CC_FAT	GO:0005856~cytoskeleton	8	15.0943	0.0288102	A2CG17, P11881, P48678, Q7TQF7, P68372, Q3TSB7, Q9JI99, P20357	35	1122	12504	2.54729	0.973349	0.214679	28.6498
GOTERM_BP_FAT	GO:0031050~dsRNA fragmentation	2	3.77358	0.029777	Q9WTX2, Q99MR6	42	10	13588	64.7048	0.999966	0.575353	33.7449
GOTERM_BP_FAT	GO:0006406~mRNA export from nucleus	2	3.77358	0.0327067	Q3UYX6, Q8R0G9	42	11	13588	58.8225	0.999988	0.580925	36.4181
INTERPRO	IPR005818:Histone H1/H5	2	3.77358	0.0338678	P43274, P43277	48	13	17763	56.9327	0.988656	0.525985	33.0511
GOTERM_BP_FAT	GO:0006913~nucleocytoplasmic transport	3	5.66038	0.0338858	Q3UYX6, Q6DFW4, Q8R0G9	42	96	13588	10.1101	0.999992	0.567082	37.4654
GOTERM_BP_FAT	GO:0010629~negative regulation of gene expression	5	9.43396	0.0343719	Q9WTX2, Q0VBL3, Q3UR37, Q99MR6, Q62318	42	410	13588	3.94541	0.999993	0.547425	37.8926
GOTERM_BP_FAT	GO:0051169~nuclear transport	3	5.66038	0.0351873	Q3UYX6, Q6DFW4, Q8R0G9	42	98	13588	9.90379	0.999995	0.532896	38.603
GOTERM_BP_FAT	GO:0006323~DNA packaging	3	5.66038	0.0371758	P43274, P43277, Q9JIX8	42	101	13588	9.60962	0.999997	0.531252	40.304
GOTERM_BP_FAT	GO:0034621~cellular macromolecular complex subunit organization	4	7.54717	0.0373432	Q3UYX6, P43274, P68372, P43277	42	245	13588	5.28202	0.999998	0.512702	40.4451
SP_PIR_KEYWORDS	nucleotide-binding	10	18.8679	0.0396879	P62631, Q5SVI0, Q02053, P68404, Q3TVJ3, P68372, Q3TSB7, Q3UM39, Q6P9R1, Q8BZN7	52	1631	17854	2.10513	0.987895	0.307777	36.6676
GOTERM_CC_FAT	GO:0005637~nuclear inner membrane	2	3.77358	0.0400417	P11881, P48678	35	15	12504	47.6343	0.993701	0.271456	37.6178
SMART	SM00526:H15	2	3.77358	0.0405364	P43274, P43277	30	13	9131	46.8256	0.711028	0.338873	29.7072
UP_SEQ_FEATURE	compositionally biased region:Arg/Ser-rich (RS domain)	2	3.77358	0.0436734	Q3UYX6, A2AR02	52	14	16021	44.0137	0.999842	0.548728	42.7568
INTERPRO	IPR004161:Translation elongation factor EFTu/EF1A, domain 2	2	3.77358	0.0440609	P62631, Q3UM39	48	17	17763	43.5368	0.997143	0.566927	40.8302
GOTERM_BP_FAT	GO:0006405~RNA export from nucleus	2	3.77358	0.0443393	Q3UYX6, Q8R0G9	42	15	13588	43.1365	1	0.555839	46.0763
INTERPRO	IPR000795:Protein synthesis factor, GTP-binding	2	3.77358	0.0465927	P62631, Q3UM39	48	18	17763	41.1181	0.997976	0.539452	42.6296
GOTERM_BP_FAT	GO:0035194~posttranscriptional gene silencing by RNA	2	3.77358	0.0501043	Q9WTX2, Q99MR6	42	17	13588	38.0616	1	0.58266	50.3414
GOTERM_BP_FAT	GO:0016441~posttranscriptional gene silencing	2	3.77358	0.0501043	Q9WTX2, Q99MR6	42	17	13588	38.0616	1	0.58266	50.3414
GOTERM_BP_FAT	GO:0006816~calcium ion transport	3	5.66038	0.0514772	P11881, Q5SVI0, P68404	42	121	13588	8.02125	1	0.574997	51.31
GOTERM_CC_FAT	GO:0044427~chromosomal part	4	7.54717	0.0546036	Q8R0G9, P43274, P43277, Q62318	35	318	12504	4.4938	0.999053	0.336066	47.7119
INTERPRO	IPR003034:DNA-binding SAP	2	3.77358	0.0566544	Q00PI9, Q9JIX8	48	22	17763	33.642	0.99949	0.56934	49.2975
KEGG_PATHWAY	mmu04020:Calcium signaling pathway	3	5.66038	0.0584271	P11881, Q5SVI0, P68404	13	191	5738	6.93274	0.915275	0.460486	42.5373
SP_PIR_KEYWORDS	protein biosynthesis	3	5.66038	0.0598982	P62631, Q3UM39, P62908	52	139	17854	7.41035	0.998809	0.404226	50.1766
GOTERM_MF_FAT	GO:0003924~GTPase activity	3	5.66038	0.0617412	P62631, P68372, Q3UM39	43	128	13288	7.24273	0.997933	0.786782	50.5049
GOTERM_BP_FAT	GO:0022613~ribonucleoprotein complex biogenesis	3	5.66038	0.0641097	Q3UYX6, Q6DFW4, Q6P9R1	42	137	13588	7.08446	1	0.640835	59.4355
GOTERM_BP_FAT	GO:0043331~response to dsRNA	2	3.77358	0.0643689	Q9WTX2, Q99MR6	42	22	13588	29.4113	1	0.626017	59.5882
GOTERM_CC_FAT	GO:0005635~nuclear envelope	3	5.66038	0.0646817	P11881, Q8R0G9, P48678	35	153	12504	7.00504	0.999749	0.369126	53.7985
UP_SEQ_FEATURE	domain:G-patch	2	3.77358	0.0648032	A2A6A1, Q3U5B8	52	21	16021	29.3425	0.999998	0.665228	56.6982
UP_SEQ_FEATURE	domain:SAP	2	3.77358	0.0648032	Q00PI9, Q9JIX8	52	21	16021	29.3425	0.999998	0.665228	56.6982
SMART	SM00513:SAP	2	3.77358	0.0676657	Q00PI9, Q9JIX8	30	22	9131	27.6697	0.877778	0.408728	44.9448
SP_PIR_KEYWORDS	rna-mediated gene silencing	2	3.77358	0.0690623	Q9WTX2, Q99MR6	52	25	17854	27.4677	0.99959	0.427171	55.3883
UP_SEQ_FEATURE	repeat:1-2	2	3.77358	0.0707558	Q02053, Q3TVJ3	52	23	16021	26.791	0.999999	0.669252	60.0182
UP_SEQ_FEATURE	repeat:1-1	2	3.77358	0.0707558	Q02053, Q3TVJ3	52	23	16021	26.791	0.999999	0.669252	60.0182
GOTERM_CC_FAT	GO:0000785~chromatin	3	5.66038	0.0737737	P43274, P43277, Q62318	35	165	12504	6.49558	0.999925	0.393564	58.7268
GOTERM_BP_FAT	GO:0051168~nuclear export	2	3.77358	0.0784243	Q3UYX6, Q8R0G9	42	27	13588	23.9647	1	0.685571	67.1157
INTERPRO	IPR000629:RNA helicase, ATP-dependent, DEAD-box, conserved site	2	3.77358	0.0789147	Q3TVJ3, Q6P9R1	48	31	17763	23.875	0.999977	0.656523	61.6068
GOTERM_BP_FAT	GO:0065003~macromolecular complex assembly	4	7.54717	0.0813705	Q3UYX6, P43274, P68372, P43277	42	338	13588	3.82868	1	0.684711	68.5188
GOTERM_CC_FAT	GO:0005694~chromosome	4	7.54717	0.0823794	Q8R0G9, P43274, P43277, Q62318	35	378	12504	3.7805	0.999977	0.413171	62.9443
GOTERM_BP_FAT	GO:0031047~gene silencing by RNA	2	3.77358	0.0839886	Q9WTX2, Q99MR6	42	29	13588	22.312	1	0.682473	69.7189
GOTERM_BP_FAT	GO:0015674~di-, tri-valent inorganic cation transport	3	5.66038	0.0847649	P11881, Q5SVI0, P68404	42	161	13588	6.02839	1	0.672209	70.0665
SP_PIR_KEYWORDS	blocked amino end	2	3.77358	0.0849284	P48678, Q3TSB7	52	31	17854	22.1514	0.999937	0.475305	63.2512
SP_PIR_KEYWORDS	autophosphorylation	2	3.77358	0.0927618	Q5SVI0, P68404	52	34	17854	20.1968	0.999975	0.484799	66.6474
GOTERM_BP_FAT	GO:0043933~macromolecular complex subunit organization	4	7.54717	0.0982856	Q3UYX6, P43274, P68372, P43277	42	367	13588	3.52615	1	0.715286	75.558
GOTERM_CC_FAT	GO:0031965~nuclear membrane	2	3.77358	0.0984333	P11881, P48678	35	38	12504	18.803	0.999997	0.457658	69.7768
UP_SEQ_FEATURE	short sequence motif:Q motif	2	3.77358	0.0999658	Q3TVJ3, Q6P9R1	52	33	16021	18.6725	1	0.771111	73.1725
