# Supplementary material for: Integrative Transcriptome Profiling of Cognitive Aging and Its Preservation through Ser/Thr Protein Phosphatase Regulation
Source: PLoS One. 2015 Jun 23;10(6):e0130891. doi: 10.1371/journal.pone.0130891 (PMC4478024; doi:10.1371/journal.pone.0130891)
Supplement: S8 Table — (XLSX) [file pone.0130891.s014.xlsx]

## Sheet: S8
S8 Table. DAVID analysis of unique phosphorylated proteins identified in young
Category	Term	Count	%	P-value	Genes	List Total	Pop Hits	Pop Total	Fold Enrichment	Bonferroni	Benjamini	FDR
SP_PIR_KEYWORDS	phosphoprotein	63	92.6471	3.35286e-27	A2AMQ5, A2AUE1, Q8CHP6, Q8BJT2, Q8R0F5, Q6AXD3, Q2PFD7, A2AU60, Q08460, Q91VM5, Q8R1B4, Q69ZR9, Q61686, Q8C671, P62996, Q6P9K8, Q8JZX4, Q3TUQ5, Q2NL51, P14873, Q8VI24, Q9CQS8, Q6PDM2, Q80UU9, A2A8V9, P11881, Q3UR37, Q9Z2Q6, A2ADH4, Q8CHI8, Q3TLQ0, Q3TNH0, A2AU89, O55129, Q3UDE9, Q91Z31, Q64475, Q569Z6, Q62048, Q00PI9, P48678, O88532, P42208, Q8K327, A2AJT4, Q0P678, A2AGT9, Q62376, Q80TN1, Q6A0C0,…	64	6311	17854	2.78483	3.92284e-25	3.92284e-25	3.8312e-24
INTERPRO	IPR000504:RNA recognition motif, RNP-1	15	22.0588	1.05739e-14	Q91Z31, Q6A0C0, Q3TWW8, Q8R0F5, A2AU60, Q91VM5, Q6PDM2, A2ADB0, Q8C671, Q3ULB0, P62996, Q8JZX4, Q62376, Q3UIX4, Q9JIX8	62	212	17763	20.2712	1.57152e-12	1.57152e-12	1.25788e-11
INTERPRO	IPR012677:Nucleotide-binding, alpha-beta plait	15	22.0588	1.13761e-14	Q91Z31, Q6A0C0, Q3TWW8, Q8R0F5, A2AU60, Q91VM5, Q6PDM2, A2ADB0, Q8C671, Q3ULB0, P62996, Q8JZX4, Q62376, Q3UIX4, Q9JIX8	62	213	17763	20.1761	1.68732e-12	8.43658e-13	1.35114e-11
SP_PIR_KEYWORDS	acetylation	33	48.5294	5.74798e-13	Q91Z31, Q64475, Q569Z6, A2AUE1, Q00PI9, Q8BJT2, Q6AXD3, O88532, P48678, A2AU60, P42208, Q8R1B4, Q91VM5, Q69ZR9, Q8K327, Q8C671, A2AGT9, Q8JZX4, Q62376, Q3TUQ5, Q6A0C0, P14873, Q9D824, Q9R020, Q3TIX9, Q6PDM2, A2A8V9, Q99PV8, Q3UR37, Q9ERU9, Q8CHI8, Q8BTI8, Q3TNH0	64	2325	17854	3.95956	6.72472e-11	3.36235e-11	6.56764e-10
SMART	SM00360:RRM	15	22.0588	1.07306e-12	Q91Z31, Q6A0C0, Q3TWW8, Q8R0F5, A2AU60, Q91VM5, Q6PDM2, A2ADB0, Q8C671, Q3ULB0, P62996, Q8JZX4, Q62376, Q3UIX4, Q9JIX8	47	212	9131	13.746	5.04324e-11	5.04324e-11	1.01918e-09
GOTERM_BP_FAT	GO:0008380~RNA splicing	13	19.1176	5.86134e-12	Q91Z31, A2AU60, Q91VM5, Q3TIX9, Q9R020, Q6PDM2, A2A8V9, Q8C671, P62996, Q8JZX4, Q62376, Q8BTI8, Q3TUQ5	51	201	13588	17.2319	2.47347e-09	2.47347e-09	8.23906e-09
GOTERM_BP_FAT	GO:0006397~mRNA processing	14	20.5882	7.11391e-12	Q91Z31, A2AU60, Q9D824, Q91VM5, Q3TIX9, Q9R020, Q6PDM2, A2A8V9, Q8C671, P62996, Q8JZX4, Q62376, Q8BTI8, Q3TUQ5	51	262	13588	14.2368	3.00205e-09	1.50103e-09	9.99975e-09
SP_PIR_KEYWORDS	mrna processing	13	19.1176	3.85037e-11	Q91Z31, A2AU60, Q9D824, Q91VM5, Q3TIX9, Q9R020, Q6PDM2, A2A8V9, Q8C671, P62996, Q8JZX4, Q8BTI8, Q3TUQ5	64	240	17854	15.1108	4.50494e-09	1.50165e-09	4.3997e-08
GOTERM_BP_FAT	GO:0016071~mRNA metabolic process	14	20.5882	4.23889e-11	Q91Z31, A2AU60, Q9D824, Q91VM5, Q3TIX9, Q9R020, Q6PDM2, A2A8V9, Q8C671, P62996, Q8JZX4, Q62376, Q8BTI8, Q3TUQ5	51	302	13588	12.3511	1.78881e-08	5.96272e-09	5.95849e-08
SP_PIR_KEYWORDS	mrna splicing	12	17.6471	5.96907e-11	Q6PDM2, Q91Z31, A2A8V9, Q8C671, P62996, Q8JZX4, A2AU60, Q8BTI8, Q9R020, Q3TIX9, Q91VM5, Q3TUQ5	64	191	17854	17.5268	6.98381e-09	1.74595e-09	6.82067e-08
GOTERM_CC_FAT	GO:0005681~spliceosome	10	14.7059	2.93738e-10	Q6PDM2, Q91Z31, A2A8V9, Q8C671, Q8JZX4, Q62376, A2AU60, Q8BTI8, Q91VM5, Q3TUQ5	44	124	12504	22.9179	4.55295e-08	4.55295e-08	3.52761e-07
SP_PIR_KEYWORDS	rna-binding	15	22.0588	1.09314e-09	Q91Z31, Q6A0C0, Q8R0F5, O88532, A2AU60, Q9D824, Q91VM5, Q9R020, Q6PDM2, A2A8V9, A2ADB0, Q8C671, P62996, Q8JZX4, Q62376	64	485	17854	8.6279	1.27898e-07	2.55795e-08	1.2491e-06
UP_SEQ_FEATURE	compositionally biased region:Arg-rich	9	13.2353	1.90643e-09	Q6A0C0, Q569Z6, A2A8V9, A2ADB0, Q8R0F5, Q8BTI8, Q9D824, Q3TIX9, Q3TUQ5	63	90	16021	25.4302	5.33801e-07	5.33801e-07	2.52075e-06
SP_PIR_KEYWORDS	nucleus	36	52.9412	2.90674e-09	Q91Z31, Q64475, Q569Z6, Q8CHP6, Q00PI9, Q6AXD3, O88532, P48678, A2AU60, Q91VM5, Q61686, A2AJT4, Q0P678, Q8C671, P62996, Q8JZX4, Q62376, Q3TUQ5, Q6A0C0, Q8VI24, Q9D824, Q9D6Z1, Q9R020, Q3TIX9, Q6PDM2, A2A8V9, Q99PV8, A2ADB0, Q3UR37, A2ADH4, Q9ERU9, Q8CHI8, Q8BTI8, Q3TNH0, A2AU89, Q9JIX8	64	3808	17854	2.63731	3.40088e-07	5.66814e-08	3.32144e-06
GOTERM_BP_FAT	GO:0006396~RNA processing	14	20.5882	3.95709e-09	Q91Z31, A2AU60, Q9D824, Q91VM5, Q3TIX9, Q9R020, Q6PDM2, A2A8V9, Q8C671, P62996, Q8JZX4, Q62376, Q8BTI8, Q3TUQ5	51	437	13588	8.53556	1.66989e-06	4.17473e-07	5.56236e-06
KEGG_PATHWAY	mmu03040:Spliceosome	8	11.7647	4.85349e-08	Q6PDM2, Q3TWW8, Q8C671, P62996, Q8JZX4, Q62376, Q3TIX9, Q9JIX8	19	124	5738	19.4839	1.31044e-06	1.31044e-06	4.02103e-05
UP_SEQ_FEATURE	domain:RRM	8	11.7647	1.03389e-07	Q6A0C0, Q8C671, Q8R0F5, P62996, Q8JZX4, Q62376, A2AU60, Q91VM5	63	99	16021	20.5496	2.89486e-05	1.44744e-05	0.000136705
GOTERM_MF_FAT	GO:0003723~RNA binding	15	22.0588	7.9937e-07	Q91Z31, Q6A0C0, Q8R0F5, O88532, A2AU60, Q9D824, Q91VM5, Q9R020, Q6PDM2, A2A8V9, A2ADB0, Q8C671, P62996, Q8JZX4, Q62376	59	672	13288	5.02724	0.000100716	0.000100716	0.000925719
GOTERM_CC_FAT	GO:0043232~intracellular non-membrane-bounded organelle	21	30.8824	1.28758e-06	Q3UDE9, Q3TKZ9, Q64475, Q62048, P14873, Q8BJT2, Q8VI24, Q6AXD3, P48678, Q2PFD7, P42208, Q9D6Z1, Q61686, P11881, A2ADH4, Q9Z2Q6, Q3TLQ0, Q3TNH0, O55129, A2AU89, Q9JIX8	44	1919	12504	3.10986	0.000199556	9.97829e-05	0.0015463
GOTERM_CC_FAT	GO:0043228~non-membrane-bounded organelle	21	30.8824	1.28758e-06	Q3UDE9, Q3TKZ9, Q64475, Q62048, P14873, Q8BJT2, Q8VI24, Q6AXD3, P48678, Q2PFD7, P42208, Q9D6Z1, Q61686, P11881, A2ADH4, Q9Z2Q6, Q3TLQ0, Q3TNH0, O55129, A2AU89, Q9JIX8	44	1919	12504	3.10986	0.000199556	9.97829e-05	0.0015463
SP_PIR_KEYWORDS	Spliceosome	7	10.2941	2.56703e-06	Q6PDM2, A2A8V9, Q8JZX4, A2AU60, Q8BTI8, Q91VM5, Q3TUQ5	64	111	17854	17.5926	0.000300298	4.29052e-05	0.00293323
GOTERM_CC_FAT	GO:0030529~ribonucleoprotein complex	11	16.1765	2.75476e-06	Q6PDM2, Q3TKZ9, Q91Z31, A2A8V9, Q8C671, Q8JZX4, Q62376, A2AU60, Q8BTI8, Q91VM5, Q3TUQ5	44	462	12504	6.76623	0.000426897	0.000142319	0.00330824
GOTERM_CC_FAT	GO:0031981~nuclear lumen	14	20.5882	4.96758e-06	Q3TKZ9, Q569Z6, Q8VI24, P48678, Q9D6Z1, Q61686, Q6PDM2, A2A8V9, P11881, A2AJT4, Q8C671, Q8BTI8, Q3TUQ5, Q9JIX8	44	883	12504	4.50571	0.00076968	0.000192476	0.00596559
GOTERM_CC_FAT	GO:0016604~nuclear body	7	10.2941	8.32396e-06	Q6PDM2, Q3TKZ9, A2A8V9, A2AJT4, Q8C671, Q8BTI8, Q3TUQ5	44	142	12504	14.009	0.00128939	0.000258011	0.0099961
GOTERM_CC_FAT	GO:0016607~nuclear speck	6	8.82353	1.33986e-05	Q6PDM2, A2A8V9, A2AJT4, Q8C671, Q8BTI8, Q3TUQ5	44	90	12504	18.9455	0.00207463	0.000346072	0.0160896
UP_SEQ_FEATURE	compositionally biased region:Pro-rich	13	19.1176	1.40901e-05	Q3UDE9, Q8CHP6, Q6AXD3, Q9D824, Q8K327, A2A8V9, A2AJT4, A2ADB0, Q0P678, Q6P9K8, Q8BTI8, Q3TUQ5, Q9JIX8	63	707	16021	4.67598	0.00393748	0.00131422	0.0186288
GOTERM_MF_FAT	GO:0000166~nucleotide binding	24	35.2941	1.97992e-05	Q3UDE9, Q6A0C0, Q91Z31, Q569Z6, Q2NL51, Q3TWW8, Q8R0F5, A2AU60, P42208, Q91VM5, Q6PDM2, Q5SVJ0, A2ADB0, Q8C671, Q3ULB0, P62996, Q8JZX4, Q62376, A2ADH4, Q9Z2Q6, Q8CHI8, Q3UIX4, Q80TN1, Q9JIX8	59	2183	13288	2.47608	0.00249161	0.00124658	0.0229264
GOTERM_CC_FAT	GO:0044451~nucleoplasm part	10	14.7059	4.97145e-05	Q61686, Q6PDM2, Q3TKZ9, Q569Z6, A2A8V9, A2AJT4, Q8C671, Q8VI24, Q8BTI8, Q3TUQ5	44	513	12504	5.53961	0.00767633	0.00110024	0.0596877
GOTERM_CC_FAT	GO:0070013~intracellular organelle lumen	14	20.5882	7.14901e-05	Q3TKZ9, Q569Z6, Q8VI24, P48678, Q9D6Z1, Q61686, Q6PDM2, A2A8V9, P11881, A2AJT4, Q8C671, Q8BTI8, Q3TUQ5, Q9JIX8	44	1133	12504	3.51151	0.0110202	0.00138421	0.0858214
GOTERM_CC_FAT	GO:0043233~organelle lumen	14	20.5882	7.34744e-05	Q3TKZ9, Q569Z6, Q8VI24, P48678, Q9D6Z1, Q61686, Q6PDM2, A2A8V9, P11881, A2AJT4, Q8C671, Q8BTI8, Q3TUQ5, Q9JIX8	44	1136	12504	3.50224	0.0113243	0.00126464	0.0882025
UP_SEQ_FEATURE	compositionally biased region:Ser-rich	9	13.2353	0.000102791	Q569Z6, A2A8V9, A2ADB0, A2AJT4, Q0P678, Q8BTI8, Q9JIX8, A2AU89, Q3TUQ5	63	380	16021	6.02293	0.0283726	0.00716989	0.135828
GOTERM_CC_FAT	GO:0031974~membrane-enclosed lumen	14	20.5882	0.000103114	Q3TKZ9, Q569Z6, Q8VI24, P48678, Q9D6Z1, Q61686, Q6PDM2, A2A8V9, P11881, A2AJT4, Q8C671, Q8BTI8, Q3TUQ5, Q9JIX8	44	1174	12504	3.38888	0.0158565	0.00159708	0.123764
GOTERM_CC_FAT	GO:0005654~nucleoplasm	10	14.7059	0.000163251	Q61686, Q6PDM2, Q3TKZ9, Q569Z6, A2A8V9, A2AJT4, Q8C671, Q8VI24, Q8BTI8, Q3TUQ5	44	599	12504	4.74427	0.0249884	0.00229789	0.195877
GOTERM_BP_FAT	GO:0000377~RNA splicing, via transesterification reactions with bulged adenosine as nucleophile	4	5.88235	0.000333555	Q91Z31, A2A8V9, P62996, Q62376	51	37	13588	28.8034	0.131323	0.027764	0.467848
GOTERM_BP_FAT	GO:0000375~RNA splicing, via transesterification reactions	4	5.88235	0.000333555	Q91Z31, A2A8V9, P62996, Q62376	51	37	13588	28.8034	0.131323	0.027764	0.467848
GOTERM_BP_FAT	GO:0000398~nuclear mRNA splicing, via spliceosome	4	5.88235	0.000333555	Q91Z31, A2A8V9, P62996, Q62376	51	37	13588	28.8034	0.131323	0.027764	0.467848
UP_SEQ_FEATURE	compositionally biased region:Glu-rich	7	10.2941	0.000377445	Q6A0C0, Q0P678, Q00PI9, Q9D824, Q9JIX8, A2AU89, Q3TUQ5	63	247	16021	7.20693	0.10031	0.020919	0.497922
SP_PIR_KEYWORDS	calmodulin-binding	5	7.35294	0.000479177	Q5SVJ0, Q8BJT2, Q3TLQ0, Q80TN1, O55129	64	103	17854	13.5422	0.0545338	0.00698513	0.546174
SP_PIR_KEYWORDS	alternative splicing	29	42.6471	0.000632657	Q91Z31, Q62048, Q8CHP6, Q8BJT2, Q6AXD3, Q2PFD7, P48678, A2AU60, Q08460, Q0P678, P62996, Q6P9K8, Q62376, Q80TN1, Q8VI24, Q9D824, Q9R020, Q6PDM2, Q99PV8, A2A8V9, P11881, A2ADB0, Q3UR37, Q8CHI8, Q8BTI8, Q3TNH0, A2AU89, O55129, Q9JIX8	64	4481	17854	1.80542	0.0713694	0.00819339	0.720538
UP_SEQ_FEATURE	region of interest:Calmodulin-binding	4	5.88235	0.000895726	Q5SVJ0, Q3TLQ0, Q80TN1, O55129	63	49	16021	20.7593	0.221912	0.0409569	1.1779
SP_PIR_KEYWORDS	methylation	6	8.82353	0.00108939	Q6PDM2, Q64475, Q569Z6, P62996, Q91VM5, A2AU89	64	221	17854	7.57381	0.119732	0.0126719	1.23777
GOTERM_CC_FAT	GO:0005856~cytoskeleton	12	17.6471	0.00112985	Q3UDE9, P11881, Q62048, P14873, Q8BJT2, Q6AXD3, Q2PFD7, P48678, Q9Z2Q6, P42208, Q3TLQ0, O55129	44	1122	12504	3.03938	0.160732	0.014496	1.34847
GOTERM_MF_FAT	GO:0005516~calmodulin binding	5	7.35294	0.00152608	Q5SVJ0, Q8BJT2, Q3TLQ0, Q80TN1, O55129	59	114	13288	9.87809	0.17505	0.0621303	1.7531
GOTERM_CC_FAT	GO:0000785~chromatin	5	7.35294	0.0024168	Q61686, Q64475, Q8VI24, A2ADH4, Q3TNH0	44	165	12504	8.61157	0.31275	0.0284384	2.86412
UP_SEQ_FEATURE	splice variant	29	42.6471	0.00248938	Q91Z31, Q62048, Q8CHP6, Q8BJT2, Q6AXD3, Q2PFD7, P48678, A2AU60, Q08460, Q0P678, P62996, Q6P9K8, Q62376, Q80TN1, Q8VI24, Q9D824, Q9R020, Q6PDM2, Q99PV8, A2A8V9, P11881, A2ADB0, Q3UR37, Q8CHI8, Q8BTI8, Q3TNH0, A2AU89, O55129, Q9JIX8	63	4448	16021	1.65799	0.502369	0.0948907	3.24194
INTERPRO	IPR003034:DNA-binding SAP	3	4.41176	0.00256372	Q6A0C0, Q00PI9, Q9JIX8	62	22	17763	39.0682	0.317836	0.119702	3.01549
UP_SEQ_FEATURE	domain:SAP	3	4.41176	0.00295126	Q6A0C0, Q00PI9, Q9JIX8	63	21	16021	36.3288	0.562892	0.0982762	3.83266
KEGG_PATHWAY	mmu04912:GnRH signaling pathway	4	5.88235	0.00317851	Q3UDE9, Q5SVJ0, P11881, Q80TN1	19	97	5738	12.4536	0.0823658	0.0420678	2.60306
SP_PIR_KEYWORDS	dna-binding	13	19.1176	0.00331726	Q6A0C0, Q64475, Q8CHP6, Q8VI24, O88532, A2A8V9, A2ADB0, Q3UR37, A2ADH4, Q8CHI8, Q3TNH0, Q3TUQ5, A2AU89	64	1404	17854	2.58304	0.322106	0.034725	3.72565
UP_SEQ_FEATURE	compositionally biased region:Poly-Ser	7	10.2941	0.00339294	Q61686, Q3UR37, A2ADH4, Q9ERU9, Q08460, Q8CHI8, A2AU89	63	379	16021	4.69686	0.613892	0.100339	4.39441
GOTERM_CC_FAT	GO:0044430~cytoskeletal part	9	13.2353	0.00435863	P11881, Q62048, P14873, Q2PFD7, P48678, Q9Z2Q6, P42208, Q3TLQ0, O55129	44	774	12504	3.30444	0.491894	0.0472109	5.11066
GOTERM_CC_FAT	GO:0044427~chromosomal part	6	8.82353	0.00449434	Q61686, Q64475, Q8VI24, A2ADH4, Q3TNH0, A2AU89	44	318	12504	5.36192	0.502516	0.0454795	5.26587
GOTERM_CC_FAT	GO:0045202~synapse	6	8.82353	0.00455438	P11881, Q6AXD3, Q2PFD7, Q9Z2Q6, Q08460, Q80TN1	44	319	12504	5.34511	0.507146	0.0432579	5.33447
SMART	SM00513:SAP	3	4.41176	0.00537929	Q6A0C0, Q00PI9, Q9JIX8	47	22	9131	26.4923	0.223927	0.11905	4.99413
GOTERM_CC_FAT	GO:0044456~synapse part	5	7.35294	0.00591032	P11881, Q2PFD7, Q9Z2Q6, Q08460, Q80TN1	44	212	12504	6.7024	0.60101	0.0526135	6.87149
UP_SEQ_FEATURE	compositionally biased region:Lys-rich	4	5.88235	0.00741626	A2A8V9, Q8R0F5, Q8BTI8, Q9D6Z1	63	103	16021	9.87579	0.875605	0.188141	9.37372
GOTERM_CC_FAT	GO:0005626~insoluble fraction	7	10.2941	0.00889621	P11881, Q62048, Q6AXD3, Q2PFD7, P48678, Q9Z2Q6, P42208	44	528	12504	3.76756	0.749697	0.074063	10.1758
GOTERM_CC_FAT	GO:0005694~chromosome	6	8.82353	0.00921285	Q61686, Q64475, Q8VI24, A2ADH4, Q3TNH0, A2AU89	44	378	12504	4.51082	0.761792	0.0727256	10.5198
PIR_SUPERFAMILY	PIRSF000594:calcium/calmodulin-dependent protein kinase II	2	2.94118	0.0117495	Q5SVJ0, Q80TN1	25	4	8136	162.72	0.290186	0.290186	9.49755
GOTERM_BP_FAT	GO:0006997~nucleus organization	3	4.41176	0.012388	Q3TKZ9, P48678, Q9JIX8	51	46	13588	17.376	0.994807	0.583859	16.0729
GOTERM_MF_FAT	GO:0005519~cytoskeletal regulatory protein binding	2	2.94118	0.0130384	P14873, Q3TLQ0	59	3	13288	150.147	0.808649	0.33861	14.1
INTERPRO	IPR015742:Calcium/calmodulin-dependent protein kinase II isoform	2	2.94118	0.013667	Q5SVJ0, Q80TN1	62	4	17763	143.25	0.871319	0.401067	15.1378
INTERPRO	IPR013543:Calcium/calmodulin dependent protein kinase II, association-domain	2	2.94118	0.013667	Q5SVJ0, Q80TN1	62	4	17763	143.25	0.871319	0.401067	15.1378
GOTERM_CC_FAT	GO:0005635~nuclear envelope	4	5.88235	0.015506	P11881, P48678, Q9ERU9, Q3TNH0	44	153	12504	7.42959	0.911279	0.114066	17.1117
GOTERM_CC_FAT	GO:0000267~cell fraction	7	10.2941	0.0155251	P11881, Q62048, Q6AXD3, Q2PFD7, P48678, Q9Z2Q6, P42208	44	596	12504	3.33771	0.911546	0.10907	17.131
UP_SEQ_FEATURE	compositionally biased region:Gly-rich (hinge region)	2	2.94118	0.0192028	Q6PDM2, Q8C671	63	5	16021	101.721	0.995613	0.389546	22.6149
UP_SEQ_FEATURE	zinc finger region:RanBP2-type 1	2	2.94118	0.0192028	Q9ERU9, Q9R020	63	5	16021	101.721	0.995613	0.389546	22.6149
UP_SEQ_FEATURE	zinc finger region:RanBP2-type 2	2	2.94118	0.0192028	Q9ERU9, Q9R020	63	5	16021	101.721	0.995613	0.389546	22.6149
KEGG_PATHWAY	mmu04720:Long-term potentiation	3	4.41176	0.0197889	Q5SVJ0, P11881, Q80TN1	19	70	5738	12.9429	0.417052	0.164634	15.2607
GOTERM_CC_FAT	GO:0005954~calcium- and calmodulin-dependent protein kinase complex	2	2.94118	0.0204609	Q5SVJ0, Q80TN1	44	6	12504	94.7273	0.959414	0.135541	21.9851
KEGG_PATHWAY	mmu04020:Calcium signaling pathway	4	5.88235	0.0204901	Q3UDE9, Q5SVJ0, P11881, Q80TN1	19	191	5738	6.32461	0.428208	0.13042	15.7617
GOTERM_CC_FAT	GO:0005730~nucleolus	5	7.35294	0.0214097	Q61686, Q3TKZ9, P11881, Q9D6Z1, Q9JIX8	44	310	12504	4.58358	0.965074	0.135712	22.8878
GOTERM_CC_FAT	GO:0019717~synaptosome	3	4.41176	0.0215608	Q6AXD3, Q9Z2Q6, P42208	44	66	12504	12.9174	0.965901	0.131311	23.0307
SP_PIR_KEYWORDS	microtubule binding	2	2.94118	0.0244445	P14873, Q3TLQ0	64	7	17854	79.7054	0.944731	0.21439	24.6322
GOTERM_MF_FAT	GO:0031202~RNA splicing factor activity, transesterification mechanism	2	2.94118	0.0259097	A2A8V9, Q8JZX4	59	6	13288	75.0734	0.963398	0.48394	26.2145
UP_SEQ_FEATURE	compositionally biased region:Tyr-rich	2	2.94118	0.0267819	A2ADB0, Q00PI9	63	7	16021	72.6576	0.9995	0.469233	30.159
GOTERM_CC_FAT	GO:0005875~microtubule associated complex	3	4.41176	0.0280363	Q62048, P14873, Q3TLQ0	44	76	12504	11.2177	0.987817	0.161641	28.9302
GOTERM_CC_FAT	GO:0005624~membrane fraction	6	8.82353	0.0297486	P11881, Q62048, Q6AXD3, Q2PFD7, Q9Z2Q6, P42208	44	510	12504	3.34332	0.99073	0.164762	30.4193
GOTERM_BP_FAT	GO:0065003~macromolecular complex assembly	5	7.35294	0.0353528	Q3UDE9, Q91Z31, Q64475, Q08460, P42208	51	338	13588	3.94129	1	0.885806	39.7062
GOTERM_BP_FAT	GO:0006884~cell volume homeostasis	2	2.94118	0.0362056	Q8BJT2, Q08460	51	10	13588	53.2863	1	0.857052	40.4511
UP_SEQ_FEATURE	domain:RRM 4	2	2.94118	0.0380427	Q91Z31, A2ADB0	63	10	16021	50.8603	0.999981	0.566288	40.1202
PIR_SUPERFAMILY	PIRSF006698:Septin	2	2.94118	0.0405471	Q9Z2Q6, P42208	25	14	8136	46.4914	0.698917	0.45129	29.4954
UP_SEQ_FEATURE	binding site:GTP; via amide nitrogen and carbonyl oxygen	2	2.94118	0.0417677	Q9Z2Q6, P42208	63	11	16021	46.2367	0.999994	0.573994	43.1147
SP_PIR_KEYWORDS	calmodulin binding	2	2.94118	0.0449281	Q5SVJ0, Q80TN1	64	13	17854	42.9183	0.995384	0.338813	40.8604
GOTERM_BP_FAT	GO:0034622~cellular macromolecular complex assembly	4	5.88235	0.0454974	Q3UDE9, Q91Z31, Q64475, P42208	51	217	13588	4.91118	1	0.88734	48.0324
GOTERM_BP_FAT	GO:0043933~macromolecular complex subunit organization	5	7.35294	0.0455718	Q3UDE9, Q91Z31, Q64475, Q08460, P42208	51	367	13588	3.62986	1	0.86031	48.0893
UP_SEQ_FEATURE	domain:RRM 2	3	4.41176	0.0456083	Q6PDM2, Q91Z31, A2ADB0	63	88	16021	8.66937	0.999998	0.581627	46.0566
UP_SEQ_FEATURE	domain:RRM 1	3	4.41176	0.0456083	Q6PDM2, Q91Z31, A2ADB0	63	88	16021	8.66937	0.999998	0.581627	46.0566
INTERPRO	IPR000038:Cell division/GTP binding protein	2	2.94118	0.0470357	Q9Z2Q6, P42208	62	14	17763	40.9286	0.999237	0.762051	43.7103
INTERPRO	IPR016491:Septin	2	2.94118	0.0470357	Q9Z2Q6, P42208	62	14	17763	40.9286	0.999237	0.762051	43.7103
GOTERM_CC_FAT	GO:0031105~septin complex	2	2.94118	0.047107	Q9Z2Q6, P42208	44	14	12504	40.5974	0.999435	0.24195	43.9813
GOTERM_CC_FAT	GO:0032156~septin cytoskeleton	2	2.94118	0.047107	Q9Z2Q6, P42208	44	14	12504	40.5974	0.999435	0.24195	43.9813
GOTERM_CC_FAT	GO:0005874~microtubule	4	5.88235	0.0491257	P14873, P42208, Q3TLQ0, O55129	44	240	12504	4.73636	0.999593	0.243349	45.39
SP_PIR_KEYWORDS	repressor	5	7.35294	0.0491691	Q6A0C0, Q99PV8, A2ADB0, Q3UR37, Q8VI24	64	391	17854	3.56738	0.997258	0.343846	43.7927
KEGG_PATHWAY	mmu04114:Oocyte meiosis	3	4.41176	0.0494384	Q5SVJ0, P11881, Q80TN1	19	115	5738	7.87826	0.745629	0.23951	34.2993
GOTERM_BP_FAT	GO:0031114~regulation of microtubule depolymerization	2	2.94118	0.0503253	P14873, Q3TLQ0	51	14	13588	38.0616	1	0.86206	51.6077
GOTERM_BP_FAT	GO:0007026~negative regulation of microtubule depolymerization	2	2.94118	0.0503253	P14873, Q3TLQ0	51	14	13588	38.0616	1	0.86206	51.6077
GOTERM_CC_FAT	GO:0005637~nuclear inner membrane	2	2.94118	0.0503876	P11881, P48678	44	15	12504	37.8909	0.999669	0.241441	46.254
UP_SEQ_FEATURE	compositionally biased region:Arg/Ser-rich (RS domain)	2	2.94118	0.0528578	Q6PDM2, Q8C671	63	14	16021	36.3288	1	0.613397	51.23
GOTERM_BP_FAT	GO:0031111~negative regulation of microtubule polymerization or depolymerization	2	2.94118	0.057309	P14873, Q3TLQ0	51	16	13588	33.3039	1	0.874496	56.3768
UP_SEQ_FEATURE	compositionally biased region:Poly-Glu	5	7.35294	0.05757	A2ADH4, Q9ERU9, Q8CHI8, Q8R1B4, A2AU89	63	376	16021	3.38167	1	0.623411	54.3425
GOTERM_MF_FAT	GO:0004683~calmodulin-dependent protein kinase activity	2	2.94118	0.0594322	Q5SVJ0, Q80TN1	59	14	13288	32.1743	0.999556	0.72382	50.8142
UP_SEQ_FEATURE	binding site:GTP	2	2.94118	0.060181	Q9Z2Q6, P42208	63	16	16021	31.7877	1	0.619208	55.987
GOTERM_BP_FAT	GO:0001578~microtubule bundle formation	2	2.94118	0.0607819	P14873, Q3TLQ0	51	17	13588	31.3449	1	0.869396	58.5823
GOTERM_BP_FAT	GO:0051276~chromosome organization	5	7.35294	0.0607865	Q61686, Q64475, Q8VI24, Q8CHI8, Q9JIX8	51	404	13588	3.29742	1	0.848979	58.5852
GOTERM_BP_FAT	GO:0034621~cellular macromolecular complex subunit organization	4	5.88235	0.0611151	Q3UDE9, Q91Z31, Q64475, P42208	51	245	13588	4.3499	1	0.830373	58.7884
GOTERM_CC_FAT	GO:0000228~nuclear chromosome	3	4.41176	0.0648568	Q61686, Q8VI24, A2ADH4	44	121	12504	7.04583	0.999969	0.292808	55.3044
SP_PIR_KEYWORDS	tandem repeat	2	2.94118	0.0649884	P14873, Q3TLQ0	64	19	17854	29.3651	0.999615	0.40793	53.5982
GOTERM_CC_FAT	GO:0015630~microtubule cytoskeleton	5	7.35294	0.0678925	Q62048, P14873, P42208, Q3TLQ0, O55129	44	450	12504	3.15758	0.999981	0.296393	57.0161
UP_SEQ_FEATURE	compositionally biased region:Ala-rich	3	4.41176	0.0709465	A2ADB0, O88532, Q8BTI8	63	113	16021	6.75137	1	0.661919	62.206
GOTERM_MF_FAT	GO:0043022~ribosome binding	2	2.94118	0.0717086	Q9CQS8, Q8R1B4	59	17	13288	26.4965	0.999915	0.73799	57.7562
INTERPRO	IPR000467:D111/G-patch	2	2.94118	0.072929	Q3ULB0, Q8JZX4	62	22	17763	26.0455	0.999987	0.847487	59.4745
GOTERM_BP_FAT	GO:0006816~calcium ion transport	3	4.41176	0.0730699	Q5SVJ0, P11881, Q80TN1	51	121	13588	6.60574	1	0.864835	65.5817
SP_PIR_KEYWORDS	isopeptide bond	4	5.88235	0.0744235	Q64475, Q8VI24, Q9ERU9, Q9JIX8	64	277	17854	4.02843	0.999882	0.431945	58.6758
GOTERM_CC_FAT	GO:0030054~cell junction	5	7.35294	0.0769986	Q3UDE9, Q6AXD3, Q2PFD7, Q80TN1, Q3TUQ5	44	470	12504	3.02321	0.999996	0.321658	61.7966
GOTERM_MF_FAT	GO:0003677~DNA binding	13	19.1176	0.0805075	Q6A0C0, Q64475, Q8CHP6, Q8VI24, O88532, A2A8V9, A2ADB0, Q3UR37, A2ADH4, Q8CHI8, Q3TNH0, Q3TUQ5, A2AU89	59	1781	13288	1.64394	0.999974	0.733385	62.1676
INTERPRO	IPR001876:Zinc finger, RanBP2-type	2	2.94118	0.0824596	Q9ERU9, Q9R020	62	25	17763	22.92	0.999997	0.839878	64.1739
GOTERM_BP_FAT	GO:0006468~protein amino acid phosphorylation	6	8.82353	0.085072	Q3UDE9, Q5SVJ0, Q2NL51, Q6AXD3, Q3TLQ0, Q80TN1	51	640	13588	2.49779	1	0.889976	71.3432
UP_SEQ_FEATURE	compositionally biased region:Gln-rich	3	4.41176	0.085558	A2AJT4, Q8CHP6, Q3TUQ5	63	126	16021	6.0548	1	0.714118	69.3526
UP_SEQ_FEATURE	region of interest:Linker	2	2.94118	0.0889206	P62996, Q3TNH0	63	24	16021	21.1918	1	0.711099	70.8098
GOTERM_CC_FAT	GO:0042734~presynaptic membrane	2	2.94118	0.0920442	Q08460, Q80TN1	44	28	12504	20.2987	1	0.364623	68.6395
GOTERM_BP_FAT	GO:0031110~regulation of microtubule polymerization or depolymerization	2	2.94118	0.0981662	P14873, Q3TLQ0	51	28	13588	19.0308	1	0.911291	76.5994
GOTERM_BP_FAT	GO:0000082~G1/S transition of mitotic cell cycle	2	2.94118	0.0981662	Q5SVJ0, Q80TN1	51	28	13588	19.0308	1	0.911291	76.5994
