# Supplementary material for: Integrative Transcriptome Profiling of Cognitive Aging and Its Preservation through Ser/Thr Protein Phosphatase Regulation
Source: PLoS One. 2015 Jun 23;10(6):e0130891. doi: 10.1371/journal.pone.0130891 (PMC4478024; doi:10.1371/journal.pone.0130891)
Supplement: S9 Table — (XLSX) [file pone.0130891.s015.xlsx]

## Sheet: S9
S9 Table. DAVID analysis of unique phosphorylated proteins identified in young but not in aged
Category	Term	Count	%	P-value	Genes	List Total	Pop Hits	Pop Total	Fold Enrichment	Bonferroni	Benjamini	FDR
SP_PIR_KEYWORDS	phosphoprotein	67	93.0556	5.424e-29	A2AMQ5, A2AUE1, Q8CHP6, Q8BJT2, Q8R0F5, Q6AXD3, Q2PFD7, A2AU60, Q08460, Q91VM5, Q8R1B4, Q69ZR9, Q61686, Q8C671, P62996, Q6P9K8, Q8JZX4, Q3TUQ5, Q2NL51, P14873, Q8VI24, Q9CQS8, Q6ZQ03, Q6PDM2, Q80UU9, A2A8V9, P11881, Q499X2, Q3UR37, Q9Z2Q6, Q3TVV6, A2ADH4, Q8CHI8, Q3TLQ0, Q3TNH0, A2AU89, O55129, Q3UDE9, Q91Z31, Q569Z6, Q64475, Q62048, Q00PI9, P48678, O88532, P42208, Q8K327, A2AJT4, Q0P678, A2AGT9,…	68	6311	17854	2.78743	6.45455e-27	6.45455e-27	6.21694e-26
INTERPRO	IPR000504:RNA recognition motif, RNP-1	16	22.2222	1.02029e-15	Q6A0C0, Q91Z31, Q3TWW8, Q8R0F5, A2AU60, Q91VM5, Q6PDM2, A2ADB0, Q499X2, Q8C671, Q3ULB0, P62996, Q8JZX4, Q62376, Q3UIX4, Q9JIX8	66	212	17763	20.3122	1.51879e-13	1.51879e-13	1.19904e-12
INTERPRO	IPR012677:Nucleotide-binding, alpha-beta plait	16	22.2222	1.09446e-15	Q6A0C0, Q91Z31, Q3TWW8, Q8R0F5, A2AU60, Q91VM5, Q6PDM2, A2ADB0, Q499X2, Q8C671, Q3ULB0, P62996, Q8JZX4, Q62376, Q3UIX4, Q9JIX8	66	213	17763	20.2168	1.68754e-13	8.43769e-14	1.33227e-12
SP_PIR_KEYWORDS	acetylation	36	50	1.5517e-14	Q91Z31, Q64475, Q569Z6, A2AUE1, Q00PI9, Q8BJT2, Q6AXD3, O88532, P48678, A2AU60, P42208, Q8R1B4, Q91VM5, Q69ZR9, Q8K327, Q8C671, A2AGT9, Q8JZX4, Q62376, P62806, Q3TUQ5, Q6A0C0, P14873, Q9D824, Q9R020, Q3TIX9, Q6PDM2, A2A8V9, Q99PV8, Q499X2, Q3UR37, Q3TVV6, Q9ERU9, Q8CHI8, Q8BTI8, Q3TNH0	68	2325	17854	4.06543	1.84963e-12	9.24816e-13	1.78191e-11
SMART	SM00360:RRM	16	22.2222	2.05635e-13	Q6A0C0, Q91Z31, Q3TWW8, Q8R0F5, A2AU60, Q91VM5, Q6PDM2, A2ADB0, Q499X2, Q8C671, Q3ULB0, P62996, Q8JZX4, Q62376, Q3UIX4, Q9JIX8	51	212	9131	13.5124	1.00751e-11	1.00751e-11	1.97142e-10
GOTERM_BP_FAT	GO:0006397~mRNA processing	15	20.8333	6.38842e-13	Q91Z31, A2AU60, Q9D824, Q91VM5, Q3TIX9, Q9R020, Q6PDM2, A2A8V9, Q499X2, Q8C671, P62996, Q8JZX4, Q62376, Q8BTI8, Q3TUQ5	53	262	13588	14.6781	2.69583e-10	2.69583e-10	8.97971e-10
GOTERM_BP_FAT	GO:0016071~mRNA metabolic process	15	20.8333	4.40309e-12	Q91Z31, A2AU60, Q9D824, Q91VM5, Q3TIX9, Q9R020, Q6PDM2, A2A8V9, Q499X2, Q8C671, P62996, Q8JZX4, Q62376, Q8BTI8, Q3TUQ5	53	302	13588	12.734	1.85813e-09	9.29063e-10	6.18937e-09
SP_PIR_KEYWORDS	mrna processing	14	19.4444	4.50946e-12	Q91Z31, A2AU60, Q9D824, Q91VM5, Q3TIX9, Q9R020, Q6PDM2, A2A8V9, Q8C671, P62996, Q8JZX4, Q3TVV6, Q8BTI8, Q3TUQ5	68	240	17854	15.3159	5.36631e-10	1.78877e-10	5.16877e-09
SP_PIR_KEYWORDS	mrna splicing	13	18.0556	5.69808e-12	Q91Z31, A2AU60, Q91VM5, Q3TIX9, Q9R020, Q6PDM2, A2A8V9, Q8C671, P62996, Q8JZX4, Q3TVV6, Q8BTI8, Q3TUQ5	68	191	17854	17.8705	6.78075e-10	1.69519e-10	6.53113e-09
GOTERM_BP_FAT	GO:0008380~RNA splicing	13	18.0556	9.70998e-12	Q91Z31, A2AU60, Q91VM5, Q3TIX9, Q9R020, Q6PDM2, A2A8V9, Q8C671, P62996, Q8JZX4, Q62376, Q8BTI8, Q3TUQ5	53	201	13588	16.5816	4.09762e-09	1.36587e-09	1.36491e-08
SP_PIR_KEYWORDS	rna-binding	17	23.6111	2.16099e-11	Q6A0C0, Q91Z31, Q8R0F5, O88532, A2AU60, Q9D824, Q91VM5, Q9R020, Q6PDM2, A2A8V9, A2ADB0, Q8C671, Q499X2, P62996, Q8JZX4, Q62376, Q3TVV6	68	485	17854	9.20309	2.57158e-09	5.14316e-10	2.47692e-08
SP_PIR_KEYWORDS	nucleus	39	54.1667	2.70608e-10	Q91Z31, Q64475, Q569Z6, Q8CHP6, Q00PI9, Q6AXD3, O88532, P48678, A2AU60, Q91VM5, Q61686, A2AJT4, Q0P678, Q8C671, P62996, Q8JZX4, Q62376, P62806, Q3TUQ5, Q6A0C0, Q8VI24, Q9D824, Q9D6Z1, Q9R020, Q3TIX9, Q6PDM2, A2A8V9, Q99PV8, A2ADB0, Q499X2, Q3UR37, Q3TVV6, A2ADH4, Q9ERU9, Q8CHI8, Q8BTI8, Q3TNH0, A2AU89, Q9JIX8	68	3808	17854	2.68902	3.22024e-08	5.36707e-09	3.10169e-07
GOTERM_CC_FAT	GO:0005681~spliceosome	10	13.8889	5.59731e-10	Q6PDM2, Q91Z31, A2A8V9, Q8C671, Q8JZX4, Q62376, A2AU60, Q8BTI8, Q91VM5, Q3TUQ5	47	124	12504	21.455	8.73181e-08	8.73181e-08	6.72945e-07
GOTERM_BP_FAT	GO:0006396~RNA processing	15	20.8333	5.96132e-10	Q91Z31, A2AU60, Q9D824, Q91VM5, Q3TIX9, Q9R020, Q6PDM2, A2A8V9, Q499X2, Q8C671, P62996, Q8JZX4, Q62376, Q8BTI8, Q3TUQ5	53	437	13588	8.80014	2.51568e-07	6.28919e-08	8.37965e-07
UP_SEQ_FEATURE	compositionally biased region:Arg-rich	9	12.5	3.17996e-09	Q6A0C0, Q569Z6, A2A8V9, A2ADB0, Q8R0F5, Q8BTI8, Q9D824, Q3TIX9, Q3TUQ5	67	90	16021	23.9119	9.15827e-07	9.15827e-07	4.22292e-06
KEGG_PATHWAY	mmu03040:Spliceosome	9	12.5	3.8457e-09	Q6PDM2, Q3TWW8, Q8C671, P62996, Q8JZX4, Q62376, Q3TVV6, Q3TIX9, Q9JIX8	21	124	5738	19.8318	1.03834e-07	1.03834e-07	3.18609e-06
GOTERM_CC_FAT	GO:0030529~ribonucleoprotein complex	13	18.0556	6.9622e-08	Q91Z31, Q3TKZ9, A2AU60, Q91VM5, Q6PDM2, A2A8V9, Q499X2, Q8C671, Q8JZX4, Q3TVV6, Q62376, Q8BTI8, Q3TUQ5	47	462	12504	7.48605	1.0861e-05	5.4305e-06	8.3704e-05
UP_SEQ_FEATURE	domain:RRM	8	11.1111	1.60461e-07	Q6A0C0, Q8C671, Q8R0F5, P62996, Q8JZX4, Q62376, A2AU60, Q91VM5	67	99	16021	19.3228	4.62118e-05	2.31062e-05	0.000213089
SP_PIR_KEYWORDS	Spliceosome	8	11.1111	1.89704e-07	Q6PDM2, A2A8V9, Q8JZX4, Q3TVV6, A2AU60, Q8BTI8, Q91VM5, Q3TUQ5	68	111	17854	18.9232	2.25745e-05	3.22496e-06	0.000217437
GOTERM_MF_FAT	GO:0003723~RNA binding	16	22.2222	1.96701e-07	Q6A0C0, Q91Z31, Q8R0F5, O88532, A2AU60, Q9D824, Q91VM5, Q9R020, Q6PDM2, A2A8V9, A2ADB0, Q499X2, Q8C671, P62996, Q8JZX4, Q62376	61	672	13288	5.18657	2.47841e-05	2.47841e-05	0.000227793
UP_SEQ_FEATURE	compositionally biased region:Pro-rich	15	20.8333	8.57644e-07	Q3UDE9, Q8CHP6, Q6AXD3, Q9D824, Q6ZQ03, Q8K327, A2A8V9, A2AJT4, A2ADB0, Q0P678, Q499X2, Q6P9K8, Q8BTI8, Q3TUQ5, Q9JIX8	67	707	16021	5.07325	0.000246971	8.23305e-05	0.00113893
GOTERM_CC_FAT	GO:0043232~intracellular non-membrane-bounded organelle	22	30.5556	1.02841e-06	Q3UDE9, Q3TKZ9, Q64475, Q62048, P14873, Q8BJT2, Q8VI24, Q6AXD3, P48678, Q2PFD7, P42208, Q9D6Z1, Q61686, P11881, A2ADH4, Q9Z2Q6, P62806, Q3TLQ0, Q3TNH0, O55129, A2AU89, Q9JIX8	47	1919	12504	3.04999	0.000160418	5.34757e-05	0.00123641
GOTERM_CC_FAT	GO:0043228~non-membrane-bounded organelle	22	30.5556	1.02841e-06	Q3UDE9, Q3TKZ9, Q64475, Q62048, P14873, Q8BJT2, Q8VI24, Q6AXD3, P48678, Q2PFD7, P42208, Q9D6Z1, Q61686, P11881, A2ADH4, Q9Z2Q6, P62806, Q3TLQ0, Q3TNH0, O55129, A2AU89, Q9JIX8	47	1919	12504	3.04999	0.000160418	5.34757e-05	0.00123641
GOTERM_CC_FAT	GO:0031981~nuclear lumen	15	20.8333	1.96675e-06	Q3TKZ9, Q569Z6, Q8VI24, P48678, Q9D6Z1, Q61686, Q6PDM2, A2A8V9, P11881, A2AJT4, Q499X2, Q8C671, Q8BTI8, Q3TUQ5, Q9JIX8	47	883	12504	4.51941	0.000306766	7.67004e-05	0.00236453
GOTERM_MF_FAT	GO:0000166~nucleotide binding	25	34.7222	1.10329e-05	Q3UDE9, Q91Z31, Q569Z6, Q3TWW8, Q8R0F5, A2AU60, P42208, Q91VM5, Q8C671, Q3ULB0, P62996, Q8JZX4, Q62376, Q80TN1, Q6A0C0, Q2NL51, Q5SVJ0, Q6PDM2, A2ADB0, Q499X2, A2ADH4, Q9Z2Q6, Q8CHI8, Q3UIX4, Q9JIX8	61	2183	13288	2.49469	0.00138919	0.000694835	0.0127761
GOTERM_CC_FAT	GO:0016604~nuclear body	7	9.72222	1.24365e-05	Q6PDM2, Q3TKZ9, A2A8V9, A2AJT4, Q8C671, Q8BTI8, Q3TUQ5	47	142	12504	13.1148	0.00193822	0.000387946	0.0149509
SP_PIR_KEYWORDS	methylation	8	11.1111	1.8748e-05	Q6PDM2, Q64475, Q569Z6, P62996, Q3TVV6, P62806, Q91VM5, A2AU89	68	221	17854	9.50439	0.00222855	0.000278841	0.0214867
GOTERM_CC_FAT	GO:0016607~nuclear speck	6	8.33333	1.87584e-05	Q6PDM2, A2A8V9, A2AJT4, Q8C671, Q8BTI8, Q3TUQ5	47	90	12504	17.7362	0.00292207	0.000487605	0.0225503
GOTERM_CC_FAT	GO:0070013~intracellular organelle lumen	15	20.8333	3.48777e-05	Q3TKZ9, Q569Z6, Q8VI24, P48678, Q9D6Z1, Q61686, Q6PDM2, A2A8V9, P11881, A2AJT4, Q499X2, Q8C671, Q8BTI8, Q3TUQ5, Q9JIX8	47	1133	12504	3.52219	0.00542624	0.000776986	0.0419242
GOTERM_CC_FAT	GO:0043233~organelle lumen	15	20.8333	3.59227e-05	Q3TKZ9, Q569Z6, Q8VI24, P48678, Q9D6Z1, Q61686, Q6PDM2, A2A8V9, P11881, A2AJT4, Q499X2, Q8C671, Q8BTI8, Q3TUQ5, Q9JIX8	47	1136	12504	3.51289	0.00558837	0.00070026	0.0431801
GOTERM_CC_FAT	GO:0005654~nucleoplasm	11	15.2778	5.03521e-05	Q61686, Q6PDM2, Q3TKZ9, Q569Z6, A2A8V9, A2AJT4, Q8C671, Q499X2, Q8VI24, Q8BTI8, Q3TUQ5	47	599	12504	4.88559	0.00782436	0.000872411	0.0605198
GOTERM_CC_FAT	GO:0031974~membrane-enclosed lumen	15	20.8333	5.17703e-05	Q3TKZ9, Q569Z6, Q8VI24, P48678, Q9D6Z1, Q61686, Q6PDM2, A2A8V9, P11881, A2AJT4, Q499X2, Q8C671, Q8BTI8, Q3TUQ5, Q9JIX8	47	1174	12504	3.39918	0.00804386	0.000807312	0.0622239
INTERPRO	IPR003034:DNA-binding SAP	4	5.55556	6.85285e-05	Q6A0C0, Q00PI9, Q3TVV6, Q9JIX8	66	22	17763	48.9339	0.0103626	0.00346621	0.0819911
UP_SEQ_FEATURE	domain:SAP	4	5.55556	8.42242e-05	Q6A0C0, Q00PI9, Q3TVV6, Q9JIX8	67	21	16021	45.5466	0.0239657	0.00604605	0.11179
GOTERM_CC_FAT	GO:0044451~nucleoplasm part	10	13.8889	8.70475e-05	Q61686, Q6PDM2, Q3TKZ9, Q569Z6, A2A8V9, A2AJT4, Q8C671, Q8VI24, Q8BTI8, Q3TUQ5	47	513	12504	5.18601	0.0134882	0.00123378	0.104604
UP_SEQ_FEATURE	compositionally biased region:Ser-rich	9	12.5	0.000160808	Q569Z6, A2A8V9, A2ADB0, A2AJT4, Q0P678, Q8BTI8, Q9JIX8, A2AU89, Q3TUQ5	67	380	16021	5.66335	0.0452603	0.00922054	0.21334
SMART	SM00513:SAP	4	5.55556	0.000221125	Q6A0C0, Q00PI9, Q3TVV6, Q9JIX8	51	22	9131	32.5526	0.0107778	0.00540351	0.211813
GOTERM_CC_FAT	GO:0000785~chromatin	6	8.33333	0.000333358	Q61686, Q64475, Q8VI24, A2ADH4, P62806, Q3TNH0	47	165	12504	9.67427	0.050683	0.00432499	0.400048
GOTERM_BP_FAT	GO:0000375~RNA splicing, via transesterification reactions	4	5.55556	0.000374694	Q91Z31, A2A8V9, P62996, Q62376	53	37	13588	27.7165	0.146279	0.0311351	0.525409
GOTERM_BP_FAT	GO:0000398~nuclear mRNA splicing, via spliceosome	4	5.55556	0.000374694	Q91Z31, A2A8V9, P62996, Q62376	53	37	13588	27.7165	0.146279	0.0311351	0.525409
GOTERM_BP_FAT	GO:0000377~RNA splicing, via transesterification reactions with bulged adenosine as nucleophile	4	5.55556	0.000374694	Q91Z31, A2A8V9, P62996, Q62376	53	37	13588	27.7165	0.146279	0.0311351	0.525409
UP_SEQ_FEATURE	compositionally biased region:Glu-rich	7	9.72222	0.000530011	Q6A0C0, Q0P678, Q00PI9, Q9D824, Q9JIX8, A2AU89, Q3TUQ5	67	247	16021	6.77666	0.141599	0.0251262	0.701559
SP_PIR_KEYWORDS	calmodulin-binding	5	6.94444	0.000605812	Q5SVJ0, Q8BJT2, Q3TLQ0, Q80TN1, O55129	68	103	17854	12.7456	0.0695747	0.00798059	0.692181
SP_PIR_KEYWORDS	dna-binding	15	20.8333	0.000605919	Q6A0C0, Q64475, Q8CHP6, Q8VI24, O88532, A2A8V9, A2ADB0, Q3UR37, Q3TVV6, A2ADH4, P62806, Q8CHI8, Q3TNH0, Q3TUQ5, A2AU89	68	1404	17854	2.80512	0.0695865	0.00718667	0.692303
SP_PIR_KEYWORDS	alternative splicing	30	41.6667	0.000863019	Q91Z31, Q62048, Q8CHP6, Q8BJT2, Q6AXD3, Q2PFD7, P48678, A2AU60, Q08460, Q0P678, P62996, Q6P9K8, Q62376, Q80TN1, Q8VI24, Q9D824, Q6ZQ03, Q9R020, Q6PDM2, Q99PV8, A2A8V9, P11881, A2ADB0, Q3UR37, Q8CHI8, Q8BTI8, Q3TNH0, A2AU89, O55129, Q9JIX8	68	4481	17854	1.75781	0.0976417	0.00929684	0.984732
GOTERM_CC_FAT	GO:0044427~chromosomal part	7	9.72222	0.00102584	Q61686, Q64475, Q8VI24, A2ADH4, P62806, Q3TNH0, A2AU89	47	318	12504	5.85628	0.147952	0.0122408	1.22638
UP_SEQ_FEATURE	region of interest:Calmodulin-binding	4	5.55556	0.00107452	Q5SVJ0, Q3TLQ0, Q80TN1, O55129	67	49	16021	19.52	0.266281	0.0432687	1.41757
GOTERM_MF_FAT	GO:0005516~calmodulin binding	5	6.94444	0.00173112	Q5SVJ0, Q8BJT2, Q3TLQ0, Q80TN1, O55129	61	114	13288	9.55421	0.196124	0.0701856	1.9865
GOTERM_CC_FAT	GO:0005856~cytoskeleton	12	16.6667	0.00204268	Q3UDE9, P11881, Q62048, P14873, Q8BJT2, Q6AXD3, Q2PFD7, P48678, Q9Z2Q6, P42208, Q3TLQ0, O55129	47	1122	12504	2.84537	0.273113	0.022527	2.42838
GOTERM_CC_FAT	GO:0005694~chromosome	7	9.72222	0.00247201	Q61686, Q64475, Q8VI24, A2ADH4, P62806, Q3TNH0, A2AU89	47	378	12504	4.92671	0.320305	0.0254123	2.93185
UP_SEQ_FEATURE	splice variant	30	41.6667	0.00346743	Q91Z31, Q62048, Q8CHP6, Q8BJT2, Q6AXD3, Q2PFD7, P48678, A2AU60, Q08460, Q0P678, P62996, Q6P9K8, Q62376, Q80TN1, Q8VI24, Q9D824, Q6ZQ03, Q9R020, Q6PDM2, Q99PV8, A2A8V9, P11881, A2ADB0, Q3UR37, Q8CHI8, Q8BTI8, Q3TNH0, A2AU89, O55129, Q9JIX8	67	4448	16021	1.61277	0.632251	0.117542	4.50792
KEGG_PATHWAY	mmu04912:GnRH signaling pathway	4	5.55556	0.00433325	Q3UDE9, Q5SVJ0, P11881, Q80TN1	21	97	5738	11.2676	0.110639	0.0569406	3.53387
UP_SEQ_FEATURE	compositionally biased region:Poly-Ser	7	9.72222	0.00463527	Q61686, Q3UR37, A2ADH4, Q9ERU9, Q08460, Q8CHI8, A2AU89	67	379	16021	4.41645	0.737646	0.138149	5.98338
UP_SEQ_FEATURE	domain:RRM 1	4	5.55556	0.0057101	Q6PDM2, Q91Z31, A2ADB0, Q499X2	67	88	16021	10.8691	0.807801	0.15204	7.32268
UP_SEQ_FEATURE	domain:RRM 2	4	5.55556	0.0057101	Q6PDM2, Q91Z31, A2ADB0, Q499X2	67	88	16021	10.8691	0.807801	0.15204	7.32268
GOTERM_CC_FAT	GO:0045202~synapse	6	8.33333	0.00609577	P11881, Q6AXD3, Q2PFD7, Q9Z2Q6, Q08460, Q80TN1	47	319	12504	5.00394	0.614745	0.0578735	7.08746
GOTERM_CC_FAT	GO:0044430~cytoskeletal part	9	12.5	0.00666195	P11881, Q62048, P14873, Q2PFD7, P48678, Q9Z2Q6, P42208, Q3TLQ0, O55129	47	774	12504	3.09352	0.647513	0.0594944	7.72179
UP_SEQ_FEATURE	compositionally biased region:Gly-rich	5	6.94444	0.00737768	Q6A0C0, Q99PV8, Q2NL51, Q499X2, Q3TVV6	67	187	16021	6.39357	0.881477	0.176241	9.3657
GOTERM_CC_FAT	GO:0044456~synapse part	5	6.94444	0.00751371	P11881, Q2PFD7, Q9Z2Q6, Q08460, Q80TN1	47	212	12504	6.27459	0.691664	0.0632742	8.66862
UP_SEQ_FEATURE	compositionally biased region:Lys-rich	4	5.55556	0.00880913	A2A8V9, Q8R0F5, Q8BTI8, Q9D6Z1	67	103	16021	9.28619	0.921783	0.191323	11.0861
GOTERM_BP_FAT	GO:0065003~macromolecular complex assembly	6	8.33333	0.00923235	Q3UDE9, Q91Z31, Q64475, Q08460, P62806, P42208	53	338	13588	4.55108	0.980042	0.479184	12.2237
GOTERM_BP_FAT	GO:0034622~cellular macromolecular complex assembly	5	6.94444	0.00941414	Q3UDE9, Q91Z31, Q64475, P62806, P42208	53	217	13588	5.90731	0.98153	0.434603	12.4499
GOTERM_CC_FAT	GO:0005626~insoluble fraction	7	9.72222	0.0122947	P11881, Q62048, Q6AXD3, Q2PFD7, P48678, Q9Z2Q6, P42208	47	528	12504	3.52708	0.854833	0.0965838	13.8199
PIR_SUPERFAMILY	PIRSF000594:calcium/calmodulin-dependent protein kinase II	2	2.77778	0.0127239	Q5SVJ0, Q80TN1	27	4	8136	150.667	0.327647	0.327647	10.4175
GOTERM_BP_FAT	GO:0043933~macromolecular complex subunit organization	6	8.33333	0.0128565	Q3UDE9, Q91Z31, Q64475, Q08460, P62806, P42208	53	367	13588	4.19146	0.995749	0.494688	16.6309
GOTERM_BP_FAT	GO:0006997~nucleus organization	3	4.16667	0.0133522	Q3TKZ9, P48678, Q9JIX8	53	46	13588	16.7203	0.996561	0.46756	17.2173
GOTERM_MF_FAT	GO:0005519~cytoskeletal regulatory protein binding	2	2.77778	0.013486	P14873, Q3TLQ0	61	3	13288	145.224	0.819278	0.347993	14.55
UP_SEQ_FEATURE	domain:RRM 3	3	4.16667	0.0141461	Q91Z31, A2ADB0, Q499X2	67	44	16021	16.3036	0.98348	0.27067	17.2379
GOTERM_BP_FAT	GO:0034621~cellular macromolecular complex subunit organization	5	6.94444	0.0141941	Q3UDE9, Q91Z31, Q64475, P62806, P42208	53	245	13588	5.23219	0.997601	0.452986	18.2048
INTERPRO	IPR013543:Calcium/calmodulin dependent protein kinase II, association-domain	2	2.77778	0.0145582	Q5SVJ0, Q80TN1	66	4	17763	134.568	0.892377	0.427235	16.0987
INTERPRO	IPR015742:Calcium/calmodulin-dependent protein kinase II isoform	2	2.77778	0.0145582	Q5SVJ0, Q80TN1	66	4	17763	134.568	0.892377	0.427235	16.0987
SP_PIR_KEYWORDS	ribonucleoprotein	5	6.94444	0.0177428	Q499X2, Q62376, Q3TVV6, A2AU60, Q91VM5	68	266	17854	4.93532	0.881204	0.162663	18.551
INTERPRO	IPR006536:HnRNP-L/PTB/hephaestus splicing factor	2	2.77778	0.0181651	Q91Z31, Q499X2	66	5	17763	107.655	0.938362	0.427244	19.7013
GOTERM_CC_FAT	GO:0005635~nuclear envelope	4	5.55556	0.0185746	P11881, P48678, Q9ERU9, Q3TNH0	47	153	12504	6.95536	0.946329	0.136053	20.1816
GOTERM_BP_FAT	GO:0051276~chromosome organization	6	8.33333	0.0187493	Q61686, Q64475, Q8VI24, Q8CHI8, P62806, Q9JIX8	53	404	13588	3.80758	0.99966	0.516218	23.3604
UP_SEQ_FEATURE	compositionally biased region:Poly-Glu	6	8.33333	0.0192613	A2ADH4, Q9ERU9, Q8CHI8, Q6ZQ03, Q8R1B4, A2AU89	67	376	16021	3.81574	0.996307	0.329746	22.7623
SP_PIR_KEYWORDS	isopeptide bond	5	6.94444	0.0202584	Q64475, Q8VI24, Q9ERU9, P62806, Q9JIX8	68	277	17854	4.73933	0.912447	0.170844	20.9101
UP_SEQ_FEATURE	zinc finger region:RanBP2-type 1	2	2.77778	0.0204315	Q9ERU9, Q9R020	67	5	16021	95.6478	0.997382	0.327227	23.9772
UP_SEQ_FEATURE	zinc finger region:RanBP2-type 2	2	2.77778	0.0204315	Q9ERU9, Q9R020	67	5	16021	95.6478	0.997382	0.327227	23.9772
UP_SEQ_FEATURE	compositionally biased region:Gly-rich (hinge region)	2	2.77778	0.0204315	Q6PDM2, Q8C671	67	5	16021	95.6478	0.997382	0.327227	23.9772
GOTERM_CC_FAT	GO:0000267~cell fraction	7	9.72222	0.0211701	P11881, Q62048, Q6AXD3, Q2PFD7, P48678, Q9Z2Q6, P42208	47	596	12504	3.12466	0.964492	0.146963	22.6827
GOTERM_CC_FAT	GO:0005954~calcium- and calmodulin-dependent protein kinase complex	2	2.77778	0.0218753	Q5SVJ0, Q80TN1	47	6	12504	88.6809	0.968268	0.145157	23.3498
KEGG_PATHWAY	mmu04720:Long-term potentiation	3	4.16667	0.0241931	Q5SVJ0, P11881, Q80TN1	21	70	5738	11.7102	0.483792	0.197814	18.364
GOTERM_CC_FAT	GO:0019717~synaptosome	3	4.16667	0.0244644	Q6AXD3, Q9Z2Q6, P42208	47	66	12504	12.0928	0.979014	0.154643	25.7538
SP_PIR_KEYWORDS	microtubule binding	2	2.77778	0.0259791	P14873, Q3TLQ0	68	7	17854	75.0168	0.956386	0.200478	26.0445
GOTERM_CC_FAT	GO:0005730~nucleolus	5	6.94444	0.026733	Q61686, Q3TKZ9, P11881, Q9D6Z1, Q9JIX8	47	310	12504	4.29101	0.985405	0.161491	27.8033
GOTERM_MF_FAT	GO:0031202~RNA splicing factor activity, transesterification mechanism	2	2.77778	0.0267931	A2A8V9, Q8JZX4	61	6	13288	72.612	0.967352	0.495605	26.9856
KEGG_PATHWAY	mmu04020:Calcium signaling pathway	4	5.55556	0.02727	Q3UDE9, Q5SVJ0, P11881, Q80TN1	21	191	5738	5.72226	0.525985	0.170249	20.4723
UP_SEQ_FEATURE	compositionally biased region:Tyr-rich	2	2.77778	0.0284885	A2ADB0, Q00PI9	67	7	16021	68.3198	0.999757	0.405621	31.8742
GOTERM_CC_FAT	GO:0005875~microtubule associated complex	3	4.16667	0.0317628	Q62048, P14873, Q3TLQ0	47	76	12504	10.5017	0.993496	0.182428	32.1634
GOTERM_BP_FAT	GO:0006325~chromatin organization	5	6.94444	0.0321152	Q61686, Q64475, Q8VI24, Q8CHI8, P62806	53	315	13588	4.06948	0.999999	0.682704	36.7985
GOTERM_BP_FAT	GO:0006884~cell volume homeostasis	2	2.77778	0.037629	Q8BJT2, Q08460	53	10	13588	51.2755	1	0.712079	41.6755
GOTERM_CC_FAT	GO:0005624~membrane fraction	6	8.33333	0.0383936	P11881, Q62048, Q6AXD3, Q2PFD7, Q9Z2Q6, P42208	47	510	12504	3.12991	0.997774	0.20935	37.5427
UP_SEQ_FEATURE	domain:RRM 4	2	2.77778	0.0404517	Q91Z31, A2ADB0	67	10	16021	47.8239	0.999993	0.503189	42.2102
PIR_SUPERFAMILY	PIRSF006698:Septin	2	2.77778	0.0438562	Q9Z2Q6, P42208	27	14	8136	43.0476	0.750988	0.500989	31.9735
UP_SEQ_FEATURE	binding site:GTP; via amide nitrogen and carbonyl oxygen	2	2.77778	0.0444071	Q9Z2Q6, P42208	67	11	16021	43.4763	0.999998	0.516534	45.2949
SP_PIR_KEYWORDS	calmodulin binding	2	2.77778	0.0477168	Q5SVJ0, Q80TN1	68	13	17854	40.3937	0.997027	0.321508	42.9023
INTERPRO	IPR000038:Cell division/GTP binding protein	2	2.77778	0.0500471	Q9Z2Q6, P42208	66	14	17763	38.4481	0.999592	0.727655	45.9102
INTERPRO	IPR016491:Septin	2	2.77778	0.0500471	Q9Z2Q6, P42208	66	14	17763	38.4481	0.999592	0.727655	45.9102
GOTERM_CC_FAT	GO:0032156~septin cytoskeleton	2	2.77778	0.0503154	Q9Z2Q6, P42208	47	14	12504	38.0061	0.999682	0.257906	46.2418
GOTERM_CC_FAT	GO:0031105~septin complex	2	2.77778	0.0503154	Q9Z2Q6, P42208	47	14	12504	38.0061	0.999682	0.257906	46.2418
GOTERM_MF_FAT	GO:0003677~DNA binding	14	19.4444	0.0517634	Q6A0C0, Q64475, Q8CHP6, Q8VI24, O88532, A2A8V9, A2ADB0, Q3UR37, A2ADH4, Q8CHI8, P62806, Q3TNH0, Q3TUQ5, A2AU89	61	1781	13288	1.71236	0.998765	0.67247	45.9643
GOTERM_BP_FAT	GO:0007026~negative regulation of microtubule depolymerization	2	2.77778	0.0522886	P14873, Q3TLQ0	53	14	13588	36.6253	1	0.801869	52.9951
GOTERM_BP_FAT	GO:0031114~regulation of microtubule depolymerization	2	2.77778	0.0522886	P14873, Q3TLQ0	53	14	13588	36.6253	1	0.801869	52.9951
GOTERM_CC_FAT	GO:0005637~nuclear inner membrane	2	2.77778	0.0538131	P11881, P48678	47	15	12504	35.4723	0.999821	0.26522	48.5744
UP_SEQ_FEATURE	compositionally biased region:Arg/Ser-rich (RS domain)	2	2.77778	0.0561773	Q6PDM2, Q8C671	67	14	16021	34.1599	1	0.583714	53.5966
GOTERM_BP_FAT	GO:0006323~DNA packaging	3	4.16667	0.0570574	Q64475, P62806, Q9JIX8	53	101	13588	7.61517	1	0.808493	56.2128
GOTERM_CC_FAT	GO:0005874~microtubule	4	5.55556	0.057985	P14873, P42208, Q3TLQ0, O55129	47	240	12504	4.43404	0.99991	0.274815	51.2352
SP_PIR_KEYWORDS	repressor	5	6.94444	0.0591893	Q6A0C0, Q99PV8, A2ADB0, Q3UR37, Q8VI24	68	391	17854	3.35753	0.999297	0.364782	50.3082
GOTERM_BP_FAT	GO:0031111~negative regulation of microtubule polymerization or depolymerization	2	2.77778	0.059536	P14873, Q3TLQ0	53	16	13588	32.0472	1	0.801893	57.8033
KEGG_PATHWAY	mmu04114:Oocyte meiosis	3	4.16667	0.0598334	Q5SVJ0, P11881, Q80TN1	21	115	5738	7.12795	0.81097	0.283352	40.02
GOTERM_MF_FAT	GO:0004683~calmodulin-dependent protein kinase activity	2	2.77778	0.0614219	Q5SVJ0, Q80TN1	61	14	13288	31.1194	0.99966	0.680502	52.0057
GOTERM_BP_FAT	GO:0001578~microtubule bundle formation	2	2.77778	0.0631393	P14873, Q3TLQ0	53	17	13588	30.162	1	0.801905	60.0199
UP_SEQ_FEATURE	binding site:GTP	2	2.77778	0.0639446	Q9Z2Q6, P42208	67	16	16021	29.8899	1	0.613862	58.4195
GOTERM_BP_FAT	GO:0006333~chromatin assembly or disassembly	3	4.16667	0.0652435	Q61686, Q64475, P62806	53	109	13588	7.05626	1	0.794391	61.2637
SP_PIR_KEYWORDS	tandem repeat	2	2.77778	0.0689765	P14873, Q3TLQ0	68	19	17854	27.6378	0.999798	0.393648	55.9213
GOTERM_CC_FAT	GO:0000228~nuclear chromosome	3	4.16667	0.0729761	Q61686, Q8VI24, A2ADH4	47	121	12504	6.5961	0.999993	0.325669	59.7889
GOTERM_MF_FAT	GO:0043022~ribosome binding	2	2.77778	0.0740928	Q9CQS8, Q8R1B4	61	17	13288	25.6278	0.999939	0.702534	58.9957
INTERPRO	IPR000467:D111/G-patch	2	2.77778	0.0775295	Q3ULB0, Q8JZX4	66	22	17763	24.4669	0.999995	0.826632	61.9359
GOTERM_BP_FAT	GO:0006816~calcium ion transport	3	4.16667	0.0782047	Q5SVJ0, P11881, Q80TN1	53	121	13588	6.35646	1	0.836125	68.167
UP_SEQ_FEATURE	nucleotide phosphate-binding region:ATP	8	11.1111	0.0786749	Q3UDE9, Q5SVJ0, Q569Z6, Q2NL51, Q3TVV6, A2ADH4, Q8CHI8, Q80TN1	67	907	16021	2.1091	1	0.674951	66.317
UP_SEQ_FEATURE	compositionally biased region:Ala-rich	3	4.16667	0.0790491	A2ADB0, O88532, Q8BTI8	67	113	16021	6.3483	1	0.659731	66.4983
GOTERM_CC_FAT	GO:0015630~microtubule cytoskeleton	5	6.94444	0.0826882	Q62048, P14873, P42208, Q3TLQ0, O55129	47	450	12504	2.95603	0.999999	0.352297	64.5713
INTERPRO	IPR001876:Zinc finger, RanBP2-type	2	2.77778	0.0876323	Q9ERU9, Q9R020	66	25	17763	21.5309	0.999999	0.824923	66.6364
SP_PIR_KEYWORDS	chromosomal protein	3	4.16667	0.0924983	Q64475, P62806, Q3TNH0	68	136	17854	5.79174	0.99999	0.473589	67.1262
SP_PIR_KEYWORDS	cytoplasm	17	23.6111	0.0925648	Q3UDE9, Q6A0C0, Q62048, Q8BJT2, Q6AXD3, O88532, P42208, Q8R1B4, Q6PDM2, Q499X2, Q3UR37, A2AGT9, Q6P9K8, Q9Z2Q6, Q3TVV6, Q80TN1, O55129	68	3029	17854	1.47359	0.99999	0.455758	67.1538
GOTERM_CC_FAT	GO:0030054~cell junction	5	6.94444	0.0934533	Q3UDE9, Q6AXD3, Q2PFD7, Q80TN1, Q3TUQ5	47	470	12504	2.83024	1	0.380163	69.259
UP_SEQ_FEATURE	region of interest:Linker	2	2.77778	0.0943893	P62996, Q3TNH0	67	24	16021	19.9266	1	0.711043	73.1965
UP_SEQ_FEATURE	compositionally biased region:Gln-rich	3	4.16667	0.0951382	A2AJT4, Q8CHP6, Q3TUQ5	67	126	16021	5.69332	1	0.698708	73.4893
SP_PIR_KEYWORDS	viral nucleoprotein	2	2.77778	0.096597	Q62376, Q3TVV6	68	27	17854	19.4488	0.999994	0.45362	68.7883
GOTERM_BP_FAT	GO:0006468~protein amino acid phosphorylation	6	8.33333	0.0968541	Q3UDE9, Q5SVJ0, Q2NL51, Q6AXD3, Q3TLQ0, Q80TN1	53	640	13588	2.40354	1	0.883456	76.1163
GOTERM_CC_FAT	GO:0042734~presynaptic membrane	2	2.77778	0.0981515	Q08460, Q80TN1	47	28	12504	19.003	1	0.386373	71.1207
