# Supplementary material for: Integrative Transcriptome Profiling of Cognitive Aging and Its Preservation through Ser/Thr Protein Phosphatase Regulation
Source: PLoS One. 2015 Jun 23;10(6):e0130891. doi: 10.1371/journal.pone.0130891 (PMC4478024; doi:10.1371/journal.pone.0130891)
Supplement: S10 Table — (XLSX) [file pone.0130891.s016.xlsx]

## Sheet: S10
S10 Table. DAVID analysis of unique phosphorylated proteins identified in both aged and young
Category	Term	Count	%	P-value	Genes	List Total	Pop Hits	Pop Total	Fold Enrichment	Bonferroni	Benjamini	FDR
SP_PIR_KEYWORDS	phosphoprotein	42	93.3333	1.05954e-16	O54774, Q7TMI3, P70288, P61979, P21619, A2AUE1, Q00PI9, Q9QX47, Q7TQD2, A2ARP8, P48678, P35564, Q9EPQ8, Q62318, Q60668, Q8K327, Q8BZ98, Q8VDQ9, Q8VIE5, Q6NXK2, Q8JZX4, Q8C2Q7, P48437, Q3TUQ5, Q61136, P26369, Q8CH25, Q2KHS8, Q8BZN7, P54227, Q64511, A2A8V9, Q99KX1, Q8VDP4, Q3UID0, Q4FJT0, Q3UR37, Q8BIZ6, Q91XU0, Q8BTI8, A2AU89, Q9JIX8	44	6311	17854	2.70044	8.65974e-15	8.65974e-15	1.22125e-13
SP_PIR_KEYWORDS	acetylation	29	64.4444	2.91998e-15	P70288, P61979, A2AUE1, P21619, Q00PI9, Q9QX47, P48678, P35564, Q62318, Q60668, Q8K327, Q8BZ98, Q8JZX4, Q8C2Q7, Q3TUQ5, Q61136, P26369, Q8CH25, Q8R5J9, Q8BZN7, P54227, Q64511, A2A8V9, Q8VDP4, Q3UID0, Q4FJT0, Q3UR37, Q91XU0, Q8BTI8	44	2325	17854	5.06125	2.25153e-13	1.12577e-13	3.05311e-12
SP_PIR_KEYWORDS	nucleus	33	73.3333	1.39419e-13	Q7TMI3, P70288, P61979, P21619, Q00PI9, Q3TY62, Q9QX47, Q7TQD2, P48678, Q9EPQ8, Q62318, Q60668, Q6NXK2, Q8C2Q7, Q8JZX4, Q3TUQ5, P48437, Q61136, P26369, Q8CH25, Q2KHS8, Q8BZN7, Q64511, A2A8V9, Q99KX1, Q3UID0, Q4FJT0, Q3UR37, Q8BIZ6, Q91XU0, Q8BTI8, A2AU89, Q9JIX8	44	3808	17854	3.51641	1.08766e-11	3.62554e-12	1.47504e-10
GOTERM_CC_FAT	GO:0031981~nuclear lumen	15	33.3333	1.09322e-09	P61979, P70288, P21619, P48678, Q2KHS8, Q62318, Q8BZN7, Q64511, A2A8V9, Q8VIE5, Q4FJT0, Q8C2Q7, Q8BTI8, Q3TUQ5, Q9JIX8	29	883	12504	7.32456	1.13695e-07	1.13695e-07	1.22236e-06
GOTERM_CC_FAT	GO:0070013~intracellular organelle lumen	15	33.3333	2.76902e-08	P61979, P70288, P21619, P48678, Q2KHS8, Q62318, Q8BZN7, Q64511, A2A8V9, Q8VIE5, Q4FJT0, Q8C2Q7, Q8BTI8, Q3TUQ5, Q9JIX8	29	1133	12504	5.70837	2.87978e-06	1.43989e-06	3.09612e-05
GOTERM_CC_FAT	GO:0043233~organelle lumen	15	33.3333	2.8643e-08	P61979, P70288, P21619, P48678, Q2KHS8, Q62318, Q8BZN7, Q64511, A2A8V9, Q8VIE5, Q4FJT0, Q8C2Q7, Q8BTI8, Q3TUQ5, Q9JIX8	29	1136	12504	5.6933	2.97887e-06	9.92956e-07	3.20265e-05
GOTERM_CC_FAT	GO:0031974~membrane-enclosed lumen	15	33.3333	4.35958e-08	P61979, P70288, P21619, P48678, Q2KHS8, Q62318, Q8BZN7, Q64511, A2A8V9, Q8VIE5, Q4FJT0, Q8C2Q7, Q8BTI8, Q3TUQ5, Q9JIX8	29	1174	12504	5.50902	4.53395e-06	1.13349e-06	4.87456e-05
SP_PIR_KEYWORDS	Spliceosome	7	15.5556	2.54763e-07	Q61136, P61979, A2A8V9, Q8C2Q7, Q8JZX4, Q8BTI8, Q3TUQ5	44	111	17854	25.5893	1.98713e-05	4.96786e-06	0.000269483
GOTERM_CC_FAT	GO:0005681~spliceosome	7	15.5556	2.6541e-07	Q61136, P61979, A2A8V9, Q8C2Q7, Q8JZX4, Q8BTI8, Q3TUQ5	29	124	12504	24.3404	2.76022e-05	5.5205e-06	0.000296761
SP_PIR_KEYWORDS	mrna splicing	8	17.7778	3.34224e-07	Q61136, P61979, A2A8V9, P26369, Q8C2Q7, Q8JZX4, Q8BTI8, Q3TUQ5	44	191	17854	16.9957	2.60691e-05	5.21388e-06	0.000353535
INTERPRO	IPR000504:RNA recognition motif, RNP-1	8	17.7778	4.97711e-07	P26369, Q4FJT0, Q8CH25, Q8C2Q7, Q8JZX4, Q3UIX4, Q9JIX8, Q60668	42	212	17763	15.9596	5.77328e-05	5.77328e-05	0.000567828
INTERPRO	IPR012677:Nucleotide-binding, alpha-beta plait	8	17.7778	5.13757e-07	P26369, Q4FJT0, Q8CH25, Q8C2Q7, Q8JZX4, Q3UIX4, Q9JIX8, Q60668	42	213	17763	15.8846	5.9594e-05	2.97975e-05	0.000586135
GOTERM_BP_FAT	GO:0008380~RNA splicing	8	17.7778	8.10121e-07	Q61136, P61979, A2A8V9, P26369, Q8C2Q7, Q8JZX4, Q8BTI8, Q3TUQ5	37	201	13588	14.6166	0.00029727	0.00029727	0.00111579
GOTERM_BP_FAT	GO:0016071~mRNA metabolic process	9	20	9.55621e-07	Q61136, P61979, A2A8V9, P26369, Q8C2Q7, Q8JZX4, Q8BTI8, Q3TUQ5, Q60668	37	302	13588	10.9443	0.000350651	0.000175341	0.00131619
GOTERM_MF_FAT	GO:0003677~DNA binding	18	40	1.49597e-06	P61979, P70288, Q7TMI3, Q3TY62, Q9QX47, Q2KHS8, Q9EPQ8, Q62318, Q60668, Q64511, A2A8V9, Q3UID0, Q6NXK2, Q3UR37, Q91XU0, Q3TUQ5, P48437, A2AU89	38	1781	13288	3.53415	0.000113687	0.000113687	0.0015742
SP_PIR_KEYWORDS	mrna processing	8	17.7778	1.55053e-06	Q61136, P61979, A2A8V9, P26369, Q8C2Q7, Q8JZX4, Q8BTI8, Q3TUQ5	44	240	17854	13.5258	0.000120934	2.01568e-05	0.00164011
SMART	SM00360:RRM	8	17.7778	1.9706e-06	P26369, Q4FJT0, Q8CH25, Q8C2Q7, Q8JZX4, Q3UIX4, Q9JIX8, Q60668	28	212	9131	12.3059	7.29097e-05	7.29097e-05	0.00176942
GOTERM_CC_FAT	GO:0005654~nucleoplasm	10	22.2222	3.80777e-06	P70288, P61979, A2A8V9, Q8VIE5, Q2KHS8, Q8C2Q7, Q8BTI8, Q62318, Q3TUQ5, Q8BZN7	29	599	12504	7.1982	0.00039593	6.59993e-05	0.00425749
UP_SEQ_FEATURE	compositionally biased region:Glu-rich	8	17.7778	3.8173e-06	Q8VDQ9, Q3UID0, Q00PI9, Q8CH25, A2ARP8, Q9JIX8, A2AU89, Q3TUQ5	44	247	16021	11.7932	0.000824199	0.000824199	0.00484474
GOTERM_CC_FAT	GO:0034399~nuclear periphery	5	11.1111	3.97637e-06	A2A8V9, P21619, Q8VIE5, Q4FJT0, P48678	29	49	12504	43.9972	0.000413458	5.90758e-05	0.00444599
GOTERM_BP_FAT	GO:0006397~mRNA processing	8	17.7778	4.73294e-06	Q61136, P61979, A2A8V9, P26369, Q8C2Q7, Q8JZX4, Q8BTI8, Q3TUQ5	37	262	13588	11.2135	0.00173548	0.00057883	0.00651857
GOTERM_CC_FAT	GO:0030529~ribonucleoprotein complex	9	20	5.29177e-06	Q61136, P61979, A2A8V9, P26369, Q8C2Q7, Q8JZX4, Q8BTI8, Q3TUQ5, Q60668	29	462	12504	8.39946	0.000550194	6.87908e-05	0.00591671
SP_PIR_KEYWORDS	dna-binding	14	31.1111	1.62427e-05	P61979, Q7TMI3, Q3TY62, Q9QX47, Q2KHS8, Q9EPQ8, Q60668, Q64511, A2A8V9, Q6NXK2, Q3UR37, Q3TUQ5, P48437, A2AU89	44	1404	17854	4.04617	0.00126614	0.000180975	0.0171798
SP_PIR_KEYWORDS	rna-binding	9	20	1.75836e-05	P61979, A2A8V9, P26369, Q4FJT0, Q9QX47, Q8CH25, Q8C2Q7, Q8JZX4, Q60668	44	485	17854	7.5298	0.00137059	0.000171427	0.018598
GOTERM_CC_FAT	GO:0043228~non-membrane-bounded organelle	15	33.3333	1.82504e-05	Q61136, P70288, P21619, P48678, A2ARP8, Q8R5J9, Q62318, Q60668, P54227, Q64511, Q8BZ98, Q8VIE5, Q3UID0, A2AU89, Q9JIX8	29	1919	12504	3.37029	0.00189626	0.000210873	0.0204044
GOTERM_CC_FAT	GO:0043232~intracellular non-membrane-bounded organelle	15	33.3333	1.82504e-05	Q61136, P70288, P21619, P48678, A2ARP8, Q8R5J9, Q62318, Q60668, P54227, Q64511, Q8BZ98, Q8VIE5, Q3UID0, A2AU89, Q9JIX8	29	1919	12504	3.37029	0.00189626	0.000210873	0.0204044
UP_SEQ_FEATURE	repeat:2-1	4	8.88889	2.67656e-05	P61979, Q9QX47, P35564, Q8C2Q7	44	22	16021	66.2025	0.00576476	0.00288655	0.033965
UP_SEQ_FEATURE	repeat:2-2	4	8.88889	2.67656e-05	P61979, Q9QX47, P35564, Q8C2Q7	44	22	16021	66.2025	0.00576476	0.00288655	0.033965
UP_SEQ_FEATURE	repeat:1-2	4	8.88889	3.07228e-05	P61979, Q9QX47, P35564, Q8C2Q7	44	23	16021	63.3241	0.00661426	0.00220963	0.0389858
UP_SEQ_FEATURE	repeat:1-1	4	8.88889	3.07228e-05	P61979, Q9QX47, P35564, Q8C2Q7	44	23	16021	63.3241	0.00661426	0.00220963	0.0389858
UP_SEQ_FEATURE	compositionally biased region:Arg-rich	5	11.1111	9.71985e-05	A2A8V9, Q8BIZ6, Q8BTI8, Q3TUQ5, Q8BZN7	44	90	16021	20.2285	0.020777	0.00523522	0.123292
GOTERM_CC_FAT	GO:0016363~nuclear matrix	4	8.88889	0.00010889	A2A8V9, Q8VIE5, Q4FJT0, P48678	29	42	12504	41.064	0.0112613	0.00113188	0.121686
GOTERM_BP_FAT	GO:0006396~RNA processing	8	17.7778	0.000126111	Q61136, P61979, A2A8V9, P26369, Q8C2Q7, Q8JZX4, Q8BTI8, Q3TUQ5	37	437	13588	6.72299	0.0452309	0.0115047	0.173555
GOTERM_CC_FAT	GO:0005694~chromosome	7	15.5556	0.000157137	Q64511, Q61136, P70288, Q3UID0, Q62318, A2AU89, Q60668	29	378	12504	7.98467	0.0162107	0.00148467	0.175559
GOTERM_MF_FAT	GO:0003723~RNA binding	9	20	0.000429233	P61979, A2A8V9, P26369, Q4FJT0, Q9QX47, Q8CH25, Q8C2Q7, Q8JZX4, Q60668	38	672	13288	4.68327	0.0321021	0.016182	0.45076
UP_SEQ_FEATURE	compositionally biased region:Ser-rich	7	15.5556	0.000496847	A2A8V9, Q9EPQ8, Q8BTI8, Q9JIX8, A2AU89, Q3TUQ5, Q8BZN7	44	380	16021	6.70736	0.101785	0.0212403	0.62876
KEGG_PATHWAY	mmu03040:Spliceosome	4	8.88889	0.000752396	P61979, P26369, Q8JZX4, Q9JIX8	10	124	5738	18.5097	0.0104822	0.0104822	0.509983
GOTERM_CC_FAT	GO:0044451~nucleoplasm part	7	15.5556	0.000806649	P70288, A2A8V9, Q8VIE5, Q2KHS8, Q8BTI8, Q3TUQ5, Q8BZN7	29	513	12504	5.88344	0.0805001	0.00696938	0.898242
SP_PIR_KEYWORDS	transcription regulation	12	26.6667	0.000846813	P70288, Q6NXK2, Q3UID0, Q3UR37, Q8CH25, Q9EPQ8, Q62318, P48437, A2AU89, Q3TUQ5, Q8BZN7, Q60668	44	1546	17854	3.14959	0.0639434	0.00731526	0.892118
GOTERM_BP_FAT	GO:0045449~regulation of transcription	15	33.3333	0.00101527	P70288, Q3TY62, Q8CH25, Q2KHS8, Q9EPQ8, Q62318, Q60668, Q8BZN7, Q3UID0, Q6NXK2, Q8BIZ6, Q3UR37, Q3TUQ5, P48437, A2AU89	37	2227	13588	2.47357	0.311194	0.0718473	1.38933
UP_SEQ_FEATURE	domain:SANT	3	6.66667	0.00104762	Q3UID0, Q3TY62, Q2KHS8	44	18	16021	60.6856	0.202605	0.0370311	1.32151
INTERPRO	IPR003034:DNA-binding SAP	3	6.66667	0.00116611	Q00PI9, Q8CH25, Q9JIX8	42	22	17763	57.6721	0.126588	0.0441134	1.32235
INTERPRO	IPR017884:SANT, eukarya	3	6.66667	0.00127531	Q3UID0, Q3TY62, Q2KHS8	42	23	17763	55.1646	0.137595	0.0363311	1.44536
UP_SEQ_FEATURE	domain:SAP	3	6.66667	0.00143059	Q00PI9, Q8CH25, Q9JIX8	44	21	16021	52.0162	0.265987	0.0432139	1.80057
UP_SEQ_FEATURE	domain:RRM 2	4	8.88889	0.00168611	P26369, Q4FJT0, Q8C2Q7, Q60668	44	88	16021	16.5506	0.305461	0.0445409	2.11901
UP_SEQ_FEATURE	domain:RRM 1	4	8.88889	0.00168611	P26369, Q4FJT0, Q8C2Q7, Q60668	44	88	16021	16.5506	0.305461	0.0445409	2.11901
SP_PIR_KEYWORDS	alternative splicing	21	46.6667	0.00186761	Q7TMI3, P61979, P21619, Q3TY62, Q9QX47, Q8CH25, P48678, A2ARP8, Q9EPQ8, Q62318, Q60668, A2A8V9, Q8BZ98, Q8VIE5, Q3UID0, Q6NXK2, Q3UR37, Q91XU0, Q8BTI8, A2AU89, Q9JIX8	44	4481	17854	1.90164	0.135678	0.0144752	1.95794
SMART	SM00513:SAP	3	6.66667	0.00187547	Q00PI9, Q8CH25, Q9JIX8	28	22	9131	44.4692	0.0671002	0.0341326	1.67147
SP_PIR_KEYWORDS	viral nucleoprotein	3	6.66667	0.00191413	P61979, P26369, Q8C2Q7	44	27	17854	45.0859	0.138814	0.0134941	2.00627
SP_PIR_KEYWORDS	methylation	5	11.1111	0.00193162	P61979, Q8C2Q7, A2AU89, Q8BZN7, Q60668	44	221	17854	9.18038	0.139991	0.012489	2.02443
GOTERM_BP_FAT	GO:0000904~cell morphogenesis involved in differentiation	5	11.1111	0.00229442	P54227, Q64511, Q8VIE5, Q62318, P48437	37	212	13588	8.6614	0.569591	0.131079	3.11426
SP_PIR_KEYWORDS	Transcription	12	26.6667	0.00253492	P70288, Q6NXK2, Q3UID0, Q3UR37, Q8CH25, Q9EPQ8, Q62318, P48437, A2AU89, Q3TUQ5, Q8BZN7, Q60668	44	1769	17854	2.75256	0.17961	0.0151135	2.64907
INTERPRO	IPR014778:Myb, DNA-binding	3	6.66667	0.00294717	Q3UID0, Q3TY62, Q2KHS8	42	35	17763	36.251	0.289919	0.0661835	3.31128
GOTERM_CC_FAT	GO:0016604~nuclear body	4	8.88889	0.00381565	A2A8V9, Q8VIE5, Q8BTI8, Q3TUQ5	29	142	12504	12.1457	0.32806	0.0301206	4.18447
GOTERM_BP_FAT	GO:0006350~transcription	12	26.6667	0.00477501	P70288, Q6NXK2, Q3UID0, Q3UR37, Q8CH25, Q9EPQ8, Q62318, P48437, A2AU89, Q3TUQ5, Q8BZN7, Q60668	37	1772	13588	2.48697	0.827374	0.221936	6.37986
UP_SEQ_FEATURE	compositionally biased region:Poly-Gln	4	8.88889	0.00508417	Q3UID0, A2ARP8, Q9EPQ8, P48437	44	130	16021	11.2035	0.667456	0.115145	6.26438
INTERPRO	IPR001005:SANT, DNA-binding	3	6.66667	0.0057074	Q3UID0, Q3TY62, Q2KHS8	42	49	17763	25.8936	0.485189	0.104756	6.32148
UP_SEQ_FEATURE	splice variant	21	46.6667	0.00661433	Q7TMI3, P61979, P21619, Q3TY62, Q9QX47, Q8CH25, P48678, A2ARP8, Q9EPQ8, Q62318, Q60668, A2A8V9, Q8BZ98, Q8VIE5, Q3UID0, Q6NXK2, Q3UR37, Q91XU0, Q8BTI8, A2AU89, Q9JIX8	44	4448	16021	1.71906	0.761513	0.133544	8.07771
GOTERM_BP_FAT	GO:0000902~cell morphogenesis	5	11.1111	0.00871128	P54227, Q64511, Q8VIE5, Q62318, P48437	37	309	13588	5.94245	0.959686	0.330605	11.353
GOTERM_CC_FAT	GO:0005638~lamin filament	2	4.44444	0.00892816	P21619, P48678	29	4	12504	215.586	0.60651	0.0644506	9.54127
SMART	SM00717:SANT	3	6.66667	0.00909041	Q3UID0, Q3TY62, Q2KHS8	28	49	9131	19.9657	0.286722	0.106517	7.87257
UP_SEQ_FEATURE	zinc finger region:GATA-type; atypical	2	4.44444	0.0106938	Q3TY62, Q2KHS8	44	4	16021	182.057	0.901951	0.190321	12.7554
UP_SEQ_FEATURE	compositionally biased region:Pro-rich	7	15.5556	0.0109529	Q8K327, A2A8V9, Q3UID0, A2ARP8, Q8BTI8, Q9JIX8, Q3TUQ5	44	707	16021	3.60509	0.907346	0.179827	13.045
INTERPRO	IPR001322:Intermediate filament, C-terminal	2	4.44444	0.011489	P21619, P48678	42	5	17763	169.171	0.738269	0.174273	12.3514
GOTERM_MF_FAT	GO:0000166~nucleotide binding	13	28.8889	0.0124408	Q61136, P26369, Q8CH25, Q60668, Q8BZN7, Q64511, Q8BZ98, Q4FJT0, Q91XU0, Q8JZX4, Q8C2Q7, Q3UIX4, Q9JIX8	38	2183	13288	2.08241	0.613813	0.271774	12.3428
UP_SEQ_FEATURE	repeat:3-1	2	4.44444	0.0133497	P61979, Q9QX47	44	5	16021	145.645	0.945139	0.200129	15.6818
GOTERM_BP_FAT	GO:0032989~cellular component morphogenesis	5	11.1111	0.0134392	P54227, Q64511, Q8VIE5, Q62318, P48437	37	351	13588	5.23139	0.993027	0.424052	17.0022
SP_PIR_KEYWORDS	microtubule	4	8.88889	0.0160501	P54227, Q8BZ98, Q7TQD2, A2ARP8	44	221	17854	7.3443	0.71693	0.0862034	15.7306
GOTERM_MF_FAT	GO:0031202~RNA splicing factor activity, transesterification mechanism	2	4.44444	0.016594	A2A8V9, Q8JZX4	38	6	13288	116.561	0.719653	0.272348	16.1453
GOTERM_CC_FAT	GO:0016607~nuclear speck	3	6.66667	0.0171516	A2A8V9, Q8BTI8, Q3TUQ5	29	90	12504	14.3724	0.834576	0.113035	17.5881
INTERPRO	IPR019786:Zinc finger, PHD-type, conserved site	3	6.66667	0.0171819	Q7TMI3, Q9EPQ8, Q62318	42	87	17763	14.5837	0.866067	0.222213	17.9408
GOTERM_CC_FAT	GO:0005652~nuclear lamina	2	4.44444	0.0177794	P21619, P48678	29	8	12504	107.793	0.845212	0.110064	18.1748
UP_SEQ_FEATURE	compositionally biased region:Poly-Glu	5	11.1111	0.0179325	Q6NXK2, Q3UID0, Q8BIZ6, Q9EPQ8, A2AU89	44	376	16021	4.84194	0.979931	0.243599	20.5197
GOTERM_MF_FAT	GO:0043565~sequence-specific DNA binding	6	13.3333	0.0181574	Q3TY62, Q2KHS8, Q62318, P48437, A2AU89, Q60668	38	556	13288	3.77357	0.751582	0.243103	17.5375
INTERPRO	IPR001965:Zinc finger, PHD-type	3	6.66667	0.0186992	Q7TMI3, Q9EPQ8, Q62318	42	91	17763	13.9427	0.888044	0.215959	19.3746
UP_SEQ_FEATURE	repeat:2-4	2	4.44444	0.0212758	Q9QX47, P35564	44	8	16021	91.0284	0.990392	0.266317	23.8863
GOTERM_BP_FAT	GO:0044087~regulation of cellular component biogenesis	3	6.66667	0.023135	P54227, Q7TQD2, P48437	37	89	13588	12.379	0.999814	0.576428	27.5582
SP_PIR_KEYWORDS	zinc-finger	8	17.7778	0.0237723	Q8K327, Q7TMI3, Q6NXK2, Q3TY62, Q4FJT0, Q2KHS8, Q9EPQ8, Q62318	44	1204	17854	2.69616	0.846896	0.117599	22.4693
UP_SEQ_FEATURE	domain:BAH	2	4.44444	0.023904	Q3TY62, Q2KHS8	44	9	16021	80.9141	0.994625	0.278645	26.44
INTERPRO	IPR001025:Bromo adjacent region	2	4.44444	0.0251058	Q3TY62, Q2KHS8	42	11	17763	76.8961	0.947632	0.255428	25.18
SP_PIR_KEYWORDS	ribonucleoprotein	4	8.88889	0.0260418	P61979, P26369, Q8C2Q7, Q60668	44	266	17854	6.10185	0.872314	0.120706	24.3548
GOTERM_CC_FAT	GO:0044430~cytoskeletal part	6	13.3333	0.0268794	P54227, P21619, Q8BZ98, Q8VIE5, A2ARP8, P48678	29	774	12504	3.34242	0.941206	0.153537	26.2625
GOTERM_BP_FAT	GO:0051493~regulation of cytoskeleton organization	3	6.66667	0.0281912	P54227, A2ARP8, P48437	37	99	13588	11.1286	0.999972	0.61483	32.5552
GOTERM_BP_FAT	GO:0031109~microtubule polymerization or depolymerization	2	4.44444	0.0287708	P54227, Q7TQD2	37	11	13588	66.7715	0.999978	0.590498	33.1071
SMART	SM00249:PHD	3	6.66667	0.0293387	Q7TMI3, Q9EPQ8, Q62318	28	91	9131	10.7508	0.667719	0.240765	23.4617
INTERPRO	IPR000949:ELM2	2	4.44444	0.029604	Q3TY62, Q2KHS8	42	13	17763	65.0659	0.969374	0.271598	29.0253
GOTERM_MF_FAT	GO:0042162~telomeric DNA binding	2	4.44444	0.0302175	A2AU89, Q60668	38	11	13288	63.5789	0.902893	0.322033	27.5941
UP_SEQ_FEATURE	domain:ELM2	2	4.44444	0.0317472	Q3TY62, Q2KHS8	44	12	16021	60.6856	0.999059	0.336296	33.5994
UP_SEQ_FEATURE	region of interest:Linker 2	2	4.44444	0.0317472	P21619, P48678	44	12	16021	60.6856	0.999059	0.336296	33.5994
SMART	SM00439:BAH	2	4.44444	0.0320672	Q3TY62, Q2KHS8	28	11	9131	59.2922	0.700586	0.214304	25.372
GOTERM_CC_FAT	GO:0005637~nuclear inner membrane	2	4.44444	0.0330861	P21619, P48678	29	15	12504	57.4897	0.969777	0.17667	31.3537
GOTERM_CC_FAT	GO:0044427~chromosomal part	4	8.88889	0.0333809	P70288, Q3UID0, Q62318, A2AU89	29	318	12504	5.42355	0.970721	0.16959	31.5874
UP_SEQ_FEATURE	repeat:1-4	2	4.44444	0.034348	Q9QX47, P35564	44	13	16021	56.0175	0.999474	0.342572	35.8278
GOTERM_CC_FAT	GO:0005856~cytoskeleton	7	15.5556	0.034912	P54227, P21619, Q8BZ98, Q8VIE5, Q8R5J9, A2ARP8, P48678	29	1122	12504	2.69002	0.975171	0.168719	32.7893
INTERPRO	IPR000679:Zinc finger, GATA-type	2	4.44444	0.0363133	Q3TY62, Q2KHS8	42	16	17763	52.8661	0.986305	0.30062	34.4267
UP_SEQ_FEATURE	repeat:2-3	2	4.44444	0.0395289	Q9QX47, P35564	44	15	16021	48.5485	0.999835	0.367772	40.0631
GOTERM_BP_FAT	GO:0031111~negative regulation of microtubule polymerization or depolymerization	2	4.44444	0.0415809	P54227, A2ARP8	37	16	13588	45.9054	1	0.698493	44.2866
UP_SEQ_FEATURE	repeat:1-3	2	4.44444	0.0421092	Q9QX47, P35564	44	16	16021	45.5142	0.999908	0.371634	42.075
UP_SEQ_FEATURE	short sequence motif:Nuclear localization signal	4	8.88889	0.0422121	P21619, Q4FJT0, P48678, Q9EPQ8	44	289	16021	5.03964	0.99991	0.358286	42.1539
GOTERM_MF_FAT	GO:0008134~transcription factor binding	4	8.88889	0.045557	P70288, Q62318, A2AU89, Q8BZN7	38	288	13288	4.85673	0.971093	0.397242	38.7778
SMART	SM00401:ZnF_GATA	2	4.44444	0.0463137	Q3TY62, Q2KHS8	28	16	9131	40.7634	0.827016	0.25355	34.675
INTERPRO	IPR000467:D111/G-patch	2	4.44444	0.0495964	Q9QX47, Q8JZX4	42	22	17763	38.4481	0.997263	0.364856	44.0298
SP_PIR_KEYWORDS	coiled coil	9	20	0.0521689	P54227, Q8VDP4, P21619, Q3UID0, Q8BIZ6, Q8CH25, P48678, Q8BTI8, Q3TUQ5	44	1732	17854	2.10852	0.984689	0.217947	43.2633
GOTERM_CC_FAT	GO:0000785~chromatin	3	6.66667	0.052298	P70288, Q3UID0, Q62318	29	165	12504	7.8395	0.996251	0.233575	45.1519
GOTERM_CC_FAT	GO:0005657~replication fork	2	4.44444	0.0524283	P70288, A2AU89	29	24	12504	35.931	0.996305	0.224755	45.2362
UP_SEQ_FEATURE	domain:G-patch	2	4.44444	0.0549095	Q9QX47, Q8JZX4	44	21	16021	34.6775	0.999995	0.425628	51.167
GOTERM_BP_FAT	GO:0033043~regulation of organelle organization	3	6.66667	0.0625715	P54227, A2ARP8, P48437	37	154	13588	7.15409	1	0.816186	58.9325
SMART	SM00443:G_patch	2	4.44444	0.063143	Q9QX47, Q8JZX4	28	22	9131	29.6461	0.910482	0.291609	44.3263
SP_PIR_KEYWORDS	repressor	4	8.88889	0.0676302	P70288, Q3UR37, Q8CH25, Q62318	44	391	17854	4.15113	0.995755	0.26173	52.3229
GOTERM_BP_FAT	GO:0007409~axonogenesis	3	6.66667	0.0691045	P54227, Q64511, Q8VIE5	37	163	13588	6.75908	1	0.826576	62.7037
GOTERM_CC_FAT	GO:0000118~histone deacetylase complex	2	4.44444	0.0693077	P70288, Q2KHS8	29	32	12504	26.9483	0.99943	0.277314	55.2067
GOTERM_BP_FAT	GO:0031110~regulation of microtubule polymerization or depolymerization	2	4.44444	0.0716584	P54227, A2ARP8	37	28	13588	26.2317	1	0.818324	64.0885
GOTERM_BP_FAT	GO:0048812~neuron projection morphogenesis	3	6.66667	0.0789196	P54227, Q64511, Q8VIE5	37	176	13588	6.25983	1	0.83047	67.7698
GOTERM_CC_FAT	GO:0031965~nuclear membrane	2	4.44444	0.0817767	P21619, P48678	29	38	12504	22.6933	0.99986	0.309056	61.4774
GOTERM_BP_FAT	GO:0048667~cell morphogenesis involved in neuron differentiation	3	6.66667	0.083591	P54227, Q64511, Q8VIE5	37	182	13588	6.05346	1	0.831327	69.9497
BIOCARTA	m_mta3Pathway:Downregulated of MTA-3 in ER-negative Breast Tumors	2	4.44444	0.0856842	Q3TY62, Q2KHS8	9	13	1171	20.0171	0.71467	0.71467	45.5835
PIR_SUPERFAMILY	PIRSF002282:cytoskeletal keratin	2	4.44444	0.0875038	P21619, P48678	15	53	8136	20.4679	0.839815	0.839815	50.1894
GOTERM_BP_FAT	GO:0030182~neuron differentiation	4	8.88889	0.0880883	P54227, Q64511, P70288, Q8VIE5	37	399	13588	3.68164	1	0.831555	71.9184
GOTERM_BP_FAT	GO:0070507~regulation of microtubule cytoskeleton organization	2	4.44444	0.0911982	P54227, A2ARP8	37	36	13588	20.4024	1	0.827054	73.2091
GOTERM_BP_FAT	GO:0048858~cell projection morphogenesis	3	6.66667	0.0997486	P54227, Q64511, Q8VIE5	37	202	13588	5.45411	1	0.840613	76.4796
