# Supplementary material for: Integrative Transcriptome Profiling of Cognitive Aging and Its Preservation through Ser/Thr Protein Phosphatase Regulation
Source: PLoS One. 2015 Jun 23;10(6):e0130891. doi: 10.1371/journal.pone.0130891 (PMC4478024; doi:10.1371/journal.pone.0130891)
Supplement: S11 Table — (XLSX) [file pone.0130891.s017.xlsx]

## Sheet: S11
S11 Table. Identification of genes differentially expressed in young EE over young SH
Identifier	Gene name	Type	Chromosome	Strand	Start	End	Width	log2 Signal	isPresent	log2 Ratio	P-value	FDR	Cluster	Mean EA	Mean EY	Mean SA	Mean SY
NM_008793	Pcsk4	transcript	chr10	-	79784028	79792218	2514	2.82	TRUE	3.045	6.303e-07	0.003091	1	29.5	175.5	75.5	20
NM_011697	Vegfb	transcript	chr19	-	7056962	7062141	1282	5.78	TRUE	2.389	5.61e-06	0.01308	6	1364	1282	568.5	227
NM_001185164	Vegfb	transcript	chr19	-	7056962	7062141	1181	5.78	TRUE	2.389	5.62e-06	0.01308	6	1364	1282	568.5	227
NM_030091	Ola1	transcript	chr2	-	72975584	73052504	1019	2.561	TRUE	1.287	6.104e-06	0.01308	6	23	120	15	44.5
NM_011973	Stk30	transcript	chr12	-	112046008	112079149	1693	2.369	TRUE	3.147	2.489e-05	0.03488	6	62	126	14	13.5
NM_007757	Cpox	transcript	chr16	+	58670321	58680502	3184	5.734	TRUE	2.253	4.758e-05	0.05833	6	987	1242	473	237.5
NM_133922	Krba1	transcript	chr6	+	48345585	48369854	7005	3.311	TRUE	2.184	5.711e-05	0.06415	6	303	230.5	133.5	46.5
NM_001163457	Mttp	transcript	chr3	-	137752819	137806352	4272	2.612	TRUE	0.6596	0.0001162	0.09116	6	74.5	103.5	45	61.5
NM_016981	Slc9a1	transcript	chr4	+	132925687	132979613	4606	4.745	TRUE	1.849	0.0001645	0.09613	6	415	573	405	152.5
NR_033578	Gm15645	transcript	chr7	+	113010295	113011841	1547	1.157	TRUE	4.144	0.000211	0.09613	6	6.5	62	3.5	3
NM_054046	Def8	transcript	chr8	+	125966886	125987799	3756	4.305	TRUE	1.786	0.0002335	0.09613	6	377	421.5	117	115.5
NM_023052_dup3	Ccl21c	transcript	chrUn_random	-	739163	740293	867	2.45	TRUE	2.295	0.0002401	0.09613	2	14.5	124	26	24
NM_023052	Ccl21c	transcript	chrUn_random	-	527839	528969	867	2.45	TRUE	2.295	0.000241	0.09613	2	14.5	124	26	24
NM_011335_dup5	Ccl21b	transcript	chrUn_random	-	739163	740257	831	2.45	TRUE	2.295	0.0002418	0.09613	2	14.5	124	26	24
NM_011335_dup4	Ccl21b	transcript	chrUn_random	-	527839	528933	831	2.45	TRUE	2.295	0.0002426	0.09613	2	14.5	124	26	24
NR_037697	1500009C09Rik	transcript	chr15	+	82082827	82091181	1539	5.479	TRUE	1.966	0.0002443	0.09613	6	1144	969	681	241
NR_037698	1500009C09Rik	transcript	chr15	+	82086453	82091183	1552	5.479	TRUE	1.966	0.0002449	0.09613	6	1144	969	681	241
NM_001193668_dup5	Gm10591	transcript	chrUn_random	-	739163	740293	867	2.45	TRUE	2.295	0.0002464	0.09613	2	14.5	124	26	24
NM_001193668_dup4	Gm10591	transcript	chrUn_random	-	527839	528969	867	2.45	TRUE	2.295	0.0002479	0.09613	2	14.5	124	26	24
NM_001193666_dup5	Gm13304	transcript	chrUn_random	-	739163	740293	867	2.45	TRUE	2.295	0.0002492	0.09613	2	14.5	124	26	24
NM_001193666_dup4	Gm13304	transcript	chrUn_random	-	527839	528969	867	2.45	TRUE	2.295	0.0002559	0.09613	2	14.5	124	26	24
NM_023052_dup5	Ccl21c	transcript	chr4	-	42391950	42393080	867	2.45	TRUE	2.295	0.0002631	0.09613	2	14.5	124	26	24
NM_023052_dup4	Ccl21c	transcript	chr4	+	41985510	41986640	867	2.45	TRUE	2.295	0.000264	0.09613	2	14.5	124	26	24
NM_023052_dup2	Ccl21c	transcript	chr4	+	41774207	41775337	867	2.45	TRUE	2.295	0.0002648	0.09613	2	14.5	124	26	24
NM_023052_dup1	Ccl21c	transcript	chr4	+	42625655	42626785	867	2.45	TRUE	2.295	0.0002657	0.09613	2	14.5	124	26	24
NM_011335_dup3	Ccl21b	transcript	chr4	+	42625691	42626785	831	2.45	TRUE	2.295	0.0002666	0.09613	2	14.5	124	26	24
NM_011335_dup2	Ccl21b	transcript	chr4	-	42391950	42393044	831	2.45	TRUE	2.295	0.0002683	0.09613	2	14.5	124	26	24
NM_011335_dup1	Ccl21b	transcript	chr4	+	41985546	41986640	831	2.45	TRUE	2.295	0.0002693	0.09613	2	14.5	124	26	24
NM_011335	Ccl21b	transcript	chr4	+	41774243	41775337	831	2.45	TRUE	2.295	0.0002701	0.09613	2	14.5	124	26	24
NM_001193668_dup3	Gm10591	transcript	chr4	+	42625655	42626785	867	2.45	TRUE	2.295	0.000271	0.09613	2	14.5	124	26	24
NM_001193668_dup2	Gm10591	transcript	chr4	-	42391950	42393080	867	2.45	TRUE	2.295	0.0002826	0.09613	2	14.5	124	26	24
NM_001193668_dup1	Gm10591	transcript	chr4	+	41985510	41986640	867	2.45	TRUE	2.295	0.0002835	0.09613	2	14.5	124	26	24
NM_001193668	Gm10591	transcript	chr4	+	41774207	41775337	867	2.45	TRUE	2.295	0.0002843	0.09613	2	14.5	124	26	24
NM_001193666_dup3	Gm13304	transcript	chr4	+	42625655	42626785	867	2.45	TRUE	2.295	0.0002855	0.09613	2	14.5	124	26	24
NM_001193666_dup2	Gm13304	transcript	chr4	-	42391950	42393080	867	2.45	TRUE	2.295	0.0002866	0.09613	2	14.5	124	26	24
NM_001193666_dup1	Gm13304	transcript	chr4	+	41985510	41986640	867	2.45	TRUE	2.295	0.0002876	0.09613	2	14.5	124	26	24
NM_001193666	Gm13304	transcript	chr4	+	41774207	41775337	867	2.45	TRUE	2.295	0.0002891	0.09613	2	14.5	124	26	24
NM_033570	Cnnm4	transcript	chr1	+	36528442	36565621	4582	1.88	TRUE	2.474	0.0003446	0.1127	6	88.5	86.5	30	14.5
NM_008568	Mcm7	transcript	chr5	-	138605817	138613090	2396	1.154	TRUE	2.513	0.0008973	0.2411	6	74	51.5	21	8.5
NM_001177666	Gm7120	transcript	chr13	+	120277667	120284312	888	-0.5578	TRUE	3.896	0.001173	0.3016	6	4	18.5	1.5	1
NM_001039244	Gm7120	transcript	chr13	+	120276846	120284312	915	-0.5579	TRUE	3.896	0.001184	0.3016	6	4	18.5	1.5	1
NM_025410	Lage3	transcript	chrX	-	71597501	71598957	760	3.173	TRUE	1.737	0.001578	0.3328	6	100.5	188.5	116.5	54.5
NM_178252	Arhgap33	transcript	chr7	-	31307245	31320028	4396	3.842	TRUE	1.821	0.001633	0.3372	6	131	301.5	130	83
NM_175606	Hopx	transcript	chr5	-	77516011	77544148	1265	4.174	TRUE	1.613	0.002345	0.4486	6	438.5	371	316.5	115
NM_015773	Spag6	transcript	chr16	-	16753109	16829456	2466	2.614	TRUE	0.5157	0.002367	0.4486	6	108.5	99.5	78.5	65.5
NM_001159901	Hopx	transcript	chr5	-	77516011	77524292	1233	4.174	TRUE	1.613	0.002392	0.4486	6	438.5	371	316.5	115
NM_001159900	Hopx	transcript	chr5	-	77516011	77524292	1105	4.174	TRUE	1.613	0.002396	0.4486	6	438.5	371	316.5	115
NM_001037719	Btla	transcript	chr16	+	45224450	45253008	3235	-1.676	TRUE	3.63	0.0027	0.4772	6	2	8	3	0.5
NM_177584	Btla	transcript	chr16	+	45224450	45253008	3232	-1.676	TRUE	3.63	0.0027	0.4772	6	2	8	3	0.5
NM_080639	Timp4	transcript	chr6	-	115195634	115201867	1416	2.532	TRUE	1.41	0.00292	0.5113	6	34	121.5	39.5	41
NM_175012	Grp	transcript	chr18	+	66033148	66046233	863	3.526	TRUE	1.476	0.003164	0.5493	6	59.5	235	14	79.5
NM_010059	Dmc1	transcript	chr15	-	79391930	79435514	2192	-2.616	TRUE	5.144	0.003201	0.5507	6	0	4.5	0.5	0
NM_198425	Eid2	transcript	chr7	+	29052900	29054187	1288	-1.776	TRUE	3.526	0.003296	0.5621	6	5	7.5	1.5	0.5
NM_026072	Cwc27	transcript	chr13	-	105421407	105607033	1884	2.545	TRUE	0.9502	0.003446	0.5778	6	101	107	55.5	52
NM_009311	Tac1	transcript	chr6	+	7505071	7512973	1034	4.398	TRUE	1.355	0.003741	0.6218	6	265.5	427	203.5	154.5
NR_003617	1700018B24Rik	transcript	chr3	-	48409653	48413022	3370	-2.758	TRUE	5.016	0.00383	0.6306	6	0	4	2	0
NM_001080769	Uhrf1bp1	transcript	chr17	+	27993452	28036985	8567	0.7853	TRUE	1.985	0.003858	0.6306	6	28	38	15.5	9
NM_172815	Rspo2	transcript	chr15	-	42852341	43002364	3340	5.02	TRUE	1.582	0.00411	0.649	6	225.5	689	279.5	210
NM_012042	Cul1	transcript	chr6	+	47404323	47476138	3157	4.241	TRUE	1.701	0.004169	0.649	6	650	386.5	439.5	117.5
NM_010897	Nf1	transcript	chr11	+	79153394	79395111	11847	6.031	TRUE	1.234	0.00441	0.6758	6	1095	1281	660	508.5
NM_198609	Rsl24d1	transcript	chr9	+	72961276	72971140	1522	4.008	TRUE	1.485	0.00449	0.6827	6	191	332.5	100	110
NM_133832	Rdh10	transcript	chr1	+	16095963	16122631	2295	-2.631	TRUE	5.129	0.004695	0.6946	6	1.5	4.5	1	0
NM_007405	Adcy6	transcript	chr15	-	98420421	98438064	6021	4.863	TRUE	1.369	0.004781	0.6946	6	337.5	585	312.5	210.5
NM_177981	Hap1	transcript	chr11	-	100208641	100217455	3157	4.883	TRUE	1.371	0.005031	0.7172	6	289.5	583	335.5	213.5
NM_010877	Ncf2	transcript	chr1	+	154655020	154684120	2596	-2.5	TRUE	5.257	0.005191	0.7222	6	2.5	5	1	0
NM_001167751	Ccdc132	transcript	chr6	+	3448393	3551110	3698	0.4787	TRUE	2.772	0.005554	0.7323	6	6.5	35.5	0.5	4.5
NM_027758	Tbc1d9	transcript	chr8	+	85689251	85796839	5149	4.728	TRUE	1.714	0.005626	0.7323	6	464.5	565.5	236	159
NM_001111304	Tbc1d9	transcript	chr8	+	85689251	85796839	5848	4.736	TRUE	1.701	0.005626	0.7323	6	469.5	567	240	161
NM_029281	Zfp820	transcript	chr17	-	21953843	21982726	3695	-1.329	TRUE	3.059	0.005675	0.7323	6	3.5	10	2.5	1
NM_007925	Eln	transcript	chr5	-	135178466	135223124	3781	2.767	TRUE	2.097	0.005879	0.7529	6	89	155	46	33
NM_010217	Ctgf	transcript	chr10	+	24315248	24318488	2402	5.286	TRUE	1.311	0.005911	0.7529	6	357.5	769.5	308.5	295
NM_001163103	Gm70	transcript	chr12	+	77518586	77540478	1453	-0.7647	TRUE	2.647	0.006565	0.8093	6	10.5	14	8	2
NM_175678	Npsr1	transcript	chr9	+	23902462	24120842	3791	-1.969	TRUE	3.323	0.006691	0.8102	6	3.5	6.5	3	0.5
NM_018764	Pcdh7	transcript	chr5	+	58109260	58120704	5610	0.9807	TRUE	2.217	0.006968	0.8282	6	14	47	7	9
NM_139233	Fgd4	transcript	chr16	-	16435799	16504311	2210	-1.803	TRUE	3.485	0.006971	0.8282	6	1	7.5	0.5	0.5
NM_172833	Malt1	transcript	chr18	+	65590651	65638446	5008	-2.969	TRUE	4.802	0.007009	0.8282	6	2	3.5	1	0
NR_029436	1700028J19Rik	transcript	chr7	-	51485300	51491492	1187	-2.946	TRUE	4.837	0.007062	0.829	6	0	3.5	0.5	0
NM_008303	Hspe1	transcript	chr1	+	55144992	55148161	768	7.623	TRUE	1.255	0.00729	0.8362	6	3464	3844	1825	1540
NM_001029937	Sec14l3	transcript	chr11	+	3964856	3978993	3928	-2.97	TRUE	4.801	0.007546	0.8562	6	0	3.5	0.5	0
NR_033522	1600029O15Rik	transcript	chr9	+	58050704	58056615	1809	2.385	TRUE	1.821	0.007863	0.8763	6	46	116.5	31	30
NM_028811	Elp3	transcript	chr14	-	66149293	66211847	2722	3.031	TRUE	1.73	0.007941	0.8769	6	53.5	182	30.5	49.5
NM_008837	Pick1	transcript	chr15	+	79059604	79079896	2035	4.135	TRUE	1.351	0.007958	0.8769	6	323.5	360	247	130
NM_001045558	Pick1	transcript	chr15	+	79059812	79079896	1977	4.135	TRUE	1.351	0.008025	0.8794	6	323.5	360	247	130
NM_080726	Rem2	transcript	chr14	+	55094937	55099271	1887	2.53	TRUE	1.118	0.008572	0.9092	6	99.5	109	54	48
NM_183183	Gprin3	transcript	chr6	-	59302455	59376284	3100	-2.983	TRUE	4.786	0.00922	0.9322	6	0.5	3.5	0	0
NM_013734	Atp1a4	transcript	chr1	-	174153639	174188555	3485	-2.053	TRUE	3.232	0.00944	0.9496	6	3.5	6	2.5	0.5
NM_001029988	Fat2	transcript	chr11	-	55064112	55125759	14423	-1.54	TRUE	2.842	0.009854	0.9622	6	5	8.5	3.5	1
NM_024248	Cars2	tRNA	chr8	-	11514017	11550771	1850	0.9726	TRUE	1.787	0.01009	0.9622	NA	15	42.5	4.5	11.5
NM_176993	Mpzl3	transcript	chr9	+	44863271	44873252	3260	-3.178	FALSE	4.605	0.01045	NA	NA	1.5	3	1	0
NM_008653	Mybpc3	transcript	chr2	+	90958301	90976673	4150	-3.178	FALSE	4.605	0.01061	NA	NA	3	3	3.5	0
NR_036582	Dos	transcript	chr10	-	79593179	79602112	3294	7.174	TRUE	1.324	0.01062	0.9636	NA	2360	2850	792.5	1060
NM_001195268	Dos	transcript	chr10	-	79593179	79600132	2958	7.174	TRUE	1.324	0.01063	0.9636	NA	2359	2850	792	1060
NM_001164433	Mical1	transcript	chr10	+	41196120	41206836	3344	-1.014	TRUE	2.82	0.01098	0.983	NA	2.5	12.5	1.5	1.5
NM_138315	Mical1	transcript	chr10	+	41196120	41206836	3563	-1.014	TRUE	2.82	0.01101	0.983	NA	2.5	12.5	1.5	1.5
NM_010404	Hap1	transcript	chr11	-	100208641	100217455	3706	5.162	TRUE	1.235	0.01127	0.9872	NA	356.5	686.5	396	278
NM_153565	Pcsk9	transcript	chr4	-	106114939	106136930	3512	-3.187	FALSE	4.592	0.01139	NA	NA	1.5	3	1	0
NR_028283	LOC100302626	transcript	chr15	-	76156447	76157963	1517	-2.183	TRUE	3.094	0.01153	0.9965	NA	4	5.5	1	0.5
NM_029782	Calr3	transcript	chr8	-	74948082	74959055	1371	-0.7534	TRUE	2.32	0.0129	0.9998	NA	16.5	13.5	8.5	2.5
NM_183187	Fam107a	transcript	chr14	-	9128792	9142290	3144	5.427	TRUE	1.071	0.01331	0.9998	NA	703.5	823.5	261	362
NR_027010	Gt(ROSA)26Sor	transcript	chr6	-	113017423	113027238	603	0.02494	TRUE	2.44	0.01379	0.9998	NA	2.5	25	1	4
NM_001013767	Capn11	transcript	chr17	-	45767153	45796258	2575	-0.5971	TRUE	2.502	0.01421	0.9998	NA	5	15	8	2.5
NM_001166207	Dpy19l2	transcript	chr9	-	24361492	24500737	3441	0.4506	TRUE	1.777	0.01431	0.9998	NA	10.5	29.5	11.5	8
NM_026594	Rpl39l	rRNA	chr16	+	10170321	10175004	805	-3.16	TRUE	4.637	0.01434	0.9998	NA	1	3	0	0
NM_030063	Acbd7	transcript	chr2	+	3253440	3258269	535	1.631	TRUE	1.715	0.01454	0.9998	NA	34.5	66	35	19
NM_181752	Gpr135	transcript	chr12	-	73170605	73171978	1374	-2.003	TRUE	3.284	0.01456	0.9998	NA	1.5	6.5	0.5	0.5
NM_172610	Mpped1	transcript	chr15	+	83610453	83688904	3255	7.967	TRUE	0.9801	0.01523	0.9998	NA	3879	4623	3974	2198
NM_013489	Cd84	transcript	chr1	+	173769828	173820849	3291	-3.203	TRUE	4.575	0.01525	0.9998	NA	0	3	0.5	0
NM_134255	Elovl5	transcript	chr9	+	77765172	77832326	2781	4.658	TRUE	1.161	0.01544	0.9998	NA	400	489	209.5	203
NM_001165894	Akt1	transcript	chr12	-	113892032	113912487	2640	7.949	TRUE	1.473	0.01551	0.9998	NA	4851	5054	1489	1680
NM_009652	Akt1	transcript	chr12	-	113892032	113912487	2690	7.95	TRUE	1.473	0.01551	0.9998	NA	4854	5058	1490	1680
NM_177067	Fam118a	transcript	chr15	+	84867492	84882446	2037	-1.626	TRUE	2.736	0.01567	0.9998	NA	5	8	2	1
NM_177135	D830030K20Rik	transcript	chr14	+	3224446	3234357	1418	2.546	TRUE	0.8632	0.01648	0.9998	NA	26.5	108	31	54
NM_007390	Chrna7	transcript	chr7	-	70243578	70357412	2091	-0.04767	TRUE	1.983	0.01682	0.9998	NA	6.5	22	2	5
NM_026791	Fbxw9	transcript	chr8	+	87584018	87591019	1842	-0.4613	TRUE	2.082	0.01688	0.9998	NA	5	16.5	3	3.5
NM_177687	Crebl2	transcript	chr6	+	134780217	134807901	2536	0.4325	TRUE	1.851	0.01792	0.9998	NA	16	30	8.5	7.5
NM_053123	Smarca1	transcript	chrX	-	45162547	45245729	4055	4.057	TRUE	1.39	0.01795	0.9998	NA	240.5	331	136.5	118.5
NM_016891	Ppp2r1a	transcript	chr17	+	21082418	21102869	2256	7.493	TRUE	1.195	0.01803	0.9998	NA	3750	3461	2031	1412
NM_001037842	Cml3	transcript	chr6	-	85710625	85715738	1839	-0.564	TRUE	2.231	0.01849	0.9998	NA	6.5	16	2.5	3
NM_007498	Atf3	transcript	chr1	-	192994176	193007212	1976	-3.145	TRUE	4.66	0.01856	0.9998	NA	0.5	3	0.5	0
NM_008925	Prkcsh	transcript	chr9	+	21807479	21818666	1995	2.499	TRUE	1.25	0.0188	0.9998	NA	12	116	11.5	43.5
NM_028500	Calr3	transcript	chr8	-	74948082	74967677	1670	-0.6682	TRUE	2.119	0.01886	0.9998	NA	16.5	14	8.5	3
NM_010807	Marcksl1	transcript	chr4	+	129190825	129193225	1601	6.223	TRUE	0.9779	0.01901	0.9998	NA	1621	1370	754	659
NM_146214	Tat	transcript	chr8	+	112514336	112523704	2377	-3.445	FALSE	4.347	0.01905	NA	NA	1.5	2.5	2	0
NM_178763	Zfp750	transcript	chr11	-	121372290	121380656	3243	-3.445	FALSE	4.347	0.01911	NA	NA	0	2.5	0	0
NM_173384	Sox30	transcript	chr11	+	45793812	45831494	2995	-3.445	FALSE	4.347	0.01914	NA	NA	1.5	2.5	1	0
NM_130886	Card14	transcript	chr11	+	119176101	119206689	3958	-3.445	FALSE	4.347	0.01923	NA	NA	3	2.5	0	0
NM_207707	Esr2	transcript	chr12	-	77221406	77278246	3362	-3.445	FALSE	4.347	0.01923	NA	NA	0	2.5	1	0
NM_010157	Esr2	transcript	chr12	-	77221406	77278246	3308	-3.445	FALSE	4.347	0.01925	NA	NA	0	2.5	1	0
NM_001162388	Pex11b	transcript	chr3	+	96439770	96447938	837	-3.445	FALSE	4.347	0.01927	NA	NA	0	2.5	0	0
NM_028772	Dmgdh	transcript	chr13	+	94444391	94522778	2979	-3.437	FALSE	4.361	0.01955	NA	NA	3.5	2.5	4.5	0
NM_028561	Speer4b	transcript	chr5	-	27822349	27827932	1977	0.04094	TRUE	1.926	0.01991	0.9998	NA	13	22	13	5.5
NM_138745	Mthfd1	transcript	chr12	+	77356219	77420807	3324	4.329	TRUE	1.208	0.02016	0.9998	NA	283	395	109	157
NM_001113181	Gria4	transcript	chr9	-	4478263	4796234	2338	1.767	TRUE	1.887	0.02027	0.9998	NA	12	78	15	19
NM_001134299	Gm10220	transcript	chr5	-	26441304	26447965	2984	0.2764	TRUE	1.796	0.02097	0.9998	NA	13	25.5	14	7
NM_001033534	Layn	transcript	chr9	-	50864885	50885199	1786	-1.704	TRUE	2.64	0.02109	0.9998	NA	6	7.5	2	1
NM_026983	Erp27	transcript	chr6	-	136855908	136870701	953	-3.437	FALSE	4.362	0.02113	NA	NA	0.5	2.5	1.5	0
NM_001105073	Vmn2r41	transcript	chr7	+	9965779	9989425	2559	-3.224	TRUE	4.552	0.02121	0.9998	NA	0	3	0.5	0
NM_001105072	Vmn2r40	transcript	chr7	+	9246439	9270107	2559	-3.224	TRUE	4.552	0.02122	0.9998	NA	0	3	0.5	0
NM_001105070	Vmn2r38	transcript	chr7	+	9080032	9103001	2586	-3.225	TRUE	4.552	0.02129	0.9998	NA	0	3	0.5	0
NM_001105067_dup1	Vmn2r35	transcript	chr7	+	8639868	8851885	2586	-3.225	TRUE	4.552	0.02135	0.9998	NA	0	3	0.5	0
NM_009493	Vmn2r42	transcript	chr7	+	9927007	9944061	3619	-3.225	TRUE	4.552	0.02137	0.9998	NA	0	3	0.5	0
NM_198961	Vmn2r43	transcript	chr7	+	9866727	9882971	2841	-3.225	TRUE	4.552	0.02137	0.9998	NA	0	3	0	0
NR_028561	Snord45b	transcript	chr3	-	153573531	153573575	45	-3.225	TRUE	4.552	0.02163	0.9998	NA	0.5	3	0	0
NM_001013365	Osm	transcript	chr11	+	4136788	4141029	1907	-3.226	TRUE	4.551	0.02202	0.9998	NA	0	3	0	0
NM_001003717	Osbpl8	transcript	chr10	+	110601858	110734303	7115	6.233	TRUE	0.9683	0.02219	0.9998	NA	1314	1380	1024	668
NM_175489	Osbpl8	transcript	chr10	+	110601858	110734303	7152	6.233	TRUE	0.9683	0.02221	0.9998	NA	1314	1380	1024	668
NM_023537	Rab3b	transcript	chr4	+	108551675	108615929	3320	5.347	TRUE	1.083	0.02234	0.9998	NA	474.5	773.5	322	338.5
NM_172816	Slc30a8	transcript	chr15	+	52127108	52167288	1906	-3.459	FALSE	4.33	0.02263	NA	NA	1	2.5	0.5	0
NM_025865	2310030G06Rik	transcript	chr9	-	50547796	50554626	1242	-3.459	FALSE	4.329	0.02314	NA	NA	2	2.5	2	0
NM_021488	Ghrl	transcript	chr6	-	113666113	113669874	527	-3.753	FALSE	4.051	0.02323	NA	NA	1	2	1	0
NM_153523	Tcstv3	transcript	chrUn_random	-	3053	4452	878	-3.753	FALSE	4.051	0.02323	NA	NA	1	2	0	0
MI0008313	mmu-mir-1902	miRNA	chr2	-	104269018	104269097	80	-3.755	FALSE	4.047	0.02337	NA	NA	0	2	0.5	0
NM_001037925	BC147527	transcript	chrUn_random	-	12475	21008	1659	-3.755	FALSE	4.047	0.02337	NA	NA	1	2	0	0
NM_001110130	Ppih	transcript	chr4	-	118983918	118993128	638	-3.755	FALSE	4.047	0.02337	NA	NA	1	2	0	0
NM_020490	Ltb4r2	transcript	chr14	+	56380265	56382066	1439	-3.755	FALSE	4.047	0.02337	NA	NA	0	2	0.5	0
NM_028677	Ppih	transcript	chr4	-	118972615	118993128	777	-3.755	FALSE	4.047	0.02337	NA	NA	1	2	0	0
NR_027915	1700120K04Rik	transcript	chr7	-	134747417	134747959	543	-3.755	FALSE	4.047	0.02337	NA	NA	3	2	2	0
NR_028266	BC037032	transcript	chr15	-	3970111	3977406	4622	-3.755	FALSE	4.047	0.02337	NA	NA	1.5	2	0	0
NR_038027	B230208H11Rik	transcript	chr10	-	12636444	12642925	1182	-3.755	FALSE	4.047	0.02337	NA	NA	3	2	0	0
NR_038028	B230208H11Rik	transcript	chr10	-	12636444	12642925	1089	-3.755	FALSE	4.047	0.02337	NA	NA	3	2	0	0
NM_001003951	Ces5a	transcript	chr8	-	96038095	96059607	1273	-3.757	FALSE	4.044	0.0235	NA	NA	0.5	2	0.5	0
NM_001081258	Kif14	transcript	chr1	+	138364535	138428088	8770	-3.757	FALSE	4.044	0.0235	NA	NA	0	2	1	0
NM_001115074	Gm101	transcript	chr1	-	121820096	121891787	2511	-3.757	FALSE	4.044	0.0235	NA	NA	0.5	2	0.5	0
NM_011133	Pole2	transcript	chr12	-	70302766	70329177	1695	-3.757	FALSE	4.044	0.0235	NA	NA	0	2	0.5	0
NM_011325	Scnn1b	transcript	chr7	+	129008625	129062030	2409	-3.757	FALSE	4.044	0.0235	NA	NA	2	2	0	0
NM_022435	Sp5	transcript	chr2	+	70312980	70315783	2097	-3.757	FALSE	4.044	0.0235	NA	NA	1	2	2	0
NM_026345	Mansc1	transcript	chr6	-	134559225	134582506	2376	-3.757	FALSE	4.044	0.0235	NA	NA	1	2	0	0
NR_033647	Mageb16-ps1	transcript	chrX	-	140987301	140990782	3482	-3.757	FALSE	4.044	0.0235	NA	NA	1	2	0.5	0
NM_001011818	Olfr316	transcript	chr11	+	58571169	58572089	921	-3.759	FALSE	4.04	0.02363	NA	NA	0	2	0	0
NM_001033879	Tubal3	transcript	chr13	+	3923941	3934523	3096	-3.759	FALSE	4.04	0.02363	NA	NA	0	2	0.5	0
NM_001105065	Vmn2r33	transcript	chr7	-	7503678	7519497	2586	-3.759	FALSE	4.04	0.02363	NA	NA	0	2	0.5	0
NM_001105066	Vmn2r34	transcript	chr7	-	7624540	7642109	2559	-3.759	FALSE	4.04	0.02363	NA	NA	0	2	0.5	0
NM_001105075	Vmn2r45	transcript	chr7	+	9638311	9655801	2559	-3.759	FALSE	4.04	0.02363	NA	NA	0	2	0.5	0
NM_001105178	Vmn2r50	transcript	chr7	-	10622584	10638527	2586	-3.759	FALSE	4.04	0.02363	NA	NA	0	2	0.5	0
NM_001204134	C1qtnf3	transcript	chr15	+	10882112	10909917	2544	-3.759	FALSE	4.04	0.02363	NA	NA	1.5	2	1.5	0
NM_001204908	Zfp648	transcript	chr1	+	156048317	156052804	1877	-3.759	FALSE	4.04	0.02363	NA	NA	0	2	1	0
NM_009489	Vmn2r37	transcript	chr7	+	8954257	8972357	3078	-3.759	FALSE	4.04	0.02363	NA	NA	0	2	0.5	0
NM_015760	Nox4	transcript	chr7	+	94395305	94547116	3503	-3.759	FALSE	4.04	0.02363	NA	NA	0.5	2	0	0
NM_030888	C1qtnf3	transcript	chr15	+	10882087	10909917	2350	-3.759	FALSE	4.04	0.02363	NA	NA	1.5	2	1.5	0
NM_153079	Nmur2	transcript	chr11	-	55838492	55854489	3276	-3.759	FALSE	4.04	0.02363	NA	NA	0.5	2	0	0
NM_178776	BC049715	transcript	chr6	+	136777364	136789075	1138	-3.759	FALSE	4.04	0.02363	NA	NA	0	2	0	0
NM_181529	Syt15	transcript	chr14	+	35033232	35043607	3625	-3.759	FALSE	4.04	0.02363	NA	NA	3	2	1	0
NM_198297	Trat1	transcript	chr16	-	48734803	48772069	684	-3.759	FALSE	4.04	0.02363	NA	NA	1	2	0	0
NM_008786	Pcmt1	transcript	chr10	-	7350034	7383382	1917	5.98	TRUE	1.033	0.0239	0.9998	NA	1182	1182	504.5	538
NM_053157	Tm2d1	transcript	chr4	-	98022061	98049956	986	6.342	TRUE	1.068	0.02432	0.9998	NA	1146	1540	471	677
NM_175383	B3gnt1	transcript	chr19	+	5038826	5041134	2035	4.514	TRUE	1.063	0.02585	0.9998	NA	420	436	113	192.5
NR_029457	G530011O06Rik	transcript	chrX	-	166412975	166416849	2380	-0.1825	TRUE	2.193	0.02588	0.9998	NA	5	21	0	4
NM_139234	Fgd4	transcript	chr16	-	16453567	16560289	2401	-1.788	TRUE	2.545	0.02609	0.9998	NA	1	7	0.5	1
NM_001177579	Gm10471	transcript	chr5	-	26408712	26415804	3342	0.419	TRUE	1.622	0.02632	0.9998	NA	14.5	27.5	16	8.5
NM_173780	Klf8	transcript	chrX	+	149672588	149830677	4457	-1.718	TRUE	2.644	0.02646	0.9998	NA	0.5	7.5	0.5	1
NM_029861	Cnrip1	transcript	chr11	+	16951937	16979375	1539	4.639	TRUE	1.173	0.02646	0.9998	NA	188.5	495	122	200
NR_002848	6430411K18Rik	transcript	chr12	+	110829747	110831063	1317	2.936	TRUE	1.372	0.02657	0.9998	NA	103	150.5	62	55
NM_023913	Ern1	transcript	chr11	-	106258934	106349110	3976	-2.121	TRUE	3.16	0.02658	0.9998	NA	5.5	6	1	0.5
NM_145972	BC027231	transcript	chr16	+	44724412	44737243	2714	-2.443	TRUE	2.805	0.02707	0.9998	NA	1	4.5	2.5	0.5
NM_178399	3110035E14Rik	transcript	chr1	+	9591348	9617223	3187	5.949	TRUE	0.9978	0.02732	0.9998	NA	814.5	1154	528	535.5
NM_183151	Mid1	transcript	chrX	+	166317554	166428729	3973	3.069	TRUE	1.243	0.02763	0.9998	NA	171.5	165	18	64.5
NM_011382	Six4	transcript	chr12	-	74201246	74214232	5572	-2.452	TRUE	2.801	0.02775	0.9998	NA	1	4.5	1.5	0.5
NM_010797	Mid1	transcript	chrX	+	166123179	166428729	3811	3.069	TRUE	1.243	0.02793	0.9998	NA	171.5	165	18	64.5
NM_197987	Trim37	transcript	chr11	+	86940579	87034184	5631	7.536	TRUE	0.9666	0.02821	0.9998	NA	3542	3377	2130	1629
MI0005496	mmu-mir-421	miRNA	chrX	-	100768260	100768335	76	-2.433	TRUE	2.831	0.02831	0.9998	NA	1.5	4.5	0	0.5
NM_010554	Il1a	transcript	chr2	-	129125346	129135708	1974	-2.45	TRUE	2.795	0.02833	0.9998	NA	3.5	4.5	4	0.5
NM_146169	Paip2b	transcript	chr6	-	83756053	83781735	3324	6.628	TRUE	1.051	0.0285	0.9998	NA	2078	1841	1212	853.5
NM_172945	Ankrd13b	transcript	chr11	-	77283989	77303180	3336	3.342	TRUE	1.503	0.02896	0.9998	NA	319.5	197.5	196.5	69
NM_001122758	Pcdh7	transcript	chr5	+	58109260	58523479	7741	4.44	TRUE	1.069	0.02897	0.9998	NA	216	401	209.5	182
NM_013710	Fgd2	transcript	chr17	+	29497859	29516480	2622	-1.349	TRUE	2.429	0.02916	0.9998	NA	0.5	9.5	0	1.5
NM_001159538	Fgd2	transcript	chr17	+	29497859	29516480	2625	-1.349	TRUE	2.429	0.02929	0.9998	NA	0.5	9.5	0	1.5
NM_008181	Gsta1	transcript	chr9	+	78078476	78090490	861	-1.533	TRUE	2.223	0.02929	0.9998	NA	2	8	7.5	1.5
NM_001083807	Rusc1	transcript	chr3	-	88887901	88897285	3370	5.395	TRUE	1.048	0.02939	0.9998	NA	625	782	472	362.5
NM_030254	Tusc3	transcript	chr8	+	40068921	40250468	1513	3.421	TRUE	1.673	0.02941	0.9998	NA	23	239.5	12.5	67
NM_028188	Rusc1	transcript	chr3	-	88887901	88897285	3781	5.395	TRUE	1.048	0.0295	0.9998	NA	625	782	472	362.5
NM_177466	Rab11fip5	transcript	chr6	-	85284956	85324628	4105	6.637	TRUE	1.017	0.0299	0.9998	NA	1609	1845	885.5	850
NR_033503	E530011L22Rik	transcript	chr9	-	121665758	121669061	3304	3.477	TRUE	1.119	0.02993	0.9998	NA	98	215.5	94.5	91.5
NM_027445	Rnf167	transcript	chr11	+	70461091	70464916	1524	6.276	TRUE	0.9272	0.03018	0.9998	NA	1542	1402	793.5	702
NM_001003955	Rab11fip5	transcript	chr6	-	85284956	85324628	6124	6.641	TRUE	1.017	0.03024	0.9998	NA	1610	1850	886	852
NM_001201389	LOC100504710	transcript	chr6	-	85758045	85759871	1373	-1.297	TRUE	2.5	0.03027	0.9998	NA	3	10	1	1.5
NM_053097	Cml3	transcript	chr6	-	85710625	85712474	1395	-1.297	TRUE	2.5	0.03053	0.9998	NA	3	10	1	1.5
NM_177712	Zfp874a	transcript	chr13	-	67541367	67552560	3240	-0.7122	TRUE	2.074	0.03084	0.9998	NA	6	14	6	3
NM_001083808	Rusc1	transcript	chr3	-	88887901	88893953	1910	5.373	TRUE	1.042	0.03141	0.9998	NA	613	769	466	358
NM_010002	Cyp2c38	transcript	chr19	-	39464046	39537565	2869	-3.483	TRUE	4.304	0.03171	0.9998	NA	0	2.5	0	0
NM_001164671	Dnaja1	transcript	chr4	+	40669955	40684184	5624	8.589	TRUE	0.9667	0.03236	0.9998	NA	4869	7148	3320	3434
NM_001164672	Dnaja1	transcript	chr4	+	40669963	40684184	5481	8.589	TRUE	0.9667	0.03244	0.9998	NA	4869	7148	3320	3434
NM_008298	Dnaja1	transcript	chr4	+	40669501	40684184	5575	8.589	TRUE	0.9667	0.03249	0.9998	NA	4869	7148	3320	3434
NM_001105667	Dtymk	transcript	chr1	-	95689153	95698511	1003	-0.9002	TRUE	2.145	0.03254	0.9998	NA	4	12.5	3.5	2.5
NR_033117	Gm3020	transcript	chr14	+	3518338	3535897	848	1.037	TRUE	1.859	0.03312	0.9998	NA	2.5	47	2.5	11.5
NR_033117_dup1	Gm3020	transcript	chr14	+	3757741	3775300	848	1.037	TRUE	1.859	0.03312	0.9998	NA	2.5	47	2.5	11.5
NR_033117_dup2	Gm3020	transcript	chr14	+	6973741	6991301	848	1.037	TRUE	1.859	0.03314	0.9998	NA	2.5	47	2.5	11.5
NM_001177399	Etohi1	transcript	chr2	+	177757989	177770564	3345	1.581	TRUE	1.733	0.03349	0.9998	NA	12.5	67	6	18
NM_001105062	Vmn2r31	transcript	chr7	-	7336696	7352338	2586	-3.485	TRUE	4.303	0.03351	0.9998	NA	0	2.5	0.5	0
NM_026955	2200002K05Rik	transcript	chr9	+	15043489	15063857	1988	-2.234	TRUE	3.039	0.03354	0.9998	NA	2.5	5.5	1.5	0.5
NM_001105063	Vmn2r32	transcript	chr7	-	7416680	7432684	2559	-3.485	TRUE	4.302	0.03359	0.9998	NA	0	2.5	0.5	0
NM_001105179	Vmn2r51	transcript	chr7	-	10672547	10691008	2559	-3.485	TRUE	4.302	0.03361	0.9998	NA	0	2.5	0.5	0
NM_001162918	Ccdc90b	transcript	chr7	+	99709659	99730804	1494	-3.485	TRUE	4.302	0.03363	0.9998	NA	0.5	2.5	0	0
NM_001105068	Vmn2r36	transcript	chr7	-	7829364	7855173	2559	-3.485	TRUE	4.302	0.03367	0.9998	NA	0	2.5	0.5	0
NM_009490	Vmn2r30	transcript	chr7	-	7264985	7290204	2559	-3.485	TRUE	4.302	0.03368	0.9998	NA	0	2.5	0.5	0
NM_001105068_dup1	Vmn2r36	transcript	chr7	+	8557272	8583081	2559	-3.485	TRUE	4.302	0.0337	0.9998	NA	0	2.5	0.5	0
NM_001105071	Vmn2r39	transcript	chr7	+	9147159	9163091	2586	-3.485	TRUE	4.302	0.0337	0.9998	NA	0	2.5	0	0
NM_001105151_dup2	Vmn2r47	transcript	chr7	+	10092187	10116991	2558	-3.485	TRUE	4.302	0.03371	0.9998	NA	0	2.5	0.5	0
NM_001105151_dup3	Vmn2r47	transcript	chr7	-	10402131	10426674	2559	-3.485	TRUE	4.302	0.03373	0.9998	NA	0	2.5	0.5	0
NM_001105156	Vmn2r49	transcript	chr7	-	10561594	10577488	2559	-3.485	TRUE	4.302	0.03375	0.9998	NA	0	2.5	0.5	0
NM_001105067	Vmn2r35	transcript	chr7	-	7738862	7772578	2586	-3.485	TRUE	4.302	0.03377	0.9998	NA	0	2.5	0.5	0
NM_001105151_dup1	Vmn2r47	transcript	chr7	+	9352156	9376703	2560	-3.486	TRUE	4.302	0.03385	0.9998	NA	0	2.5	0.5	0
NM_001105151	Vmn2r47	transcript	chr7	+	8246255	8270798	2559	-3.486	TRUE	4.302	0.03387	0.9998	NA	0	2.5	0.5	0
NM_009477	Upp1	transcript	chr11	+	9018106	9036173	1283	-1.413	TRUE	2.354	0.03401	0.9998	NA	1	9	0.5	1.5
NM_001159401	Upp1	transcript	chr11	+	9018011	9036173	1256	-1.413	TRUE	2.354	0.03403	0.9998	NA	1	9	0.5	1.5
NM_001159402	Upp1	transcript	chr11	+	9018510	9036173	1255	-1.413	TRUE	2.354	0.03406	0.9998	NA	1	9	0.5	1.5
NM_011527	Tal1	transcript	chr4	+	114732132	114744360	4161	-0.4097	TRUE	1.71	0.03421	0.9998	NA	9	16	7.5	4.5
NM_007577	C5ar1	transcript	chr7	-	16832092	16844889	2481	-1.948	TRUE	2.39	0.03441	0.9998	NA	7.5	6	5	1
NM_001173550	C5ar1	transcript	chr7	-	16832094	16844687	2540	-1.948	TRUE	2.39	0.03443	0.9998	NA	7.5	6	5	1
NM_008703	Nmbr	transcript	chr10	+	14480095	14490362	1173	-1.114	TRUE	2.256	0.03524	0.9998	NA	0.5	11	0.5	2
NM_133664	Lad1	transcript	chr1	+	137715175	137729918	2992	0.02337	TRUE	1.609	0.0354	0.9998	NA	13.5	21	5.5	6.5
NM_001199308_dup2	Gm14440	transcript	chr2	-	175788489	175800169	3382	2.556	TRUE	0.6766	0.03541	0.9998	NA	40.5	103	18.5	59
NR_028497	Gm13315	transcript	chr2	+	14642269	14644249	1981	1.997	TRUE	1.616	0.03546	0.9998	NA	16	87.5	10	25.5
NM_001199308	Gm14440	transcript	chr2	-	176318182	176329862	3382	2.556	TRUE	0.6766	0.03552	0.9998	NA	40.5	103	18.5	59
NM_024216	Gpn3	transcript	chr5	+	122822517	122832778	1402	0.6843	TRUE	1.753	0.03585	0.9998	NA	11.5	36	5	9.5
NM_001033123_dup2	Gm14288	transcript	chr2	-	176318182	176329863	3383	2.556	TRUE	0.6766	0.03586	0.9998	NA	40.5	103	18.5	59
NM_025972	Naaa	transcript	chr5	-	92686686	92707207	2424	2.566	TRUE	0.6533	0.03587	0.9998	NA	36.5	103	53	60.5
NM_001033123_dup1	Gm14288	transcript	chr2	-	175788489	175800170	3383	2.556	TRUE	0.6766	0.0359	0.9998	NA	40.5	103	18.5	59
NM_001163687	Naaa	transcript	chr5	-	92686686	92707207	2418	2.566	TRUE	0.6533	0.03592	0.9998	NA	36.5	103	53	60.5
NM_133857	Usp53	transcript	chr3	-	122636519	122687365	4014	0.6971	TRUE	1.495	0.03657	0.9998	NA	14.5	34	6.5	11
NM_001101507	Clec2l	transcript	chr6	+	38613069	38630864	1428	-0.1573	TRUE	1.664	0.03709	0.9998	NA	19	19	7.5	5.5
NM_029629	Fahd2a	transcript	chr2	-	127261951	127270301	1226	2.52	TRUE	0.8902	0.03746	0.9998	NA	53.5	105	44.5	52
NM_011462	Spin1	transcript	chr13	+	51228168	51247915	4136	6.169	TRUE	0.88	0.0375	0.9998	NA	921.5	1298	488	659.5
NM_001170967	Wdr33	transcript	chr18	+	31963711	32001296	1148	1.139	TRUE	1.752	0.03765	0.9998	NA	5	49.5	4	13
NM_001170970	Wdr33	transcript	chr18	+	31963711	32001296	1152	1.139	TRUE	1.752	0.03766	0.9998	NA	5	49.5	4	13
NM_024172	Hspbp1	transcript	chr7	-	4612123	4636565	1488	5.135	TRUE	1.005	0.03789	0.9998	NA	574.5	649	378.5	303.5
NM_001159645	Araf	transcript	chrX	+	20425669	20430031	1571	6.527	TRUE	0.9002	0.03825	0.9998	NA	1903	1650	866.5	834.5
NM_017465	Sult2b1	transcript	chr7	-	52985353	53014925	1136	-0.6938	TRUE	1.804	0.03854	0.9998	NA	9	13.5	6	3.5
NM_178253	Klhdc1	transcript	chr12	+	70342819	70384948	1949	0.7736	TRUE	1.594	0.03856	0.9998	NA	4	37	5	11
NM_010342	Npbwr1	transcript	chr1	-	5903788	5907479	3692	-0.2649	TRUE	1.705	0.03941	0.9998	NA	5	18	4.5	5
NM_025311_dup1	D14Ertd449e	transcript	chr14	-	26882537	26886489	1980	0.4047	TRUE	1.492	0.03942	0.9998	NA	38.5	27.5	10	9
NM_009365	Tgfb1i1	transcript	chr7	+	135390385	135397226	3026	3.85	TRUE	1.163	0.03948	0.9998	NA	163.5	275.5	131	115
NM_001013411	Nkain2	transcript	chr10	-	31409125	32609721	3205	3.503	TRUE	1.391	0.03965	0.9998	NA	73.5	239.5	46	82
NM_025311	D14Ertd449e	transcript	chr14	-	26742784	26746736	1980	0.4047	TRUE	1.492	0.03967	0.9998	NA	38.5	27.5	10	9
NM_026679_dup2	D14Ertd449e	transcript	chr14	-	26742784	26747158	2149	0.4047	TRUE	1.492	0.03994	0.9998	NA	38.5	27.5	10	9
NR_029424	Ccdc11	transcript	chr18	+	74442754	74519638	2108	-2.065	TRUE	2.239	0.03995	0.9998	NA	5	5.5	1	1
NM_025311_dup2	D14Ertd449e	transcript	chr14	-	27022153	27026105	1980	0.4047	TRUE	1.492	0.04001	0.9998	NA	38.5	27.5	10	9
NM_026679_dup1	D14Ertd449e	transcript	chr14	-	27022153	27026527	2149	0.4047	TRUE	1.492	0.04011	0.9998	NA	38.5	27.5	10	9
NM_027263	Apitd1	transcript	chr4	-	148502458	148511709	930	-1.317	TRUE	2.013	0.04026	0.9998	NA	3.5	9	5	2
NM_026679	D14Ertd449e	transcript	chr14	-	26882537	26886911	2149	0.4046	TRUE	1.492	0.04029	0.9998	NA	38.5	27.5	10	9
NM_153507	Cpne2	transcript	chr8	+	97056928	97094429	2302	4.091	TRUE	1.168	0.04032	0.9998	NA	78	322.5	135	139
NM_011782	Adamts5	transcript	chr16	-	85858402	85901370	8104	0.4207	TRUE	1.506	0.04048	0.9998	NA	14	28	7.5	9
NM_001122660	Gm10639	transcript	chr9	+	78137735	78153332	874	-1.614	TRUE	2.127	0.04051	0.9998	NA	0	7.5	6.5	1.5
NM_178020	Hyal3	transcript	chr9	+	107483627	107489690	1830	-2.6	TRUE	2.641	0.04076	0.9998	NA	4	4	0.5	0.5
NM_001081437	Fbln2	transcript	chr6	+	91162758	91222534	4336	-1.55	TRUE	2.213	0.04185	0.9998	NA	1	8	1	1.5
NM_007992	Fbln2	transcript	chr6	+	91162758	91222534	4477	-1.55	TRUE	2.213	0.04197	0.9998	NA	1	8	1	1.5
NM_144805	Tmem40	transcript	chr6	-	115679157	115709017	1274	-2.587	TRUE	2.662	0.04203	0.9998	NA	3	4	2.5	0.5
NM_001168256	Tmem40	transcript	chr6	-	115679157	115712484	1406	-2.588	TRUE	2.662	0.04205	0.9998	NA	3	4	2.5	0.5
NM_053166	Trim7	transcript	chr11	+	48639640	48663697	1366	-1.735	TRUE	2.614	0.04209	0.9998	NA	2	7.5	0.5	1
NM_001168257	Tmem40	transcript	chr6	-	115679157	115712484	1331	-2.588	TRUE	2.662	0.04212	0.9998	NA	3	4	2.5	0.5
NM_029979	Trim35	transcript	chr14	+	66915862	66930261	3684	3.7	TRUE	1.286	0.04248	0.9998	NA	89.5	267.5	54	98.5
NM_080637	Nme5	transcript	chr18	-	34722295	34738760	829	4.883	TRUE	1.126	0.04253	0.9998	NA	414	570.5	259.5	239
NR_029428	Wdr13	transcript	chrX	-	7700427	7709973	4188	4.732	TRUE	0.9589	0.04256	0.9998	NA	471	482	253.5	237
NM_026137	Wdr13	transcript	chrX	-	7700427	7709984	4233	4.732	TRUE	0.9589	0.04257	0.9998	NA	471	482	253.5	237
NM_001177568	Gm14420	transcript	chr2	+	177249447	177263899	4664	2.556	TRUE	0.657	0.04261	0.9998	NA	40	102.5	18.5	59.5
NM_029091	Klc4	transcript	chr17	-	46767580	46782093	2322	3.112	TRUE	1.068	0.04301	0.9998	NA	163	162.5	24.5	72.5
NM_199055	Chst9	transcript	chr18	-	15610684	15876555	1369	-1.121	TRUE	2.249	0.04307	0.9998	NA	1	11	1	2
NM_145839	Rasgef1b	transcript	chr5	-	99646439	99681946	2996	1.915	TRUE	1.299	0.04324	0.9998	NA	41.5	75.5	34	28.5
NM_001163351	Ntng1	transcript	chr3	-	109654675	109946390	2190	-0.3476	TRUE	1.797	0.04325	0.9998	NA	6	17.5	4.5	4.5
NM_181318	Rasgef1b	transcript	chr5	-	99646439	99681946	2993	1.915	TRUE	1.299	0.04352	0.9998	NA	41.5	75.5	34	28.5
NM_008423	Kcnd1	transcript	chrX	+	7400969	7413629	1956	-1.897	TRUE	2.428	0.04374	0.9998	NA	3.5	6.5	1.5	1
NM_133223	Rac3	transcript	chr11	+	120582782	120585283	1078	5.002	TRUE	1.094	0.04412	0.9998	NA	415	606	247	264
NM_001177400	Etohi1	transcript	chr2	+	177757989	177767215	1146	1.447	TRUE	1.719	0.0442	0.9998	NA	8	61	4	16.5
NM_001199307	Gm14435	transcript	chr2	+	175100631	175110056	1127	1.447	TRUE	1.719	0.04421	0.9998	NA	8	61	4	16.5
NM_001177659	Odf2	transcript	chr2	+	29745240	29787266	3905	5.468	TRUE	1.063	0.04434	0.9998	NA	594.5	831	349.5	369
NM_001113213	Odf2	transcript	chr2	+	29745240	29787266	3902	5.468	TRUE	1.063	0.04438	0.9998	NA	594.5	831	349.5	369
NM_025942	Ola1	transcript	chr2	-	72930858	73052504	2175	7.15	TRUE	0.8706	0.04459	0.9998	NA	2907	2524	1881	1300
NM_001081045	1700081L11Rik	transcript	chr11	-	104194543	104303605	5510	5.883	TRUE	0.858	0.04498	0.9998	NA	1028	1040	730	547
NM_001081984	Popdc2	transcript	chr16	+	38362259	38378300	2203	-2.608	TRUE	2.63	0.04504	0.9998	NA	3	4	2.5	0.5
NM_018858	Pebp1	transcript	chr5	-	117732660	117737573	1182	6.522	TRUE	0.8157	0.04511	0.9998	NA	849.5	1618	618.5	868.5
NM_022318	Popdc2	transcript	chr16	+	38362296	38378302	2027	-2.608	TRUE	2.63	0.04528	0.9998	NA	3	4	2	0.5
NM_001039061	Klhl15	transcript	chrX	+	91480269	91518854	2363	-1.734	TRUE	2.604	0.04528	0.9998	NA	3	7.5	0.5	1
NR_027009	Gt(ROSA)26Sor	transcript	chr6	-	113020393	113027238	1108	1.264	TRUE	1.789	0.04541	0.9998	NA	1.5	54.5	1.5	14
NR_027008	Gt(ROSA)26Sor	transcript	chr6	-	113020393	113027238	1214	1.264	TRUE	1.789	0.04544	0.9998	NA	1.5	54.5	1.5	14
NM_008177	Grpr	transcript	chrX	-	159951836	159987579	2493	-1.671	TRUE	2.057	0.04562	0.9998	NA	1	7	0	1.5
NM_008209	Mr1	transcript	chr1	-	156975008	156993910	2509	-2.606	TRUE	2.623	0.04574	0.9998	NA	1	4	1	0.5
NR_030695	B330016D10Rik	transcript	chr4	+	141102077	141104228	2152	2.222	TRUE	1.316	0.0461	0.9998	NA	68.5	93	48.5	34.5
NM_013463	Gla	transcript	chrX	-	131122708	131135544	3032	0.09054	TRUE	1.544	0.04629	0.9998	NA	15.5	22.5	10.5	7
NM_001145902	Arhgap1	transcript	chr2	+	91490275	91512477	2877	6.519	TRUE	0.9863	0.04629	0.9998	NA	1256	1704	1158	793.5
NR_027371	Arhgap1	transcript	chr2	+	91490275	91512477	2952	6.519	TRUE	0.9863	0.04646	0.9998	NA	1256	1704	1158	793.5
NM_146124	Arhgap1	transcript	chr2	+	91493365	91512477	3086	6.519	TRUE	0.9863	0.04656	0.9998	NA	1256	1704	1158	793.5
NM_013908	Fbxw5	transcript	chr2	+	25356298	25360990	2359	6.887	TRUE	0.812	0.04656	0.9998	NA	2368	2088	1179	1118
NR_027372	Arhgap1	transcript	chr2	+	91490275	91512477	2937	6.519	TRUE	0.9863	0.04687	0.9998	NA	1256	1704	1158	793.5
NM_001159745	St8sia4	transcript	chr1	-	97523820	97564171	1394	-2.58	TRUE	2.675	0.04708	0.9998	NA	4.5	4	1	0.5
NM_008680	Enah	transcript	chr1	-	183834576	183950111	4231	4.112	TRUE	0.9696	0.04722	0.9998	NA	288.5	319.5	112.5	151.5
NR_027373	Arhgap1	transcript	chr2	+	91490275	91512477	2967	6.519	TRUE	0.9863	0.04734	0.9998	NA	1256	1704	1158	793.5
NM_010135	Enah	transcript	chr1	-	183834576	183950111	4276	4.112	TRUE	0.9696	0.04736	0.9998	NA	288.5	319.5	112.5	151.5
NM_001083121	Enah	transcript	chr1	-	183834576	183950111	3487	4.112	TRUE	0.9696	0.0476	0.9998	NA	288.5	319.5	112.5	151.5
NM_001083120	Enah	transcript	chr1	-	183834576	183950111	4219	4.112	TRUE	0.9696	0.04784	0.9998	NA	288.5	319.5	112.5	151.5
NM_001033292	Espnl	transcript	chr1	+	93218652	93244880	5442	-4.167	FALSE	3.666	0.04792	NA	NA	1.5	1.5	0.5	0
NM_008586	Mep1b	transcript	chr18	+	21230845	21258700	2286	-4.167	FALSE	3.666	0.04792	NA	NA	0	1.5	0	0
NM_145078	2610305D13Rik	transcript	chr4	-	146986045	147016617	2561	-4.167	FALSE	3.666	0.04792	NA	NA	1.5	1.5	0	0
NM_001039720	9030619P08Rik	transcript	chr15	-	75258036	75262259	857	0.1664	TRUE	1.648	0.04799	0.9998	NA	8.5	24.5	5.5	7
NM_001080979	Tead4	transcript	chr6	-	128177161	128250831	2947	-4.169	FALSE	3.663	0.0481	NA	NA	0.5	1.5	0	0
NM_001142953	LOC100233207	transcript	chr3	+	79149298	79268050	777	-4.169	FALSE	3.663	0.0481	NA	NA	0	1.5	0	0
NM_001164833	P2rx2	transcript	chr5	-	110768831	110772054	1712	-4.169	FALSE	3.663	0.0481	NA	NA	0.5	1.5	0	0
NM_001164834	P2rx2	transcript	chr5	-	110768831	110772054	1649	-4.169	FALSE	3.663	0.0481	NA	NA	0.5	1.5	0	0
NM_008369	Il3ra	transcript	chr14	+	15179009	15188004	1394	-4.169	FALSE	3.663	0.0481	NA	NA	5.5	1.5	1.5	0
NM_011567	Tead4	transcript	chr6	-	128177161	128250831	3076	-4.169	FALSE	3.663	0.0481	NA	NA	0.5	1.5	0	0
NM_021369	Chrna6	transcript	chr8	-	28513684	28524416	2906	-4.169	FALSE	3.663	0.0481	NA	NA	0.5	1.5	0.5	0
NM_027834	9130008F23Rik	transcript	chr17	-	41012431	41017507	2159	-4.169	FALSE	3.663	0.0481	NA	NA	1	1.5	1.5	0
NM_030101	Pgpep1l	transcript	chr7	-	75381494	75409119	955	-4.169	FALSE	3.663	0.0481	NA	NA	0.5	1.5	0	0
NM_153400	P2rx2	transcript	chr5	-	110768831	110772054	1919	-4.169	FALSE	3.663	0.0481	NA	NA	0.5	1.5	0	0
NM_177922	Mapk15	transcript	chr15	+	75824199	75829583	1930	-4.169	FALSE	3.663	0.0481	NA	NA	0.5	1.5	0.5	0
NR_002866	Dio3os	transcript	chr12	-	111513595	111516278	1279	-4.169	FALSE	3.663	0.0481	NA	NA	0	1.5	1	0
MI0000158	mmu-mir-132	miRNA	chr11	+	74987184	74987249	66	-4.17	FALSE	3.659	0.04828	NA	NA	0.5	1.5	0	0
MIMAT0000144	mmu-miR-132	mat-miRNA	chr11	+	74987225	74987246	22	-4.17	FALSE	3.659	0.04828	NA	NA	0.5	1.5	0	0
NM_001044384	Timp1	transcript	chrX	+	20447292	20451863	890	-4.17	FALSE	3.659	0.04828	NA	NA	1.5	1.5	0.5	0
NM_001164355	Ska1	transcript	chr18	-	74354953	74367472	2605	-4.17	FALSE	3.659	0.04828	NA	NA	1	1.5	0	0
NM_001206684	2610528A11Rik	transcript	chr14	-	37915326	37923287	756	-4.17	FALSE	3.659	0.04828	NA	NA	0	1.5	0.5	0
NM_008311	Htr2b	transcript	chr1	-	87995612	88008545	2072	-4.17	FALSE	3.659	0.04828	NA	NA	0	1.5	0.5	0
NM_009347	Tecta	transcript	chr9	-	42137705	42208012	7338	-4.17	FALSE	3.659	0.04828	NA	NA	0.5	1.5	1	0
NM_009619	Adam3	transcript	chr8	-	25787706	25836297	2707	-4.17	FALSE	3.659	0.04828	NA	NA	1.5	1.5	1	0
NM_010018	Dao	transcript	chr5	+	114453835	114475469	1712	-4.17	FALSE	3.659	0.04828	NA	NA	2.5	1.5	1.5	0
NM_011109	Pla2g2d	transcript	chr4	+	138331650	138338058	2264	-4.17	FALSE	3.659	0.04828	NA	NA	4.5	1.5	0.5	0
NM_011449	Spa17	transcript	chr9	-	37410879	37421305	690	-4.17	FALSE	3.659	0.04828	NA	NA	1	1.5	0.5	0
NM_011593	Timp1	transcript	chrX	+	20447292	20451863	887	-4.17	FALSE	3.659	0.04828	NA	NA	1.5	1.5	0.5	0
NM_019968	Arl10	transcript	chr13	+	54676374	54682489	1048	-4.17	FALSE	3.659	0.04828	NA	NA	0.5	1.5	0.5	0
NM_021022	Abcb11	transcript	chr2	-	69076339	69180673	4895	-4.17	FALSE	3.659	0.04828	NA	NA	0	1.5	0	0
NM_025581	Ska1	transcript	chr18	-	74354953	74367472	2669	-4.17	FALSE	3.659	0.04828	NA	NA	1	1.5	0	0
NM_027790	Dhrs2	transcript	chr14	+	55840844	55860277	1273	-4.17	FALSE	3.659	0.04828	NA	NA	1.5	1.5	0	0
NM_029495	Epsti1	transcript	chr14	+	78304046	78402463	1869	-4.17	FALSE	3.659	0.04828	NA	NA	0.5	1.5	0.5	0
NM_080856	Asb14	transcript	chr14	+	27707790	27727602	1815	-4.17	FALSE	3.659	0.04828	NA	NA	0.5	1.5	0	0
NM_134193	Vmn1r232	transcript	chr17	-	21050169	21051327	1159	-4.17	FALSE	3.659	0.04828	NA	NA	0	1.5	0	0
NM_153179	Pkhd1	transcript	chr1	-	20047860	20608138	12928	-4.17	FALSE	3.659	0.04828	NA	NA	0	1.5	1	0
NM_172870	Bnc2	transcript	chr4	-	83918446	84320990	6453	-4.17	FALSE	3.659	0.04828	NA	NA	3.5	1.5	1.5	0
NM_172912	Abcc12	transcript	chr8	-	89028740	89090489	4511	-4.17	FALSE	3.659	0.04828	NA	NA	0	1.5	0.5	0
NM_175669	Gpr82	transcript	chrX	+	13238489	13244559	2497	-4.17	FALSE	3.659	0.04828	NA	NA	0.5	1.5	1	0
NM_177331	Gen1	transcript	chr12	-	11247732	11272593	3283	-4.17	FALSE	3.659	0.04828	NA	NA	1	1.5	0.5	0
NM_183145	Zfp748	transcript	chr13	-	67645891	67654088	714	-4.17	FALSE	3.659	0.04828	NA	NA	2.5	1.5	0.5	0
NM_205844	Gfral	transcript	chr9	-	76011909	76061464	2080	-4.17	FALSE	3.659	0.04828	NA	NA	0	1.5	0	0
NR_015527	4930417O13Rik	transcript	chr6	+	125215543	125223795	1093	-4.17	FALSE	3.659	0.04828	NA	NA	0	1.5	0	0
NR_015615	4732416N19Rik	transcript	chr6	+	148160810	148184185	551	-4.17	FALSE	3.659	0.04828	NA	NA	1.5	1.5	0	0
NR_028021	Ppifos	transcript	chr14	-	26515842	26520768	1777	-4.17	FALSE	3.659	0.04828	NA	NA	0.5	1.5	0.5	0
NM_001033385	D630037F22Rik	transcript	chr10	-	55734100	55948495	7239	2.54	TRUE	0.6774	0.04828	0.9998	NA	85	99.5	56.5	58.5
NM_001033493	Gpr111	transcript	chr17	-	42845886	42879128	3283	-4.172	FALSE	3.656	0.04846	NA	NA	0	1.5	0.5	0
NM_001039143	Nlrp5	transcript	chr7	+	24170916	24226940	3463	-4.172	FALSE	3.656	0.04846	NA	NA	0	1.5	0	0
NM_001039652	Oprm1	transcript	chr10	-	3308332	3557940	2639	-4.172	FALSE	3.656	0.04846	NA	NA	0	1.5	0.5	0
NM_001101535	Ccdc8	transcript	chr7	+	17579937	17581994	2058	-4.172	FALSE	3.656	0.04846	NA	NA	0	1.5	0	0
NM_001168250	Mtbp	transcript	chr15	+	55388963	55442368	3384	-4.172	FALSE	3.656	0.04846	NA	NA	0.5	1.5	0	0
NM_001169153	Cd300lf	transcript	chr11	-	114977528	114995306	1885	-4.172	FALSE	3.656	0.04846	NA	NA	0	1.5	0	0
NM_001177983	Pde4b	transcript	chr4	+	101927347	102228529	1374	-4.172	FALSE	3.656	0.04846	NA	NA	2	1.5	0.5	0
NM_011084	Pik3c2g	transcript	chr6	+	139789966	139917804	3548	-4.172	FALSE	3.656	0.04846	NA	NA	0	1.5	0	0
NM_011860	Nlrp5	transcript	chr7	+	24170916	24226940	3511	-4.172	FALSE	3.656	0.04846	NA	NA	0	1.5	0	0
NM_019465	Crtam	transcript	chr9	-	40780881	40812669	1876	-4.172	FALSE	3.656	0.04846	NA	NA	1.5	1.5	0	0
NM_022654	Lrdd	transcript	chr7	-	148624414	148629254	2900	-4.172	FALSE	3.656	0.04846	NA	NA	0.5	1.5	0	0
NM_145634	Cd300lf	transcript	chr11	-	114977528	114995306	1864	-4.172	FALSE	3.656	0.04846	NA	NA	0	1.5	0	0
NM_146082	BC027072	transcript	chr17	-	72092895	72102225	5006	-4.172	FALSE	3.656	0.04846	NA	NA	0.5	1.5	1	0
NM_146959	Olfr631	transcript	chr7	+	111063576	111078425	1489	-4.172	FALSE	3.656	0.04846	NA	NA	0.5	1.5	0.5	0
NM_181579	Pof1b	transcript	chrX	-	109752036	109812260	3890	-4.172	FALSE	3.656	0.04846	NA	NA	0	1.5	0	0
NM_198669	Prb1	transcript	chr6	-	132156813	132160539	1621	-4.172	FALSE	3.656	0.04846	NA	NA	0	1.5	0	0
NR_015517	5930412G12Rik	transcript	chr5	-	129085005	129106562	2405	-4.172	FALSE	3.656	0.04846	NA	NA	1	1.5	0	0
NR_028362	Snord7	transcript	chr11	+	83107806	83107901	96	-4.172	FALSE	3.656	0.04846	NA	NA	0	1.5	0.5	0
NR_028593	Gm10069	transcript	chr6	+	128388775	128453299	1489	-4.172	FALSE	3.656	0.04846	NA	NA	1	1.5	1.5	0
NR_034046	Snora61	transcript	chr4	+	131866222	131866283	62	-4.172	FALSE	3.656	0.04846	NA	NA	0	1.5	0.5	0
NR_036469	LOC100499420	transcript	chr17	-	29194419	29215906	2956	-4.172	FALSE	3.656	0.04846	NA	NA	1.5	1.5	0	0
NM_138948	Cabp7	transcript	chr11	-	4638824	4646781	699	2.001	TRUE	1.842	0.04884	0.9998	NA	21	92	17	22.5
NM_001145957	Vwa5a	transcript	chr9	+	38525853	38550922	4081	-0.01129	TRUE	1.843	0.04909	0.9998	NA	2.5	22.5	3	5.5
NM_172767	Vwa5a	transcript	chr9	+	38525853	38550922	4157	-0.01129	TRUE	1.843	0.04912	0.9998	NA	2.5	22.5	3	5.5
NM_145414	Nsun5	transcript	chr5	+	135845823	135852667	2242	3.236	TRUE	1.042	0.04927	0.9998	NA	183	179.5	143	80
NM_007680	Ephb6	transcript	chr6	+	41555481	41570506	3756	5.593	TRUE	0.8051	0.04939	0.9998	NA	758	844.5	634	458
NM_001146351	Ephb6	transcript	chr6	+	41555481	41570506	3760	5.593	TRUE	0.8051	0.0496	0.9998	NA	758	844.5	634	458
NM_007499	Atm	transcript	chr9	-	53245227	53344776	11964	4.129	TRUE	0.9521	0.04981	0.9998	NA	163	325.5	360.5	155
