# Supplementary material for: Integrative Transcriptome Profiling of Cognitive Aging and Its Preservation through Ser/Thr Protein Phosphatase Regulation
Source: PLoS One. 2015 Jun 23;10(6):e0130891. doi: 10.1371/journal.pone.0130891 (PMC4478024; doi:10.1371/journal.pone.0130891)
Supplement: S12 Table — (XLSX) [file pone.0130891.s018.xlsx]

## Sheet: S12
S12 Table. Identification of genes differentially expressed in young SH over young EE
Identifier	Gene name	Type	Chromosome	Strand	Start	End	Width	log2 Signal	isPresent	log2 Ratio	P-value	FDR	Cluster	Mean EA	Mean EY	Mean SA	Mean SY
NM_025919	Rpl11	rRNA	chr4	-	135605863	135609286	594	4.918	TRUE	-4.449	1.723e-11	3.379e-07	1	110	35.5	102	765.5
NM_001163170	Lix1l	transcript	chr3	+	96405056	96429275	2509	2.59	TRUE	-1.581	3.276e-08	0.0002825	1	28.5	42.5	67.5	119
NM_175331	Nt5dc3	transcript	chr10	+	86241750	86301134	5952	6.263	TRUE	-2.429	4.321e-08	0.0002825	3	1757	337.5	1082	1688
NM_080456	Mrps6	rRNA	chr16	+	92058581	92112472	780	2.362	TRUE	-3.205	3.607e-06	0.01308	1	8.5	14	13	122.5
NM_027231	Polr2f	transcript	chr15	+	78971797	78982197	520	3.627	TRUE	-2.709	5.855e-06	0.01308	1	102.5	44	61	280
NM_178194	Hist1h2be	transcript	chr13	-	23675539	23712993	2506	2.558	TRUE	-1.748	7.177e-06	0.01308	1	45	37.5	23	119
NM_001177653	Hist1h2be	transcript	chr13	-	23675539	23712963	2480	2.558	TRUE	-1.748	7.334e-06	0.01308	1	45	37.5	23	119
NM_019537	Psmg1	transcript	chr16	-	96201542	96212510	985	2.99	TRUE	-2.508	8.946e-06	0.01462	3	274.5	33	160	177
NM_008117	Gh	transcript	chr11	-	106161582	106163124	810	0.6573	TRUE	-6.098	1.552e-05	0.02342	5	170	0.5	0.5	40
NM_146883	Olfr876	transcript	chr9	+	37611474	37612521	1048	0.7638	TRUE	-5.359	2.731e-05	0.03571	4	4	1	4.5	44.5
NM_030083	Lsmd1	transcript	chr11	+	69209293	69210173	518	6.189	TRUE	-2.331	5.933e-05	0.06415	3	2584	351.5	1230	1592
NM_001161428	Unc93b1	transcript	chr19	+	3935186	3949340	1992	2.613	TRUE	-0.6734	6.214e-05	0.06415	3	115	66	67	99
NM_009426	Trh	transcript	chr6	-	92192056	92194642	1381	-1.042	TRUE	-6.733	8.045e-05	0.0789	3	2	0	2.5	13
NR_028298	2610306M01Rik	transcript	chr6	-	86798401	86799434	1034	0.3603	TRUE	-3.166	8.699e-05	0.08125	1	8	3.5	4.5	30.5
NM_007725	Cnn2	transcript	chr10	+	79451345	79458145	1782	1.548	TRUE	-3.383	9.186e-05	0.0819	3	124.5	7	74.5	69
NM_011888	Ccl19	transcript	chr4	+	42248504	42250497	720	-1.826	TRUE	-5.976	0.0001157	0.09116	3	8.5	0	3	7.5
NM_011888_dup1	Ccl19	transcript	chr4	-	42768057	42770050	720	-1.826	TRUE	-5.976	0.0001158	0.09116	3	8.5	0	3	7.5
NM_133712	Klk10	transcript	chr7	+	51036424	51040780	1354	-1.176	TRUE	-6.609	0.0001252	0.09446	5	33	0	4	11.5
NM_025840	Bzw2	transcript	chr12	-	36818422	36883412	1871	2.891	TRUE	-2.153	0.0001409	0.09613	3	109.5	38	60	159.5
NM_001039092	Tom1l2	transcript	chr11	-	60040216	60166407	4940	6.681	TRUE	-2.992	0.0001494	0.09613	4	125	333.5	198.5	2434
NM_153080	Tom1l2	transcript	chr11	-	60040216	60166407	5000	6.682	TRUE	-2.988	0.0001543	0.09613	4	126.5	334.5	198.5	2434
NM_018734	Gbp3	transcript	chr3	+	142223016	142236176	2639	0.3072	TRUE	-3.109	0.0002807	0.09613	1	1.5	3.5	2.5	29
NM_025429	Serpinb1a	transcript	chr13	-	32933961	32943054	1918	2.638	TRUE	-0.9914	0.0003715	0.1195	3	127.5	57	61	107.5
NM_001081441	Wdr86	transcript	chr5	-	24218087	24236498	1786	-2.146	TRUE	-5.665	0.0004226	0.1337	5	18.5	0	2	6
NM_026875	Ypel3	transcript	chr7	+	133920489	133924028	1053	6.545	TRUE	-1.477	0.0005643	0.1732	4	2162	686.5	920.5	1810
NM_025347	Ypel3	transcript	chr7	+	133920489	133924028	953	6.545	TRUE	-1.477	0.000565	0.1732	4	2162	686.5	920.5	1810
NM_007671	Cdkn2c	transcript	chr4	-	109333481	109337977	1106	-2.042	TRUE	-5.757	0.0005812	0.1754	3	2.5	0	1	6.5
NM_001013390	Scn4b	transcript	chr9	+	44947125	44962144	4244	2.589	TRUE	-1.367	0.0006563	0.195	3	199	46.5	42.5	112.5
NM_018852	Scn9a	transcript	chr2	-	66318138	66473009	9812	4.469	TRUE	-1.634	0.0007017	0.2054	1	116	152.5	108	439.5
NM_009745	Bcl7b	transcript	chr5	+	135644242	135657722	1666	4.523	TRUE	-2.63	0.000795	0.2293	4	48.5	92	110	528.5
NM_001083955	Hba-a2	transcript	chr11	+	32183675	32184493	563	9.849	TRUE	-1.417	0.0008486	0.2398	3	15380	6877	5826	17600
NM_008218	Hba-a1	transcript	chr11	+	32183672	32184486	559	9.849	TRUE	-1.417	0.0008557	0.2398	3	15380	6877	5826	17600
NM_001083955_dup1	Hba-a2	transcript	chr11	+	32196492	32197310	563	9.829	TRUE	-1.412	0.0008779	0.2409	3	15340	6793	5793	17350
NM_008218_dup1	Hba-a1	transcript	chr11	+	32196489	32197303	559	9.829	TRUE	-1.412	0.0008843	0.2409	3	15340	6793	5793	17350
NM_001111279	Wdfy1	transcript	chr1	-	79698837	79758344	4551	4.285	TRUE	-1.54	0.0009665	0.2562	1	130	139	155	378.5
NM_001101503	A230065H16Rik	transcript	chr12	+	112645020	112650288	657	-0.1232	TRUE	-3.104	0.001095	0.2863	5	23.5	2.5	1	21.5
NM_029344	Acyp2	transcript	chr11	-	30405992	30549396	671	2.013	TRUE	-2.28	0.00122	0.3069	1	36	18.5	25.5	88
NM_178639	Sfxn5	transcript	chr6	-	85163045	85283416	3654	4.847	TRUE	-1.85	0.001332	0.3279	1	206.5	180.5	109.5	592
NM_013933	Vapa	transcript	chr17	-	65929393	65962895	1643	5.641	TRUE	-1.548	0.001363	0.3279	1	227.5	365	184.5	971
NM_029628	Ppp1r3g	transcript	chr13	+	36059775	36062257	2308	-0.0237	TRUE	-2.696	0.00141	0.3279	3	9	3.5	6.5	22.5
NM_146152	Ipo13	transcript	chr4	-	117567098	117587604	3588	5.702	TRUE	-1.405	0.001459	0.3279	3	592	397.5	465	982
NM_175664	Hist1h2bb	transcript	chr13	+	23838603	23839070	468	2.267	TRUE	-2.014	0.001469	0.3279	1	28.5	26.5	18	101
NM_178197	Hist1h2bh	transcript	chr13	-	23634841	23635221	381	2.267	TRUE	-2.014	0.00148	0.3279	1	28.5	26.5	18	101
NM_178198	Hist1h2bj	transcript	chr13	+	22135099	22135479	381	2.267	TRUE	-2.014	0.00149	0.3279	1	28.5	26.5	18	101
NM_178199	Hist1h2bl	transcript	chr13	-	21807632	21808012	381	2.267	TRUE	-2.014	0.001491	0.3279	1	28.5	26.5	18	101
NM_178201	Hist1h2bn	transcript	chr13	+	21845992	21846372	381	2.267	TRUE	-2.014	0.001495	0.3279	1	28.5	26.5	18	101
NM_178200	Hist1h2bm	transcript	chr13	+	21813967	21814347	381	2.267	TRUE	-2.014	0.001497	0.3279	1	28.5	26.5	18	101
NM_178202	Hist1h2bp	transcript	chr13	+	21879357	21881082	594	2.267	TRUE	-2.014	0.001497	0.3279	1	28.5	26.5	18	101
NM_178768	Tmem72	transcript	chr6	-	116642743	116666776	3335	-2.57	TRUE	-5.251	0.001514	0.3279	5	4	0	0	4.5
NM_178196	Hist1h2bg	transcript	chr13	+	23663269	23663883	615	2.272	TRUE	-1.988	0.001521	0.3279	1	28.5	27	18	101
NM_026428	Dcxr	transcript	chr11	-	120586687	120588595	918	2.935	TRUE	-1.884	0.001555	0.3314	3	166	44	91	157
NM_175665	Hist1h2bk	transcript	chr13	+	22127756	22128136	381	2.278	TRUE	-1.96	0.001632	0.3372	1	29	27.5	18	101
NM_025567	Cyc1	transcript	chr15	+	76173953	76176364	1194	7.268	TRUE	-1.219	0.001758	0.3592	4	1416	1302	1164	2826
NM_001083318	Etv3	transcript	chr3	+	87329500	87344078	5141	3.146	TRUE	-2.261	0.001885	0.3773	4	44	42.5	71	195.5
NM_012051	Etv3	transcript	chr3	+	87329500	87344078	5138	3.146	TRUE	-2.261	0.001885	0.3773	4	44	42.5	71	195.5
NM_028791	Ftsjd2	transcript	chr17	+	29797546	29840304	3754	4.465	TRUE	-1.539	0.001929	0.3822	3	314	160.5	200.5	432
NM_153170	Slc36a2	transcript	chr11	-	54971970	54998579	2431	-2.738	TRUE	-5.091	0.002399	0.4486	3	2	0	3	4
NM_009259	Spn	transcript	chr7	-	134277216	134281331	3737	-2.738	TRUE	-5.091	0.002401	0.4486	3	2	0	1.5	4
NM_029377	Lin37	transcript	chr7	-	31340460	31344665	998	2.611	TRUE	-0.553	0.002482	0.4593	3	89	69	44.5	95.5
NM_199447	Rrp12	transcript	chr19	-	41937341	41970643	4320	2.592	TRUE	-0.8517	0.002508	0.4599	1	25.5	61.5	12	102
NM_009746	Bcl7c	transcript	chr7	-	134848492	134852280	965	-1.736	TRUE	-3.671	0.002584	0.4692	1	1.5	0.5	8.5	7.5
NM_008648	Mup4	transcript	chr4	-	59969678	59973537	875	0.9136	TRUE	-2.518	0.002662	0.4772	1	4	7.5	42.5	41.5
NM_009526	Wnt6	transcript	chr1	+	74818466	74831893	2068	-2.743	TRUE	-5.079	0.003344	0.5655	3	3.5	0	3	4
NM_029624	Lmf1	transcript	chr17	+	25716119	25799668	1758	1.247	TRUE	-1.964	0.004081	0.649	4	43	13.5	17.5	49.5
NM_027318	Znhit1	transcript	chr5	-	137458071	137463752	1032	0.9267	TRUE	-2.078	0.004096	0.649	3	37.5	10	25	40
NM_011526	Tagln	transcript	chr9	-	45737711	45744141	1586	1.381	TRUE	-2.172	0.004157	0.649	1	28	13	30	56.5
NM_027181	Pin4	transcript	chrX	+	99314804	99323012	475	2.462	TRUE	-1.978	0.004165	0.649	1	22	32	6	115
NM_018741	Igfbpl1	transcript	chr4	-	45822379	45839699	2729	0.1122	TRUE	-2.277	0.004309	0.6656	5	17.5	5	1	23.5
NM_001081025	4932425I24Rik	transcript	chr16	-	38297840	38341946	2765	-2.932	FALSE	-4.903	0.004469	NA	NA	0.5	0	1	3.5
NM_172490	Sepsecs	tRNA	chr5	-	53034646	53060940	1925	-2.934	FALSE	-4.899	0.004545	NA	NA	1	0	0	3.5
NR_028265	Mirg	transcript	chr12	+	110973191	110987667	1299	3.708	TRUE	-1.568	0.004575	0.6879	3	220	90	185	258
NM_008430	Kcnk1	transcript	chr8	+	128519002	128554585	2303	4.03	TRUE	-1.447	0.004594	0.6879	3	198.5	122	74	311.5
NM_018832	Magix	transcript	chrX	-	7250292	7258215	2802	-1.018	TRUE	-2.905	0.004725	0.6946	3	7	1.5	6.5	11.5
NR_037581	Magix	transcript	chrX	-	7250292	7258377	2768	-1.018	TRUE	-2.905	0.004769	0.6946	3	7	1.5	6.5	11.5
NM_001003817	Erbb2	transcript	chr11	+	98273798	98299030	4998	-1.919	TRUE	-3.482	0.005035	0.7172	3	8	0.5	3.5	6.5
NM_010909	Nfkbil1	transcript	chr17	-	35357120	35372760	1470	-0.4925	TRUE	-2.455	0.005085	0.7172	3	6	3	5	16
NR_038116	Cxcl11	transcript	chr5	-	92788571	92792322	1604	-2.927	TRUE	-4.908	0.005085	0.7172	3	0.5	0	0	3.5
NM_019494	Cxcl11	transcript	chr5	-	92788571	92792303	1585	-2.927	TRUE	-4.908	0.005119	0.7172	3	0.5	0	0	3.5
NM_011193	Pstpip1	transcript	chr9	+	55937783	55976697	1851	-1.481	TRUE	-3.006	0.005238	0.7236	3	3	1	5	8.5
NM_001031667	Gsk3a	transcript	chr7	-	26013278	26022870	2259	4.771	TRUE	-1.302	0.005304	0.7275	1	273	218.5	133	507
NM_001102650	Nt5c3l	transcript	chr11	-	100290666	100302403	1400	4.074	TRUE	-1.44	0.005506	0.7323	3	288.5	124	180	322.5
NM_020583	Isg20	transcript	chr7	+	86058651	86065282	1083	-0.6926	TRUE	-2.53	0.005562	0.7323	3	7.5	2.5	4.5	14
NM_181728	Art3	transcript	chr5	+	92760867	92843653	1563	0.9097	TRUE	-1.967	0.005603	0.7323	3	62.5	10.5	23	39
NM_001113527	Isg20	transcript	chr7	+	86059121	86065282	892	-0.6926	TRUE	-2.53	0.005635	0.7323	3	7.5	2.5	4.5	14
NR_003639	1700013N18Rik	transcript	chr5	+	108259272	108260783	1512	-2.032	TRUE	-3.366	0.005665	0.7323	3	4	0.5	1.5	6
NM_009673	Anxa5	transcript	chr3	-	36347846	36374809	1723	0.1056	TRUE	-2.112	0.006143	0.7738	1	9	5.5	7.5	23
NM_153114	Otos	transcript	chr1	-	94540795	94545418	704	0.3838	TRUE	-2.214	0.006154	0.7738	5	45.5	6.5	6	28
NM_178397	Faf2	transcript	chr13	+	54723145	54765424	4322	3.217	TRUE	-1.42	0.006353	0.7938	3	154.5	71	153	178
NM_001081078	Lct	transcript	chr1	-	130181341	130224895	6166	3.801	TRUE	-1.907	0.0066	0.8093	5	944	82	48.5	282.5
NM_001102446	Alas2	transcript	chrX	+	146981960	147005165	1934	2.002	TRUE	-1.755	0.006621	0.8093	3	53	25.5	29.5	81.5
NM_009653	Alas2	transcript	chrX	+	146981960	147005165	1979	2.002	TRUE	-1.755	0.006643	0.8093	3	53	25.5	29.5	81.5
NM_011664	Ubb	transcript	chr11	+	62365006	62366714	1165	5.885	TRUE	-1.574	0.006954	0.8282	1	139	432.5	72	1160
NM_001163530	Prl	transcript	chr13	+	27149439	27157072	891	-0.9949	TRUE	-3.512	0.007126	0.829	5	39.5	1	0	12
NM_011164	Prl	transcript	chr13	+	27149439	27157072	894	-0.9949	TRUE	-3.512	0.007143	0.829	5	39.5	1	0	12
NM_026560	Cdca8	transcript	chr4	-	124595709	124614161	1626	-1.208	TRUE	-2.734	0.007273	0.8362	1	1	1.5	0.5	10
NM_027066	Tmem89	transcript	chr9	+	108816950	108817894	538	-3.157	FALSE	-4.687	0.007574	NA	NA	2.5	0	0	3
NM_011280	Trim10	transcript	chr17	+	37006519	37014778	2245	-3.157	FALSE	-4.687	0.007577	NA	NA	1	0	1	3
NM_024221	Pdhb	transcript	chr14	-	8998505	9005506	1485	3.534	TRUE	-1.603	0.007592	0.8562	4	97.5	79.5	90.5	231.5
NM_011872	Klk7	transcript	chr7	+	51066814	51071729	1745	-1.911	TRUE	-3.487	0.007596	0.8562	3	6.5	0.5	1.5	6.5
NM_009497	Vamp2	transcript	chr11	+	68902030	68905883	2164	7.742	TRUE	-1.075	0.007692	0.8622	3	4607	1920	2578	3795
NM_153560	Fam102a	transcript	chr2	+	32390879	32425270	4217	5.272	TRUE	-1.48	0.008075	0.88	3	684	271.5	332.5	744.5
NM_022984	Retn	transcript	chr8	+	3655770	3658095	1138	-3.153	FALSE	-4.691	0.008117	NA	NA	1	0	1	3
NM_011123	Plp1	transcript	chrX	+	133357375	133372281	2543	8.297	TRUE	-1.319	0.008417	0.9092	1	2832	2571	2056	5818
NM_001159301	Lgals9	transcript	chr11	-	78776481	78798426	1493	1.23	TRUE	-1.842	0.00851	0.9092	1	9.5	14.5	13.5	48
NM_010708	Lgals9	transcript	chr11	-	78776481	78798426	1586	1.23	TRUE	-1.842	0.008548	0.9092	1	10	14.5	13.5	48
NM_009714	Asgr1	transcript	chr11	+	69867871	69871396	1245	0.4028	TRUE	-2.111	0.008575	0.9092	5	19	7	6.5	28
NM_001205101	Gm13212	transcript	chr4	+	145207049	145214297	1659	-0.5309	TRUE	-3.035	0.008715	0.9172	5	4.5	2	1.5	16
NM_001039209	Gm13152	transcript	chr4	+	146549975	146887529	1242	-0.5309	TRUE	-3.035	0.008775	0.9172	5	4.5	2	1.5	16
NM_025329	Tctex1d2	transcript	chr16	+	32419788	32428978	631	2.516	TRUE	-1.255	0.008887	0.9172	1	48	48	32.5	106
NM_001110555_dup1	Hist1h2br	transcript	chr13	+	21925612	21929399	2121	2.472	TRUE	-1.617	0.00891	0.9172	1	45.5	37.5	20.5	109.5
NM_001110555	Hist1h2br	transcript	chr13	-	21898281	21902068	2121	2.472	TRUE	-1.617	0.008923	0.9172	1	45.5	37.5	20.5	109.5
NM_001097979_dup1	Hist1h2bq	transcript	chr13	+	21925612	21929399	2121	2.472	TRUE	-1.617	0.008954	0.9172	1	45.5	37.5	20.5	109.5
NM_001097979	Hist1h2bq	transcript	chr13	-	21898281	21902068	2121	2.472	TRUE	-1.617	0.008978	0.9172	1	45.5	37.5	20.5	109.5
NM_133807	Lrrc59	transcript	chr11	+	94491138	94506530	2780	4.308	TRUE	-1.259	0.009146	0.9295	1	124	165.5	79	366
NM_008491	Lcn2	transcript	chr2	-	32240157	32243259	853	-2.15	TRUE	-3.265	0.009489	0.9496	3	0	0.5	0	5.5
NM_001014397	Gm13154	transcript	chr4	+	146927386	146959310	2827	1.304	TRUE	-1.936	0.009765	0.9622	3	37.5	14.5	19	51
NM_001127188	Zfp534	transcript	chr4	-	147047612	147076662	2884	1.479	TRUE	-1.872	0.009843	0.9622	3	50	16.5	27.5	57
NM_172682	Fam160a1	transcript	chr3	-	85463985	85550131	4388	-0.003844	TRUE	-2.012	0.00992	0.9622	3	18	5.5	6.5	21
NM_177102	Tmem91	transcript	chr7	-	26454159	26460185	876	1.683	TRUE	-1.767	0.009931	0.9622	1	36	20.5	77	65.5
NR_002875	Gm1821	transcript	chr14	+	46703702	46704632	703	4.29	TRUE	-1.575	0.009939	0.9622	1	46	143	23.5	384.5
NM_019980	Litaf	transcript	chr16	-	10959366	10993214	2237	4.558	TRUE	-1.311	0.009994	0.9622	3	472.5	190	228	435
NM_001001880	Mpzl1	transcript	chr1	-	167522312	167564672	2250	2.765	TRUE	-1.791	0.01007	0.9622	NA	117.5	43	50.5	138
NM_001083897	Mpzl1	transcript	chr1	-	167522312	167564672	2356	2.765	TRUE	-1.791	0.01011	0.9622	NA	117.5	43	50.5	138
NM_146173	Tspan33	transcript	chr6	+	29644256	29668558	1959	3.44	TRUE	-1.358	0.0102	0.9636	NA	35.5	86	45.5	206
NM_009976	Cst3	transcript	chr2	-	148697468	148701204	742	10.34	TRUE	-1.479	0.01028	0.9636	NA	3792	9980	1781	24990
NM_029272	Ndufs7	transcript	chr10	+	79712197	79719537	758	4.371	TRUE	-1.275	0.01041	0.9636	NA	145	172.5	77	383.5
NM_178600	Vkorc1	transcript	chr7	-	135036577	135039131	748	3.808	TRUE	-1.346	0.01048	0.9636	NA	87	111.5	47.5	262.5
NM_145838	St8sia6	transcript	chr2	-	13576565	13715147	3157	-0.8211	TRUE	-2.348	0.01052	0.9636	NA	5.5	2.5	1	12.5
NM_007554	Bmp4	transcript	chr14	-	47003196	47010274	1993	-1.345	TRUE	-2.579	0.0106	0.9636	NA	5.5	1.5	2.5	9
NM_024412	Clcnka	transcript	chr4	-	140940526	140954621	2409	-3.145	TRUE	-4.698	0.01064	0.9636	NA	1.5	0	0	3
NM_001146307	Clcnka	transcript	chr4	-	140940526	140954014	2405	-3.145	TRUE	-4.698	0.01065	0.9636	NA	1.5	0	0	3
NM_008511	Lrmp	transcript	chr6	+	145070259	145123448	2313	-3.145	TRUE	-4.698	0.01066	0.9636	NA	3	0	0	3
NM_001145164	Tgtp2	transcript	chr11	-	48870698	48877714	2816	1.493	TRUE	-1.879	0.01103	0.983	NA	9.5	16.5	7.5	57.5
NM_026565	Apool	transcript	chrX	+	109425017	109486039	960	-0.6435	TRUE	-2.247	0.0111	0.9847	NA	9	3	5	14
NM_025869	Dusp26	transcript	chr8	+	32200134	32207519	1747	3.864	TRUE	-1.535	0.01115	0.9847	NA	155	108	109.5	284
NM_011103	Prkcd	transcript	chr14	-	31408540	31439394	2775	3.373	TRUE	-1.356	0.01122	0.9866	NA	231.5	80.5	66.5	193
NM_026526	N6amt2	transcript	chr14	-	58168435	58190406	836	2.369	TRUE	-1.647	0.0114	0.9941	NA	22.5	35.5	13.5	102.5
NM_201255	Krt9	transcript	chr11	-	100048095	100054560	2580	0.3205	TRUE	-1.938	0.01151	0.9965	NA	44.5	7	4.5	26
NM_153136	Nudt18	transcript	chr14	+	70977654	70982378	3716	4.131	TRUE	-1.204	0.0116	0.9976	NA	254	146	194	321
NM_001004141	Cyp2j11	transcript	chr4	-	95961199	96015371	1935	-2.281	TRUE	-3.124	0.01192	0.9998	NA	0	0.5	0.5	5
NM_001145164_dup1	Tgtp2	transcript	chr11	-	48798831	48805756	2817	1.503	TRUE	-1.892	0.01202	0.9998	NA	10.5	16.5	7.5	58
NM_011579	Tgtp1	transcript	chr11	-	48798831	48805748	2809	1.503	TRUE	-1.892	0.01205	0.9998	NA	10.5	16.5	7.5	58
NM_133355	Grid2ip	transcript	chr5	+	144125587	144153477	3459	-3.159	TRUE	-4.675	0.01206	0.9998	NA	2.5	0	0.5	3
NM_028000	Ppapdc1b	transcript	chr8	+	26830520	26835359	1472	2.952	TRUE	-1.383	0.01219	0.9998	NA	114	60	86	147
NM_027485	Med26	transcript	chr8	-	75018458	75072209	3039	1.71	TRUE	-1.895	0.01307	0.9998	NA	40	20	15.5	67.5
NM_011355	Sfpi1	transcript	chr2	+	90936954	90955913	1333	-0.4735	TRUE	-2.198	0.01328	0.9998	NA	20.5	3.5	10	15.5
NM_053115	Acox2	transcript	chr14	-	9058025	9091533	2573	-1.727	TRUE	-2.734	0.0133	0.9998	NA	5.5	1	0.5	7
NM_001161667	Acox2	transcript	chr14	-	9058025	9091353	2448	-1.727	TRUE	-2.734	0.01332	0.9998	NA	5.5	1	0.5	7
NM_013721	Rpl7a	rRNA	chr2	+	26766327	26768831	864	7.809	TRUE	-1.532	0.0135	0.9998	NA	4664	1686	2454	4358
NM_021473	Akr1a4	transcript	chr4	-	116309115	116324256	1391	4.786	TRUE	-1.261	0.01404	0.9998	NA	124	232	71	510.5
NM_001081265	Heatr2	transcript	chr5	+	139626177	139662459	3445	0.01519	TRUE	-1.895	0.01448	0.9998	NA	12	6	8	21
NM_008508	Lor	transcript	chr3	-	91884193	91887064	1779	-1.423	TRUE	-2.509	0.01461	0.9998	NA	3.5	1.5	2	8.5
NM_008317	Hyal1	transcript	chr9	+	107479283	107482464	2175	-3.418	FALSE	-4.438	0.01491	NA	NA	3	0	1	2.5
NM_007995	Fcna	transcript	chr2	-	25480187	25483494	1317	-3.421	FALSE	-4.432	0.01492	NA	NA	2.5	0	0	2.5
NM_009626	Adh7	transcript	chr3	+	137880737	137895006	2079	-3.421	FALSE	-4.432	0.01494	NA	NA	0	0	0.5	2.5
NM_027840	Snx20	transcript	chr8	-	91150727	91160027	1434	-3.418	FALSE	-4.438	0.01495	NA	NA	1.5	0	0.5	2.5
NM_007732	Col17a1	transcript	chr19	-	47720831	47766532	5428	-3.421	FALSE	-4.432	0.01497	NA	NA	2	0	1	2.5
NM_001204959	Retn	transcript	chr8	+	3655770	3659818	582	-3.418	FALSE	-4.438	0.01498	NA	NA	1	0	0.5	2.5
NM_026894	1500001M20Rik	transcript	chr6	-	114954399	114987892	1166	0.6554	TRUE	-1.785	0.01505	0.9998	NA	6.5	10	4.5	32
NM_001033271	Tmem55b	transcript	chr14	-	51545745	51550524	2753	3.415	TRUE	-1.265	0.01512	0.9998	NA	61.5	89	48	197.5
NM_175333	Slc25a41	transcript	chr17	-	57172195	57181077	1226	-3.421	FALSE	-4.432	0.01529	NA	NA	0.5	0	1	2.5
NM_026351	Ttc39d	transcript	chr17	+	80615254	80617276	2023	-3.421	FALSE	-4.432	0.01532	NA	NA	1	0	2.5	2.5
NM_011223	Pxn	transcript	chr5	+	115956711	116005995	3679	2.176	TRUE	-1.567	0.01549	0.9998	NA	51.5	32	23.5	88
NM_133915	Pxn	transcript	chr5	+	115956711	116005995	3781	2.176	TRUE	-1.567	0.01552	0.9998	NA	51.5	32	23.5	88
NM_001113533	Wtap	transcript	chr17	-	13159665	13185125	2051	3.764	TRUE	-1.313	0.0161	0.9998	NA	244	111	106.5	253.5
NM_001164325	Trpm7	transcript	chr2	-	126617294	126701997	7142	3.719	TRUE	-1.582	0.01639	0.9998	NA	25	96	66	259.5
NM_021450	Trpm7	transcript	chr2	-	126617294	126701997	7145	3.719	TRUE	-1.582	0.01642	0.9998	NA	25	96	66	259.5
NM_001113560	Glo1	transcript	chr17	-	30729807	30749604	899	3.691	TRUE	-1.299	0.01681	0.9998	NA	187	101	79	239.5
NM_016784	Plrg1	transcript	chr3	+	82859460	82876213	1771	3.265	TRUE	-1.228	0.01682	0.9998	NA	68	81	43.5	176.5
NM_007751	Cox8b	transcript	chr7	-	148084841	148086345	363	-3.412	FALSE	-4.444	0.01714	NA	NA	3	0	0.5	2.5
NM_027711	Iqgap2	transcript	chr13	-	96397132	96661877	5771	2.87	TRUE	-1.483	0.01715	0.9998	NA	95.5	54	18	143
NM_011025	Oxt	transcript	chr2	+	130401909	130402724	471	-2.289	TRUE	-3.112	0.01725	0.9998	NA	0.5	0.5	0	5
NM_001077354	C77370	transcript	chrX	-	101272775	101396456	10890	2.282	TRUE	-1.505	0.01746	0.9998	NA	50	35	44.5	93.5
NM_025633	Metap1d	transcript	chr2	+	71291395	71363248	1259	2.591	TRUE	-0.6874	0.01749	0.9998	NA	96.5	63.5	39	97.5
NR_027826	2610017I09Rik	transcript	chr1	-	42705045	42751670	546	3.257	TRUE	-1.418	0.01756	0.9998	NA	34	75	12	181
NM_001142968	BC024139	transcript	chr15	-	75949948	75956986	2639	-3.423	FALSE	-4.426	0.01782	NA	NA	0	0	0	2.5
NM_001033405	Treml2	transcript	chr17	+	48439363	48451859	4509	-3.75	FALSE	-4.132	0.01785	NA	NA	4	0	1.5	2
NM_013877	Cabp5	transcript	chr7	+	13983504	13994227	1745	-3.75	FALSE	-4.132	0.01785	NA	NA	2	0	0	2
NM_026328	Reg4	transcript	chr3	+	98026079	98040671	1021	-3.75	FALSE	-4.132	0.01785	NA	NA	1	0	0	2
NM_031192	Ren1	transcript	chr1	+	135247251	135256896	1422	-3.75	FALSE	-4.132	0.01785	NA	NA	0	0	0	2
NM_031193	Ren2	transcript	chr1	+	135247143	135256900	1525	-3.75	FALSE	-4.132	0.01785	NA	NA	0	0	0	2
NM_133686	Qprt	transcript	chr7	-	134251284	134265543	1197	-3.75	FALSE	-4.132	0.01785	NA	NA	1.5	0	0.5	2
NR_002871	Vax2os2	transcript	chr6	-	83642800	83662195	1435	-3.75	FALSE	-4.132	0.01785	NA	NA	0	0	0	2
NM_001167578	Gm9880	transcript	chr17	+	13547438	13570089	2528	-3.751	FALSE	-4.131	0.01789	NA	NA	0	0	0	2
NM_009340_dup1	Tcp10a	transcript	chr17	+	13254057	13569627	1832	-3.751	FALSE	-4.131	0.01789	NA	NA	0	0	0	2
NM_010007	Cyp2j5	transcript	chr4	-	96294123	96330810	3651	-3.751	FALSE	-4.131	0.01789	NA	NA	0	0	0.5	2
NM_010742	Ly6d	transcript	chr15	-	74592486	74593997	691	-3.751	FALSE	-4.131	0.01789	NA	NA	0.5	0	3	2
NM_011553	Tcp10b	transcript	chr17	+	7529046	7549537	1757	-3.751	FALSE	-4.131	0.01789	NA	NA	0	0	0	2
NM_013775	Tcl1b2	transcript	chr12	+	106385243	106393435	1009	-3.751	FALSE	-4.131	0.01789	NA	NA	0.5	0	0	2
NR_033585	Cyp4f41-ps	transcript	chr17	-	33087906	33102661	1114	-3.751	FALSE	-4.131	0.01789	NA	NA	2.5	0	0.5	2
NM_001177366	Fut7	transcript	chr2	+	25279214	25281893	1763	-3.751	FALSE	-4.129	0.01793	NA	NA	2	0	1	2
NM_001177367	Fut7	transcript	chr2	+	25279214	25281893	1848	-3.751	FALSE	-4.129	0.01793	NA	NA	2	0	1	2
NM_010571	Irs3	transcript	chr5	-	138084260	138086942	2337	-3.751	FALSE	-4.129	0.01793	NA	NA	2	0	0	2
NM_010790	Melk	transcript	chr4	+	44313789	44377547	2914	-3.751	FALSE	-4.129	0.01793	NA	NA	3.5	0	0.5	2
NM_013524	Fut7	transcript	chr2	+	25279214	25281893	1969	-3.751	FALSE	-4.129	0.01793	NA	NA	2	0	1	2
NM_001039566	Defb30	transcript	chr14	-	63652924	63656683	1002	-3.752	FALSE	-4.128	0.01797	NA	NA	0	0	1	2
NM_008605	Mmp12	transcript	chr9	+	7347374	7360461	3607	-3.752	FALSE	-4.128	0.01797	NA	NA	1.5	0	2	2
NM_010574	Irx2	transcript	chr13	+	72766426	72771642	2463	-3.752	FALSE	-4.128	0.01797	NA	NA	0.5	0	0	2
NM_021398	Slc43a3	transcript	chr2	+	84776813	84798666	2591	-3.752	FALSE	-4.128	0.01797	NA	NA	1	0	0	2
NM_021481	Treh	transcript	chr9	+	44481321	44494387	2042	-3.752	FALSE	-4.128	0.01797	NA	NA	0	0	0	2
NM_025728	Spag16	transcript	chr1	+	69998204	70771705	1287	-3.752	FALSE	-4.128	0.01797	NA	NA	4	0	1	2
NM_178630	Agbl3	transcript	chr6	+	34730432	34807932	3719	-3.752	FALSE	-4.128	0.01797	NA	NA	0	0	1	2
NM_203660	Gm5136	transcript	chr10	-	108136100	108137216	1117	-3.752	FALSE	-4.128	0.01797	NA	NA	1.5	0	1	2
NM_001099779	Pklr	transcript	chr3	+	88940545	88950516	2661	-3.753	FALSE	-4.126	0.01801	NA	NA	0	0	0	2
NM_013631	Pklr	transcript	chr3	+	88940064	88950516	2787	-3.753	FALSE	-4.126	0.01801	NA	NA	0	0	0	2
NM_175362	Card11	transcript	chr5	-	141348953	141476550	4112	-3.753	FALSE	-4.126	0.01801	NA	NA	0	0	2.5	2
NM_016753	Lxn	transcript	chr3	-	67261921	67267829	1092	5.152	TRUE	-1.277	0.01812	0.9998	NA	900	298	77	654.5
NM_023230	Ube2v1	transcript	chr2	-	167433139	167457505	1950	7.051	TRUE	-1.292	0.01814	0.9998	NA	303	1116	484.5	2480
NM_172501	Nhlrc3	transcript	chr3	-	53255918	53267180	1560	-3.423	FALSE	-4.426	0.0183	NA	NA	1	0	0.5	2.5
NM_001081471	Gm10035	transcript	chr15	+	100165360	100170600	1446	-0.09389	TRUE	-1.924	0.01864	0.9998	NA	17.5	5.5	6	19.5
NM_001024672	AB099516	transcript	chr15	+	100183631	100214866	1449	-0.09389	TRUE	-1.924	0.01869	0.9998	NA	18	5.5	7.5	19.5
NM_024495	Car13	transcript	chr3	+	14641727	14663002	2299	-1.335	TRUE	-2.616	0.01907	0.9998	NA	13	1.5	1	9
NM_011286	Rph3a	transcript	chr5	-	121390509	121459527	4129	6.759	TRUE	-1.08	0.01908	0.9998	NA	2370	939.5	764	1910
NM_025703	Tceal8	transcript	chrX	-	132703523	132706790	2256	2.823	TRUE	-1.557	0.01943	0.9998	NA	121.5	50.5	74.5	140.5
NM_001168578	Tceal8	transcript	chrX	-	132703523	132706790	2358	2.823	TRUE	-1.557	0.01947	0.9998	NA	121.5	50.5	74.5	140.5
NM_198861	BC046404	transcript	chr11	-	62418386	62462025	1984	0.9404	TRUE	-1.608	0.01979	0.9998	NA	8	13.5	7	38
NM_010911	Nfs1	transcript	chr2	-	155949373	155969922	2053	5.017	TRUE	-1.12	0.01982	0.9998	NA	542	282.5	367	580
NM_182959	Slc17a8	transcript	chr10	-	89036765	89083994	4452	2.541	TRUE	-1.099	0.01991	0.9998	NA	85.5	51.5	37.5	103
NM_029160	Spag16	transcript	chr1	+	69873562	70771706	2126	-3.422	FALSE	-4.425	0.01999	NA	NA	4	0	1	2.5
NM_145976	Tifab	transcript	chr13	-	56275064	56280246	3434	0.05028	TRUE	-1.767	0.02015	0.9998	NA	17.5	6.5	5.5	21
NM_001168615	Tifab	transcript	chr13	-	56275064	56280246	3498	0.05028	TRUE	-1.767	0.02017	0.9998	NA	17.5	6.5	5.5	21
NM_026508	Trap1	transcript	chr16	-	4039977	4077810	2297	4.826	TRUE	-1.133	0.02032	0.9998	NA	380	249.5	241.5	512.5
NM_001033415	Shisa3	transcript	chr5	+	67999122	68003511	2039	-3.422	FALSE	-4.425	0.02034	NA	NA	0.5	0	0.5	2.5
NM_008049	Ftl2	transcript	chr4	+	125181289	125182245	957	3.714	TRUE	-1.403	0.02045	0.9998	NA	180.5	96	28	247.5
NM_031863	Cenpq	transcript	chr17	-	41060004	41071500	1442	0.732	TRUE	-1.635	0.02075	0.9998	NA	14.5	11	11.5	33
NR_033523	Gm11517	transcript	chr11	-	96656646	96659470	683	3.907	TRUE	-1.472	0.02096	0.9998	NA	41	115.5	16.5	289.5
NM_001039521	Rrn3	transcript	chr16	+	13780792	13814934	3598	3.569	TRUE	-1.167	0.02134	0.9998	NA	78.5	103	44	215
NM_175687	A230050P20Rik	transcript	chr9	+	20673086	20678751	1683	5.558	TRUE	-0.9683	0.02206	0.9998	NA	709	450	510.5	818
NM_023279	Tubb3	transcript	chr8	+	125935464	125945910	1723	7.107	TRUE	-1.164	0.02207	0.9998	NA	988.5	1192	1737	2532
NM_001145162	Ube2ql1	transcript	chr13	-	69841710	69878775	2682	7.772	TRUE	-1.097	0.02216	0.9998	NA	1044	2004	522.5	3892
NM_001145888	Zfat	transcript	chr15	-	67915300	68090418	4468	-0.596	TRUE	-2.018	0.02218	0.9998	NA	10	3.5	7.5	14
NM_028024	Nkiras2	transcript	chr11	+	100484269	100488916	2013	2.617	TRUE	-0.8214	0.02232	0.9998	NA	78.5	59.5	66	102.5
NM_198644	Zfat	transcript	chr15	-	67915300	68090418	4414	-0.596	TRUE	-2.018	0.02238	0.9998	NA	10	3.5	7.5	14
NM_001130419	Hpca	transcript	chr4	-	128788819	128798984	1627	10.77	TRUE	-1.103	0.02363	0.9998	NA	60380	15800	19130	30830
NM_010471	Hpca	transcript	chr4	-	128788819	128798535	1526	10.77	TRUE	-1.103	0.02364	0.9998	NA	60380	15800	19130	30830
NR_030688	Gm6402	transcript	chr17	-	30531770	30533125	1356	5.91	TRUE	-1.062	0.02378	0.9998	NA	824.5	533	301	1053
NM_001110227	Kcnj13	transcript	chr1	-	89282859	89291304	1349	0.8676	TRUE	-1.514	0.02402	0.9998	NA	364	13	8	35.5
NM_021493	Arhgap23	transcript	chr11	+	97311474	97363714	5450	5.123	TRUE	-1.038	0.02446	0.9998	NA	479	317	182	610
NM_009057	Slc50a1	transcript	chr3	-	89072168	89074492	1022	4.471	TRUE	-1.023	0.02551	0.9998	NA	177.5	204	145	389
NM_001164337	39511	transcript	chr19	+	37282035	37292705	1596	-1.579	TRUE	-2.329	0.02554	0.9998	NA	7	1.5	1	7.5
NM_010902	Nfe2l2	transcript	chr2	-	75513576	75542698	2469	2.322	TRUE	-1.423	0.02593	0.9998	NA	14	38.5	9	95.5
NM_133978	Cmtm7	transcript	chr9	-	114665954	114690947	973	-0.5707	TRUE	-1.882	0.02619	0.9998	NA	6.5	4	6	14
NM_030016	Ccdc76	transcript	chr3	-	116284254	116317505	3159	-0.3486	TRUE	-1.743	0.02669	0.9998	NA	5.5	5	4.5	16
NM_026695	Etfb	transcript	chr7	+	50699513	50713152	815	4.495	TRUE	-1.04	0.02675	0.9998	NA	180.5	208	117	396.5
NM_026433	Tmem100	transcript	chr11	+	89891662	89897819	1764	0.5784	TRUE	-1.579	0.02723	0.9998	NA	8.5	10.5	9.5	29.5
NM_001037926	Gm13051	transcript	chr4	+	146064713	146094024	2833	1.575	TRUE	-1.567	0.02727	0.9998	NA	51.5	21	29.5	58
NM_031868	Ppp1ca	transcript	chr19	+	4192174	4195419	1363	6.758	TRUE	-0.8902	0.02732	0.9998	NA	1630	1044	385.5	1838
NM_146248	Cchcr1	transcript	chr17	+	35654061	35667960	2659	-2.575	FALSE	-2.808	0.02766	NA	NA	2	0.5	0.5	4
NM_177204	Fam40b	transcript	chr6	+	29867013	29909680	5369	4.855	TRUE	-1.062	0.02804	0.9998	NA	724.5	260.5	186	509
NM_001037740	Fam40b	transcript	chr6	+	29867013	29909680	5285	4.855	TRUE	-1.062	0.02806	0.9998	NA	724.5	260.5	186	509
NM_001136090	Poli	transcript	chr18	-	70668334	70689792	2736	1.28	TRUE	-1.553	0.02823	0.9998	NA	13	17.5	8	47.5
NM_011972	Poli	transcript	chr18	-	70668334	70689975	2482	1.28	TRUE	-1.553	0.02823	0.9998	NA	13	17.5	8	47.5
NM_001164519	Ctnna3	transcript	chr10	+	63283803	64466415	2840	-2.569	FALSE	-2.792	0.02838	NA	NA	1	0.5	3.5	4
NM_013469	Anxa11	transcript	chr14	+	26661641	26706290	2395	3.931	TRUE	-1.202	0.02889	0.9998	NA	253	131	72.5	276
NM_001142734	Gm8994	transcript	chr6	+	136277557	136280001	1573	-0.3851	TRUE	-1.94	0.02903	0.9998	NA	3	4.5	2	16
NM_027399	Steap1	transcript	chr5	-	5736322	5749317	1216	-2.037	TRUE	-2.408	0.02905	0.9998	NA	41.5	1	0.5	5.5
NM_008129	Gclm	transcript	chr3	+	121948510	121969566	1470	3.269	TRUE	-1.112	0.03018	0.9998	NA	134	84.5	89.5	173.5
NM_001008422	Scaf1	transcript	chr7	-	52258320	52271619	4177	6.12	TRUE	-0.9401	0.03031	0.9998	NA	484	671.5	434.5	1199
NM_015764	Greb1	transcript	chr12	-	16677421	16807692	8079	-1.649	TRUE	-2.228	0.03044	0.9998	NA	5	1.5	2.5	7
NR_026688	2010001M06Rik	transcript	chr5	-	135487992	135489027	500	0.12	TRUE	-1.809	0.0305	0.9998	NA	29	6.5	6	22
NM_175360	Obfc1	transcript	chr19	-	47575538	47611510	1878	-1.481	TRUE	-2.451	0.03054	0.9998	NA	15	1.5	12.5	8
NM_021360	Neurl1a	transcript	chr19	+	47253310	47333931	4158	5.438	TRUE	-1.05	0.03089	0.9998	NA	348	399.5	462.5	773.5
NM_144939	Frs3	transcript	chr17	+	47832156	47841235	2135	0.925	TRUE	-1.432	0.03113	0.9998	NA	10.5	14.5	4.5	36.5
NM_029083	Ddit4	transcript	chr10	-	59412423	59414518	1685	3.126	TRUE	-1.147	0.03122	0.9998	NA	62	76.5	26.5	157.5
NM_009374	Tgm3	transcript	chr2	+	129838110	129876135	4110	-1.945	TRUE	-2.531	0.03224	0.9998	NA	1.5	1	0	6
NM_013840	Uxt	transcript	chrX	-	20528791	20539104	833	-0.9305	TRUE	-1.913	0.03259	0.9998	NA	5	3	1	11
NM_001035246	Trpm3	transcript	chr19	+	22767109	22843870	3851	-1.66	TRUE	-2.235	0.03281	0.9998	NA	36	1.5	1.5	7
NM_173008	A430110N23Rik	transcript	chr7	+	4877446	4896399	4260	-0.427	TRUE	-1.841	0.03285	0.9998	NA	18.5	4.5	9	15.5
NM_023831	Ift46	transcript	chr9	+	44581092	44600797	3337	-0.4957	TRUE	-1.754	0.03289	0.9998	NA	7.5	4.5	2	14.5
NM_172777	Gbp9	transcript	chr5	-	105507413	105539311	3633	-2.568	TRUE	-2.818	0.03336	0.9998	NA	2	0.5	0	4
NM_001142698	5730494M16Rik	transcript	chr18	-	25285724	25327378	3607	2.902	TRUE	-1.239	0.03363	0.9998	NA	30.5	63.5	20	138
NM_175475	Cyp26b1	transcript	chr6	-	84521408	84543804	4751	3.247	TRUE	-1.198	0.03423	0.9998	NA	298	79.5	50.5	171
NM_025539	Nudt2	transcript	chr4	+	41412181	41427959	848	2.918	TRUE	-1.616	0.03446	0.9998	NA	14	54.5	14	149
NM_001177713	Cyp26b1	transcript	chr6	-	84521408	84543902	4700	3.247	TRUE	-1.198	0.03457	0.9998	NA	298	79.5	50.5	171
NM_153288	Npb	transcript	chr11	+	120469791	120470414	549	0.9874	TRUE	-1.493	0.03477	0.9998	NA	54	14.5	10.5	38
NM_008034	Folr1	transcript	chr7	-	109006845	109019197	1286	-0.925	TRUE	-1.904	0.03502	0.9998	NA	141.5	3	5.5	11
NM_172728	Creb5	transcript	chr6	+	53523368	53645826	2873	-1.275	TRUE	-2.232	0.03552	0.9998	NA	3	2	2	9
NM_001163480	Neurl1a	transcript	chr19	+	47303333	47333931	3680	5.359	TRUE	-1.117	0.03577	0.9998	NA	299	368	438.5	743.5
NM_080452	Mrps2	rRNA	chr2	+	28323586	28326697	2079	1.269	TRUE	-1.421	0.03616	0.9998	NA	13.5	18.5	18	46
NM_001166031	Mrps2	rRNA	chr2	+	28323586	28326697	2022	1.269	TRUE	-1.421	0.03618	0.9998	NA	13.5	18.5	18	46
NM_008039	Fpr2	transcript	chr17	+	18024788	18030916	1296	-1.644	TRUE	-2.189	0.03683	0.9998	NA	4	1.5	2.5	7
NM_029365	Med25	transcript	chr7	-	52134756	52147736	2271	4.879	TRUE	-1.124	0.0372	0.9998	NA	789.5	248.5	371.5	529.5
NM_198114	Dagla	transcript	chr19	-	10319755	10379367	5634	6.443	TRUE	-1.108	0.03728	0.9998	NA	1446	734.5	754.5	1549
NM_010047	Dgcr6	transcript	chr16	+	18052953	18071435	1262	4.311	TRUE	-1.07	0.03772	0.9998	NA	92	183.5	97	352.5
NM_198862	Nlgn2	transcript	chr11	-	69636625	69648351	5002	7.199	TRUE	-0.7981	0.03796	0.9998	NA	2230	1506	1520	2448
NM_153520	Opalin	transcript	chr19	-	41137910	41151603	892	4.294	TRUE	-1.053	0.03824	0.9998	NA	372.5	176.5	129.5	342.5
NM_145428	Dhrs7b	transcript	chr11	+	60644133	60671925	1553	3.853	TRUE	-1.066	0.03866	0.9998	NA	176	129.5	91	255.5
NM_001172112	Dhrs7b	transcript	chr11	+	60644133	60671925	1582	3.853	TRUE	-1.066	0.03868	0.9998	NA	176	129.5	91	255.5
NM_001085536	Gm13178	transcript	chr4	-	144293094	144311307	1227	-4.166	FALSE	-3.743	0.03902	NA	NA	0	0	0	1.5
NM_021311	Piwil1	transcript	chr5	+	129242121	129261349	3944	-4.166	FALSE	-3.743	0.03902	NA	NA	0.5	0	0	1.5
NM_027902	Tmprss6	transcript	chr15	-	78270097	78299064	3192	-4.166	FALSE	-3.743	0.03902	NA	NA	3	0	0	1.5
NM_173425	Fam124b	transcript	chr1	-	80195274	80210519	2862	-4.166	FALSE	-3.743	0.03902	NA	NA	0	0	0	1.5
NM_182783	Fam167b	transcript	chr4	-	129254059	129255824	944	-4.166	FALSE	-3.743	0.03902	NA	NA	0.5	0	1.5	1.5
NM_023842	Dsp	transcript	chr13	+	38243163	38290446	9592	3.744	TRUE	-1.41	0.03905	0.9998	NA	403	101.5	52.5	250
NM_010583	Itk	transcript	chr11	-	46138652	46203017	4272	-4.167	FALSE	-3.742	0.03907	NA	NA	2.5	0	0.5	1.5
NM_016982	Vpreb1	transcript	chr16	-	16868494	16869348	768	-4.167	FALSE	-3.742	0.03907	NA	NA	1.5	0	0.5	1.5
NM_021459	Isl1	transcript	chr13	-	117088478	117099896	2526	-4.167	FALSE	-3.742	0.03907	NA	NA	1.5	0	0.5	1.5
NM_026094	Atp8b3	transcript	chr10	-	79982330	80001869	4411	-4.167	FALSE	-3.742	0.03907	NA	NA	0	0	0	1.5
NM_030068	Iqch	transcript	chr9	-	63269428	63450255	3374	-4.167	FALSE	-3.742	0.03907	NA	NA	0	0	0.5	1.5
NM_153408	Neurl3	transcript	chr1	-	36321447	36330270	2583	-4.167	FALSE	-3.742	0.03907	NA	NA	0	0	1	1.5
NM_175249	Psapl1	transcript	chr5	+	36546670	36549216	2547	-4.167	FALSE	-3.742	0.03907	NA	NA	0	0	0	1.5
NM_177352	Gk5	transcript	chr9	+	96019848	96083372	2746	-4.167	FALSE	-3.742	0.03907	NA	NA	0	0	0.5	1.5
NM_198635	Gm5134	transcript	chr10	+	75417259	75472334	2836	-4.167	FALSE	-3.742	0.03907	NA	NA	1.5	0	0	1.5
NR_036590	1700001K23Rik	transcript	chr19	-	53323226	53329695	488	-4.167	FALSE	-3.742	0.03907	NA	NA	1.5	0	0	1.5
NM_001034909	Gm6034	transcript	chr17	+	36179906	36195590	1633	-4.167	FALSE	-3.741	0.03913	NA	NA	1	0	0.5	1.5
NM_001113558	Ucma	transcript	chr2	+	4897168	4906794	884	-4.167	FALSE	-3.741	0.03913	NA	NA	0	0	0	1.5
NM_001163486	Hsd17b13	transcript	chr5	-	104392484	104406407	1284	-4.167	FALSE	-3.741	0.03913	NA	NA	0	0	0	1.5
NM_001165932	Ucma	transcript	chr2	+	4897168	4906794	785	-4.167	FALSE	-3.741	0.03913	NA	NA	0	0	0	1.5
NM_001167746	Dnahc17	transcript	chr11	-	117883037	117990533	14889	-4.167	FALSE	-3.741	0.03913	NA	NA	2.5	0	0.5	1.5
NM_009504	Vdr	transcript	chr15	-	97684858	97738727	4354	-4.167	FALSE	-3.741	0.03913	NA	NA	0	0	0.5	1.5
NM_010275	Gdnf	transcript	chr15	+	7761011	7787575	3509	-4.167	FALSE	-3.741	0.03913	NA	NA	0	0	0.5	1.5
NM_022881	Rgs18	transcript	chr1	-	146599971	146622551	1859	-4.167	FALSE	-3.741	0.03913	NA	NA	0	0	0.5	1.5
NM_026754	Ucma	transcript	chr2	+	4897168	4906794	818	-4.167	FALSE	-3.741	0.03913	NA	NA	0	0	0	1.5
NM_027941	Lrrc34	transcript	chr3	-	30523189	30546740	1840	-4.167	FALSE	-3.741	0.03913	NA	NA	2	0	0	1.5
NM_194335	Naif1	transcript	chr2	+	32305977	32310996	3173	-4.167	FALSE	-3.741	0.03913	NA	NA	1	0	0	1.5
NM_194357	Rya3	transcript	chr2	+	153743966	153758732	1821	-4.167	FALSE	-3.741	0.03913	NA	NA	0	0	0	1.5
NM_001033805	G630016D24Rik	transcript	chr14	+	52636540	52639462	1227	-4.168	FALSE	-3.74	0.03919	NA	NA	3	0	0.5	1.5
NM_001109973	Mdfi	transcript	chr17	-	47952281	47971640	1707	-4.168	FALSE	-3.74	0.03919	NA	NA	2	0	0.5	1.5
NM_001166350	Serpina11	transcript	chr12	-	105218453	105228167	1461	-4.168	FALSE	-3.74	0.03919	NA	NA	0	0	1	1.5
NM_010783	Mdfi	transcript	chr17	-	47952285	47970207	1338	-4.168	FALSE	-3.74	0.03919	NA	NA	2	0	0.5	1.5
NM_011769	Zim1	transcript	chr7	-	6628154	6649143	3501	-4.168	FALSE	-3.74	0.03919	NA	NA	2	0	0	1.5
NM_021381	Prokr1	transcript	chr6	-	87528586	87540695	4056	-4.168	FALSE	-3.74	0.03919	NA	NA	0	0	0	1.5
NM_029232	Tmco5b	transcript	chr2	+	113125889	113137347	1237	-4.168	FALSE	-3.74	0.03919	NA	NA	0.5	0	0	1.5
NM_030710	Slamf6	transcript	chr1	+	173847668	173873999	2443	-4.168	FALSE	-3.74	0.03919	NA	NA	1.5	0	1.5	1.5
NM_178255	Hapln3	transcript	chr7	-	86261913	86275904	1433	-4.168	FALSE	-3.74	0.03919	NA	NA	0.5	0	0.5	1.5
NM_199314	Serpina11	transcript	chr12	-	105218453	105228153	1475	-4.168	FALSE	-3.74	0.03919	NA	NA	0	0	1	1.5
NM_001080964	Sp2	transcript	chr11	-	96814652	96839002	3032	2.118	TRUE	-1.596	0.03944	0.9998	NA	36.5	30.5	31.5	87
NM_030220	Sp2	transcript	chr11	-	96814652	96839002	3035	2.118	TRUE	-1.596	0.03945	0.9998	NA	36.5	30.5	31.5	87
NM_028261	Tmem173	transcript	chr18	-	35893332	35900208	2302	-0.7751	TRUE	-1.811	0.03966	0.9998	NA	5.5	3.5	2.5	12
NM_207207	Mrps26	rRNA	chr2	+	130389493	130391130	962	1.822	TRUE	-1.543	0.03985	0.9998	NA	52.5	24	28.5	69
NM_010840	Mthfr	transcript	chr4	+	147413186	147433671	6008	2.557	TRUE	-0.7251	0.04004	0.9998	NA	64	61.5	25.5	96
NR_037683	Snord42b	transcript	chr11	-	77996561	77996615	55	0.06323	TRUE	-1.534	0.04051	0.9998	NA	6.5	7.5	3.5	20.5
NM_183195	Marveld1	transcript	chr19	+	42221879	42226193	3077	3.155	TRUE	-1.059	0.04108	0.9998	NA	260.5	81	112	157.5
NM_001161798	Mthfr	transcript	chr4	+	147415298	147433671	6085	2.557	TRUE	-0.7251	0.04129	0.9998	NA	64	61.5	25.5	96
NM_001033272	Spata13	transcript	chr14	+	61253566	61383393	7517	3.967	TRUE	-1.121	0.04142	0.9998	NA	312	134	108	278
NM_026316	Aldh3b1	transcript	chr19	-	3913491	3929716	1832	-0.9774	TRUE	-1.838	0.04155	0.9998	NA	8	3	7	10.5
NM_021877	Hr	transcript	chr14	+	70953863	70973349	5481	3.127	TRUE	-1.207	0.04157	0.9998	NA	192.5	71.5	65.5	158
NM_008922	Prim2	transcript	chr1	-	33510656	33726603	1937	-0.9773	TRUE	-1.838	0.04197	0.9998	NA	2	3	1	10.5
NM_013585	Psmb9	transcript	chr17	-	34319044	34324275	806	1.397	TRUE	-1.557	0.04228	0.9998	NA	22	18	24.5	51
NM_011129	39694	transcript	chr11	+	87394633	87404041	1636	7.117	TRUE	-0.9363	0.04233	0.9998	NA	2735	1288	1126	2364
NM_146161	Arhgap24	transcript	chr5	+	102910410	103326956	3152	2.581	TRUE	-0.5909	0.04249	0.9998	NA	73.5	66.5	48	94
NM_029270	Arhgap24	transcript	chr5	+	102910410	103326956	3346	2.581	TRUE	-0.5909	0.04253	0.9998	NA	73.5	66.5	48	94
NM_146146	Lepr	transcript	chr4	+	101390012	101487959	4126	-2.739	FALSE	-2.608	0.04256	NA	NA	1.5	0.5	0.5	3.5
NM_027970	1700023E05Rik	transcript	chr5	+	77445048	77490547	1719	-2.739	FALSE	-2.608	0.04257	NA	NA	2	0.5	0.5	3.5
NM_027013	Scnm1	transcript	chr3	-	94933641	94937934	872	3.98	TRUE	-1.064	0.04272	0.9998	NA	343.5	138.5	195	279.5
NM_053196	Sfxn2	transcript	chr19	+	46647855	46671390	3212	1.758	TRUE	-1.363	0.04349	0.9998	NA	52	26	35	63.5
NM_009891	Chat	transcript	chr14	-	33221389	33279095	2810	-2.747	FALSE	-2.619	0.04389	NA	NA	1.5	0.5	0	3.5
NM_019660	Mycbp	transcript	chr4	+	123582256	123589493	1485	-0.2857	TRUE	-1.64	0.04415	0.9998	NA	6.5	5.5	3	16.5
NM_010444	Nr4a1	transcript	chr15	+	101097277	101105225	2476	2.56	TRUE	-0.7156	0.04436	0.9998	NA	49	63.5	20	96
NM_133190	Cacng8	transcript	chr7	+	3394459	3415366	775	-2.148	TRUE	-2.257	0.0444	0.9998	NA	6	1	1	5
NM_030259	Rilpl2	transcript	chr5	-	124913274	124928244	1260	2.275	TRUE	-1.736	0.04476	0.9998	NA	17.5	30.5	1	99.5
NM_016876	Eif3g	transcript	chr9	-	20698793	20703034	1068	3.46	TRUE	-0.983	0.04488	0.9998	NA	53.5	104	34.5	191.5
NM_001199270	Aldoart1	transcript	chr4	-	72511617	72513668	2052	3.367	TRUE	-1.334	0.04501	0.9998	NA	70.5	85.5	21.5	194
NM_026618	Ccdc56	transcript	chr11	-	101139284	101140262	718	4.064	TRUE	-1.016	0.04506	0.9998	NA	152	152	102	293
NR_004857	LOC100134990	transcript	chr11	-	23458060	23458842	783	-0.3525	TRUE	-1.578	0.04528	0.9998	NA	2.5	5.5	2	15.5
NM_008690	Nfkbie	transcript	chr17	+	45692665	45700117	2421	0.1496	TRUE	-1.52	0.04572	0.9998	NA	14.5	8	9.5	21.5
NM_028889	Efhd1	transcript	chr1	+	89160939	89207366	1805	4.167	TRUE	-1.114	0.04578	0.9998	NA	118.5	163.5	63.5	319.5
NM_001143683	Mpped2	transcript	chr2	+	106533616	106708517	2662	2.809	TRUE	-1.272	0.04589	0.9998	NA	124	59	69.5	129.5
NM_029837	Mpped2	transcript	chr2	+	106535758	106708517	2375	2.809	TRUE	-1.272	0.04609	0.9998	NA	124	59	69.5	129.5
NM_008759	Sebox	transcript	chr11	+	78317015	78318584	1286	1.604	TRUE	-1.424	0.04626	0.9998	NA	37	23	17	57.5
NM_013467	Aldh1a1	transcript	chr19	+	20676472	20717952	2032	4.477	TRUE	-1.027	0.04664	0.9998	NA	338.5	208.5	109	387.5
NM_133771	Memo1	transcript	chr17	-	74600040	74694203	1499	5.104	TRUE	-1.648	0.04742	0.9998	NA	324	220	233	696.5
NM_027179	Tecr	transcript	chr8	-	86095597	86118390	1129	7.231	TRUE	-1.052	0.04744	0.9998	NA	828.5	1421	1150	2646
NM_134118	Tecr	transcript	chr8	-	86095597	86118390	1174	7.231	TRUE	-1.052	0.04745	0.9998	NA	828.5	1421	1150	2646
NM_001005608	Itgb4	transcript	chr11	+	115836039	115869725	6160	0.3986	TRUE	-1.535	0.04762	0.9998	NA	9.5	9.5	4.5	25.5
NM_172053	Adamts16	transcript	chr13	-	70866686	70980688	4974	1.046	TRUE	-1.344	0.04788	0.9998	NA	10	16	24.5	39
NM_133663	Itgb4	transcript	chr11	+	115836039	115869725	6010	0.3987	TRUE	-1.535	0.04827	0.9998	NA	9.5	9.5	4.5	25.5
NM_023386	Rtp4	transcript	chr16	+	23610005	23614308	1573	2.402	TRUE	-1.321	0.04829	0.9998	NA	50.5	41.5	31	98
NM_134114	Sft2d1	transcript	chr17	+	8503968	8520307	1048	4.992	TRUE	-1.154	0.04835	0.9998	NA	545	264	323	580.5
NM_001162926	Fam84b	transcript	chr15	-	60650551	60656635	5563	-2.03	TRUE	-2.443	0.04835	0.9998	NA	5.5	1	0.5	5.5
NM_029659	Styxl1	transcript	chr5	-	136223090	136254255	1652	-2.734	TRUE	-2.61	0.04846	0.9998	NA	2	0.5	2.5	3.5
NM_009864	Cdh1	transcript	chr8	+	109127268	109194146	4413	1.137	TRUE	-1.352	0.04858	0.9998	NA	33	17.5	13	41.5
NM_145559	Slc2a9	transcript	chr5	-	38740512	38893391	3276	0.2231	TRUE	-1.458	0.04867	0.9998	NA	31	8.5	8	22.5
NM_001012363	Slc2a9	transcript	chr5	-	38740512	38874624	3403	0.2231	TRUE	-1.458	0.04868	0.9998	NA	31	8.5	8	22.5
NM_001102414	Slc2a9	transcript	chr5	-	38740512	38871545	3602	0.2231	TRUE	-1.458	0.04871	0.9998	NA	31	8.5	8	22.5
NM_001102415	Slc2a9	transcript	chr5	-	38740512	38871545	3281	0.2231	TRUE	-1.458	0.04871	0.9998	NA	31	8.5	8	22.5
NM_146260	Tmie	transcript	chr9	-	110768550	110782587	2437	-0.5441	TRUE	-1.721	0.04891	0.9998	NA	3	4.5	2	14
NM_028388	Ndufv2	transcript	chr17	-	66428135	66450831	1472	7.529	TRUE	-0.8176	0.04892	0.9998	NA	1578	1882	719	3089
NM_009307	Syt2	transcript	chr1	+	136543258	136645994	3386	0.9928	TRUE	-1.295	0.04892	0.9998	NA	40.5	16	14.5	37
NM_001159581	Mutyh	transcript	chr4	+	116480339	116492036	1736	-0.5147	TRUE	-1.675	0.0493	0.9998	NA	8.5	4.5	2	14
NM_133250	Mutyh	transcript	chr4	+	116480339	116492036	1643	-0.5147	TRUE	-1.675	0.04936	0.9998	NA	8.5	4.5	2	14
NM_001012236	Trex1	transcript	chr9	-	108960446	108961765	1060	3.948	TRUE	-1.193	0.04987	0.9998	NA	341	136	129.5	282.5
