# Supplementary material for: Integrative Transcriptome Profiling of Cognitive Aging and Its Preservation through Ser/Thr Protein Phosphatase Regulation
Source: PLoS One. 2015 Jun 23;10(6):e0130891. doi: 10.1371/journal.pone.0130891 (PMC4478024; doi:10.1371/journal.pone.0130891)
Supplement: S13 Table — (XLSX) [file pone.0130891.s019.xlsx]

## Sheet: S13
S13 Table. Identification of genes differentially expressed in aged EE over aged SH
Identifier	Gene name	Type	Chromosome	Strand	Start	End	Width	log2 Signal	isPresent	log2 Ratio	P-value	FDR	Cluster	Mean EA	Mean EY	Mean SA	Mean SY
NM_001081078	Lct	transcript	chr1	-	130181341	130224895	6166	5.106	TRUE	3.342	3.467e-14	6.623e-10	4	944	82	48.5	282.5
NM_008117	Gh	transcript	chr11	-	106161582	106163124	810	2.476	TRUE	7.247	1.184e-12	1.13e-08	4	170	0.5	0.5	40
NM_011492	Stk11	transcript	chr10	+	79579281	79593215	1621	2.669	TRUE	3.659	3.731e-12	1.782e-08	4	164.5	59	7.5	20
NM_025947	Dynlrb1	transcript	chr2	+	155062269	155076013	686	7.273	TRUE	2.854	1.01e-11	3.861e-08	4	4002	3600	326.5	2601
NM_016753	Lxn	transcript	chr3	-	67261921	67267829	1092	5.176	TRUE	2.816	1.987e-09	5.423e-06	4	900	298	77	654.5
NM_027399	Steap1	transcript	chr5	-	5736322	5749317	1216	0.6189	TRUE	5.222	3.63e-09	8.668e-06	5	41.5	1	0.5	5.5
NM_001013749	Tmem151b	transcript	chr17	-	45678889	45686626	4851	5.7	TRUE	2.338	1.007e-08	1.749e-05	4	1314	731	143	444.5
NM_183151	Mid1	transcript	chrX	+	166317554	166428729	3973	2.828	TRUE	2.39	2.399e-08	2.941e-05	4	171.5	165	18	64.5
NM_010797	Mid1	transcript	chrX	+	166123179	166428729	3811	2.828	TRUE	2.39	2.414e-08	2.941e-05	4	171.5	165	18	64.5
NM_011164	Prl	transcript	chr13	+	27149439	27157072	894	0.4696	TRUE	7.868	2.46e-08	2.941e-05	4	39.5	1	0	12
NM_001163530	Prl	transcript	chr13	+	27149439	27157072	891	0.4695	TRUE	7.868	2.463e-08	2.941e-05	4	39.5	1	0	12
NM_001145433	1810013D10Rik	transcript	chr5	+	53658345	53669779	954	2.93	TRUE	2.325	4.912e-08	4.468e-05	4	185	114	20	121
NM_175427	Fam163b	transcript	chr2	-	26965899	26997997	2946	6.368	TRUE	1.708	5.532e-08	4.803e-05	4	1896	548.5	315.5	947
NM_023842	Dsp	transcript	chr13	+	38243163	38290446	9592	4.093	TRUE	2.061	6.495e-08	5.395e-05	4	403	101.5	52.5	250
NM_145429	Arrb2	transcript	chr11	+	70246155	70254176	1728	3.846	TRUE	2.151	9.902e-08	7.258e-05	4	343.5	177.5	42.5	264.5
NM_013823	Kl	transcript	chr5	+	151755182	151796392	5118	4.649	TRUE	2.609	1.026e-07	7.258e-05	5	663	138.5	57.5	147.5
NM_001033233	Tmprss11a	transcript	chr5	-	86839435	86898015	2657	0.5597	TRUE	5.172	1.138e-07	7.762e-05	5	41	1.5	0.5	2.5
NM_001110227	Kcnj13	transcript	chr1	-	89282859	89291304	1349	3.588	TRUE	4.514	1.732e-07	0.0001141	5	364	13	8	35.5
NM_024283	1500015O10Rik	transcript	chr1	+	43787447	43799409	888	5.829	TRUE	3.799	1.957e-07	0.0001246	5	1684	96	66.5	110
NM_025593	Polr2l	transcript	chr7	-	148657759	148661052	1671	4.716	TRUE	2.358	4.698e-07	0.0002805	4	625.5	421	73.5	650.5
NM_001122889	Epha7	transcript	chr4	+	28740295	28874603	3272	5.822	TRUE	1.868	7.634e-07	0.0004123	4	1316	344	200	485.5
NM_020516	Slc16a8	transcript	chr15	-	79081446	79085178	1791	0.9848	TRUE	5.664	8.156e-07	0.0004211	5	58.5	1.5	0.5	1.5
NM_010141	Epha7	transcript	chr4	+	28740295	28894649	6732	5.341	TRUE	1.674	9.118e-07	0.0004355	4	915.5	307.5	158	571.5
NM_198298	Helz	transcript	chr11	+	107409274	107548257	6218	1.52	TRUE	2.873	1.6e-06	0.0007106	4	70.5	47.5	5	27
NM_020568	Plin4	transcript	chr17	-	56240014	56249225	5755	3.879	TRUE	1.943	2.646e-06	0.001053	4	348.5	112	49.5	116.5
NM_015744	Enpp2	transcript	chr15	-	54670453	54751701	3242	7.863	TRUE	2.554	4.099e-06	0.001566	5	6252	812.5	551.5	1156
NM_001111140	Lrrc10b	transcript	chr19	-	10529861	10531937	2077	4.782	TRUE	1.779	4.958e-06	0.001691	4	635.5	304	99.5	469
NM_001081149	Myst3	transcript	chr8	+	23970011	24053734	9126	2.907	TRUE	1.876	8.181e-06	0.002412	4	171.5	229.5	26.5	119.5
NM_001013758	Lingo3	transcript	chr10	-	80295548	80306784	3437	4.177	TRUE	1.635	8.525e-06	0.002467	4	403	126	73	217
NM_010261	Rabac1	transcript	chr7	-	25754769	25757747	875	5.745	TRUE	2.244	9.152e-06	0.002553	4	1246	671	159.5	1071
NM_026585	D6Wsu116e	transcript	chr6	+	116158051	116212689	4297	4.71	TRUE	1.657	9.896e-06	0.002662	4	589.5	552	101	562
NM_001081194	Kcnh4	transcript	chr11	-	100601692	100621092	3784	1.559	TRUE	2.389	1.063e-05	0.002821	4	69	37.5	7.5	56.5
NM_001164767	Robo3	transcript	chr9	-	37223630	37240760	4726	3.487	TRUE	1.828	1.743e-05	0.003871	4	258	68.5	39	110
NM_001136077	Enpp2	transcript	chr15	-	54670921	54751516	2745	5.26	TRUE	2.604	1.851e-05	0.004017	5	1036	117	86	166.5
NM_001101503	A230065H16Rik	transcript	chr12	+	112645020	112650288	657	-0.04103	TRUE	3.579	3.316e-05	0.006399	4	23.5	2.5	1	21.5
NM_139221	Defb11	transcript	chr8	-	23015846	23016904	339	-0.01872	TRUE	7.426	3.552e-05	0.006587	5	29.5	0.5	0	1.5
NM_001048139	Bdnf	transcript	chr2	+	109516054	109567200	4161	5.793	TRUE	1.609	3.786e-05	0.00681	4	1236	636	235	533
NM_001048142	Bdnf	transcript	chr2	+	109533720	109567200	4009	5.793	TRUE	1.609	3.803e-05	0.00681	4	1236	636	235	533
NM_010094	Lefty1	transcript	chr1	+	182865170	182868532	1604	5.556	TRUE	2.34	3.807e-05	0.00681	4	1132	364	142	517
NM_001048141	Bdnf	transcript	chr2	+	109532593	109567200	4001	5.793	TRUE	1.61	3.823e-05	0.00681	4	1236	638	235	533.5
NM_007540	Bdnf	transcript	chr2	+	109514857	109567200	4302	5.793	TRUE	1.609	3.85e-05	0.00681	4	1236	638.5	235	533
NM_001085521	Tmem90b	transcript	chr2	+	149656519	149830128	2055	5.365	TRUE	1.933	3.89e-05	0.006817	4	969	510.5	153.5	408
NM_007976	F5	transcript	chr1	+	166081990	166150405	7406	2.677	TRUE	3.239	4.054e-05	0.006914	5	181	12.5	9.5	4.5
NM_029091	Klc4	transcript	chr17	-	46767580	46782093	2322	2.857	TRUE	1.81	4.502e-05	0.00761	4	163	162.5	24.5	72.5
NM_177271	Samd5	transcript	chr10	-	9347057	9395006	2495	0.8319	TRUE	1.722	4.849e-05	0.008125	4	36	13	6	23.5
NM_008034	Folr1	transcript	chr7	-	109006845	109019197	1286	2.276	TRUE	3.723	5.487e-05	0.008735	5	141.5	3	5.5	11
NM_178934	Slc2a12	transcript	chr10	+	22364817	22423686	3762	3.018	TRUE	2.501	5.614e-05	0.008791	5	213	47	19	52
NR_027967	Hhatl	transcript	chr9	-	121693134	121700238	1750	4.202	TRUE	1.443	5.741e-05	0.008917	4	399.5	121.5	80	187
NM_029095	Hhatl	transcript	chr9	-	121693134	121701625	1870	4.202	TRUE	1.443	5.911e-05	0.009033	4	399.5	121.5	80	187
NM_025988	Acbd4	transcript	chr11	+	102963002	102973513	2076	3.59	TRUE	1.839	6.649e-05	0.009618	4	273	202.5	40	189
NM_013697	Ttr	transcript	chr18	+	20823751	20832827	1221	-0.4633	TRUE	6.945	6.977e-05	0.009674	5	21	2	0	4.5
NM_153540	C85492	transcript	chr9	-	121890724	121905144	2369	2.084	TRUE	2.149	6.988e-05	0.009674	4	96.5	112.5	12.5	80.5
NM_010664	Krt18	transcript	chr15	+	101858647	101862457	1400	1.258	TRUE	3.356	7.506e-05	0.01032	5	66.5	5	3.5	6.5
NM_025312	Sostdc1	transcript	chr12	+	37040756	37045039	1751	3.897	TRUE	2.781	7.766e-05	0.0106	5	410.5	48	30.5	34
NM_001166067	Slc4a5	transcript	chr6	+	83187369	83254939	5124	1.548	TRUE	3.848	8.684e-05	0.01168	5	85	2	3	5
NM_007739	Col8a1	transcript	chr16	-	57624369	57754850	5110	1.338	TRUE	2.998	9.264e-05	0.01229	5	68	16	4.5	11.5
NM_011582	Thbs4	transcript	chr13	-	93521541	93564773	3202	3.586	TRUE	1.605	9.821e-05	0.01294	4	264.5	97.5	48	131.5
NM_172469	Clic6	transcript	chr16	+	92498392	92541486	3743	1.116	TRUE	3.355	0.0001088	0.01414	5	60	2.5	3	5.5
NM_008913	Ppp3ca	transcript	chr3	+	136333734	136598743	2194	7.004	TRUE	1.252	0.0001465	0.01854	4	2669	1954	608	2750
NM_201255	Krt9	transcript	chr11	-	100048095	100054560	2580	0.9116	TRUE	2.463	0.0001664	0.02042	4	44.5	7	4.5	26
NM_007472	Aqp1	transcript	chr6	+	55286293	55298549	2760	0.1331	TRUE	4.769	0.0001722	0.02095	5	31.5	1	0.5	2.5
NM_029007	Fam84a	transcript	chr12	-	14154404	14158844	3380	6.658	TRUE	1.206	0.000198	0.02364	4	2101	1059	516	1216
NM_134159	Il17rc	transcript	chr6	+	113421449	113433132	2272	-1.307	TRUE	5.986	0.0002041	0.02406	4	10	8.5	0	6
NM_007969	Expi	transcript	chr11	+	83522506	83524862	544	-0.7288	TRUE	3.792	0.0002159	0.02525	4	14.5	16.5	0.5	6.5
NM_009349	Inmt	transcript	chr6	-	55120621	55124984	1023	2.425	TRUE	1.635	0.0002168	0.02525	4	117	34.5	20	24.5
NM_001002927	Penk	transcript	chr4	-	4060683	4065592	1412	1.74	TRUE	2.35	0.0002337	0.02689	4	77	156	9	116
NM_016853	Stac	transcript	chr9	-	111463938	111592720	2515	2.394	TRUE	1.71	0.0002373	0.02704	4	114	31	19	50
NM_134006	Rdh5	transcript	chr10	-	128350647	128356353	1260	0.2968	TRUE	3.466	0.0002421	0.02705	5	32.5	12.5	1.5	13
NR_015558	5031425F14Rik	transcript	chr2	+	166272951	166284270	1636	-1.377	TRUE	5.91	0.0002595	0.0285	4	9.5	1.5	0	4.5
NR_030696	9930014A18Rik	transcript	chr15	+	60654520	60662955	5130	1.151	TRUE	2.22	0.0002768	0.03004	4	50	15.5	6	18.5
NM_021391	Ppp1r1a	transcript	chr15	-	103360710	103368423	1295	8.422	TRUE	1.533	0.0002783	0.03004	4	7564	2516	1432	2880
NM_001035246	Trpm3	transcript	chr19	+	22767109	22843870	3851	0.3874	TRUE	3.578	0.000318	0.03371	5	36	1.5	1.5	7
NM_175475	Cyp26b1	transcript	chr6	-	84521408	84543804	4751	3.706	TRUE	1.633	0.0003197	0.03371	4	298	79.5	50.5	171
NM_001177713	Cyp26b1	transcript	chr6	-	84521408	84543902	4700	3.706	TRUE	1.633	0.0003218	0.03371	4	298	79.5	50.5	171
NM_001013390	Scn4b	transcript	chr9	+	44947125	44962144	4244	3.237	TRUE	1.373	0.0003229	0.03371	4	199	46.5	42.5	112.5
NM_030708	Zfhx4	transcript	chr3	+	5218554	5415855	13874	2.895	TRUE	1.433	0.0003304	0.0343	4	157	55.5	32.5	71.5
NM_138942	Dbh	transcript	chr2	+	27021027	27038724	2282	-1.402	TRUE	5.89	0.0003453	0.03566	5	9.5	2.5	0	4
NM_001039692	Arhgap12	transcript	chr18	-	6024448	6136096	5032	7.036	TRUE	1.161	0.0003596	0.03683	4	2686	1335	679.5	1809
NM_029277	Arhgap12	transcript	chr18	-	6024448	6136096	4957	7.036	TRUE	1.161	0.0003606	0.03683	4	2686	1335	679.5	1809
NM_007970	Ezh1	transcript	chr11	-	101052429	101087764	4194	4.095	TRUE	1.479	0.0003755	0.03808	4	373.5	231.5	78	175
NM_001037764	Rai1	transcript	chr11	+	59953584	60012697	7125	3.574	TRUE	1.476	0.0003842	0.03812	4	253.5	235	52.5	158
NM_009021	Rai1	transcript	chr11	+	59918515	60012697	7348	3.576	TRUE	1.478	0.0003854	0.03812	4	254	235.5	52.5	158.5
NM_198411	Inf2	transcript	chr12	+	113826995	113853768	4601	4.552	TRUE	1.441	0.0004012	0.03885	4	513	238.5	105	370.5
NM_001038608	Txnl4a	transcript	chr18	+	80403537	80409471	1683	5.842	TRUE	1.381	0.0004075	0.03885	4	1212	932.5	272	932
NM_001042408	Txnl4a	transcript	chr18	+	80403606	80409471	1659	5.842	TRUE	1.381	0.0004077	0.03885	4	1212	932.5	272	932
NM_178604	Txnl4a	transcript	chr18	+	80403585	80409471	1795	5.842	TRUE	1.381	0.0004078	0.03885	4	1212	932.5	272	932
NM_013891	Spdef	transcript	chr17	-	27851392	27865896	1824	-1.451	TRUE	5.85	0.0004221	0.03885	4	9	6	0	6.5
NM_183152	Plk5	transcript	chr10	+	79819204	79828234	2112	2.267	TRUE	1.567	0.000447	0.03885	4	103.5	42.5	19	90.5
NM_016974	Dbp	transcript	chr7	+	52960617	52965573	1678	7.506	TRUE	1.33	0.0004677	0.03885	4	3866	1477	890.5	2026
NM_018741	Igfbpl1	transcript	chr4	-	45822379	45839699	2729	-0.4414	TRUE	3.132	0.0004931	0.0398	4	17.5	5	1	23.5
NM_009729	Atp6v0c	transcript	chr17	-	24300833	24306374	1151	8.383	TRUE	1.637	0.0004966	0.0398	4	7467	5560	1238	3977
NR_037854	Atp6v0c-ps2	transcript	chr17	-	24300832	24306340	1118	8.383	TRUE	1.637	0.0004989	0.0398	4	7467	5560	1238	3977
NM_133680	Hiatl1	transcript	chr13	-	65166338	65214290	3472	4.919	TRUE	1.333	0.0005299	0.04115	4	642	703	135	483
NM_001083901	Hiatl1	transcript	chr13	-	65166338	65214290	3375	4.919	TRUE	1.333	0.0005432	0.04167	4	642	703	135	483
NM_009154	Sema5a	transcript	chr15	+	32174568	32626096	10809	3.583	TRUE	1.477	0.0005551	0.04176	4	260	162.5	53.5	136.5
NM_022017	Trpv4	transcript	chr5	-	115072163	115108430	3226	2.002	TRUE	2.453	0.0005651	0.04184	5	104.5	14	10.5	10
NM_001128597	Gpank1	transcript	chr17	+	35258441	35261760	1506	2.972	TRUE	1.391	0.0005818	0.0421	4	163.5	197	34	199.5
NM_017478	Copg2	transcript	chr6	-	30698411	30846760	3125	4.395	TRUE	1.428	0.0005846	0.04214	4	443.5	444	89	307.5
NM_010835	Msx1	transcript	chr5	-	38211730	38215824	1931	4.28	TRUE	1.508	0.0006053	0.04338	5	438	158	83	220
NM_032460	Gpank1	transcript	chr17	+	35259897	35261760	1304	2.969	TRUE	1.386	0.0006088	0.04338	4	163	197	34	198.5
NM_009936	Col9a3	transcript	chr2	+	180332927	180356890	2846	4.734	TRUE	1.629	0.0006342	0.04366	5	620	144	103	162.5
NM_016675	Cldn2	transcript	chrX	+	136335347	136345927	3066	0.9522	TRUE	3.501	0.0006537	0.04381	5	55	3.5	2.5	4
NM_027711	Iqgap2	transcript	chr13	-	96397132	96661877	5771	2.152	TRUE	1.567	0.0006605	0.04381	4	95.5	54	18	143
NM_001102468	Calml4	transcript	chr9	+	62705911	62723724	719	2.901	TRUE	2.096	0.0007107	0.04651	5	188	34	22.5	40.5
NM_138304	Calml4	transcript	chr9	+	62705911	62723724	860	2.901	TRUE	2.096	0.0007109	0.04651	5	188	34	22.5	40.5
NM_023598	Arid5b	transcript	chr10	-	67558341	67741474	4494	-0.5521	TRUE	3.034	0.0007718	0.04975	4	16	10.5	1	11
NM_174998	Hpcal4	transcript	chr4	+	122860747	122871942	4652	7.789	TRUE	1.425	0.000788	0.05018	4	4594	5444	985	5322
NM_007678	Cebpa	transcript	chr7	+	35904312	35906951	2640	5.418	TRUE	1.118	0.0007988	0.0507	4	867	477	220.5	520
NM_011256	Pitpnm2	transcript	chr5	-	124568699	124666427	6620	5.442	TRUE	1.187	0.0008361	0.05263	4	888.5	511.5	221.5	634.5
NM_011037	Pax2	transcript	chr19	+	44831884	44912359	3027	-0.9236	TRUE	3.569	0.0008669	0.05384	4	12.5	2.5	0.5	7
NM_029821	1190003J15Rik	transcript	chr7	+	148021395	148023867	675	1.383	TRUE	1.724	0.0008681	0.05384	4	57	26	9.5	21.5
NM_172928	Dclk3	transcript	chr9	+	111341585	111392115	3498	1.067	TRUE	1.848	0.0008741	0.05404	4	46	22	7	45
NM_144841	Otx2	transcript	chr14	-	49277859	49282547	1724	0.6557	TRUE	3.906	0.000908	0.05538	5	45.5	3	1.5	9.5
NM_207624	Ace	transcript	chr11	+	105829259	105851278	4906	3.892	TRUE	1.867	0.0009939	0.05933	5	362.5	87	55.5	135.5
NM_009598	Ace	transcript	chr11	+	105836522	105851278	3129	3.88	TRUE	1.867	0.001002	0.0596	5	359.5	87	55	135
NM_170673	Cpne9	transcript	chr6	+	113232301	113255565	2779	3.818	TRUE	1.469	0.001038	0.06082	4	314.5	119.5	62	149.5
NM_018827	Crlf1	transcript	chr8	+	73017055	73027980	1646	4.546	TRUE	1.366	0.001126	0.06402	4	504.5	245	111	280
NM_029035	Spsb1	transcript	chr4	-	149270393	149329115	3054	5.28	TRUE	1.169	0.001173	0.06563	4	801	373	194	466.5
NM_028004	Ttn	transcript	chr2	-	76542041	76820604	81931	0.2176	TRUE	2.878	0.001183	0.06565	4	29.5	6	2	12
NM_011652	Ttn	transcript	chr2	-	76542041	76820604	101674	0.2175	TRUE	2.878	0.001185	0.06565	4	29.5	6	2	12
NM_172479	Slc38a5	transcript	chrX	+	7848518	7857302	1854	1.587	TRUE	1.639	0.001194	0.06573	4	65.5	31.5	11.5	31.5
NM_153114	Otos	transcript	chr1	-	94540795	94545418	704	0.972	TRUE	2.014	0.00121	0.06622	5	45.5	6.5	6	28
NM_001114662	Mfsd4	transcript	chr1	-	133933360	133964639	3838	3.109	TRUE	1.263	0.001307	0.07017	4	175.5	84	41	145
NM_133733	9030425E11Rik	transcript	chr9	+	40494047	40592129	2929	3.975	TRUE	1.282	0.001311	0.07017	4	332	158	73	231
NM_147217	Gprc5c	transcript	chr11	+	114713344	114730410	2020	-0.675	TRUE	2.891	0.001377	0.07333	4	14.5	7.5	1	7.5
NM_001110338	Gprc5c	transcript	chr11	+	114712854	114730410	1810	-0.675	TRUE	2.891	0.001378	0.07333	4	14.5	7.5	1	7.5
NM_016668	Bhmt	transcript	chr13	-	94386846	94407713	2071	-1.621	TRUE	5.7	0.001387	0.07338	5	8.5	0	0	1
NM_015745	Rbp3	transcript	chr14	+	34767208	34777402	5276	-1.4	TRUE	5.967	0.001429	0.07522	4	10.5	0	0	1
NM_172693	Galnt12	transcript	chr4	+	47104825	47135914	2216	-1.746	TRUE	5.55	0.00146	0.07586	4	7.5	3.5	0	2
NM_011110	Pla2g5	transcript	chr4	-	138355162	138375172	1975	-0.2339	TRUE	2.839	0.001484	0.07641	5	21	1.5	1.5	5
NM_001005424	Gm996	transcript	chr2	-	25430936	25435619	4684	4.018	TRUE	1.212	0.001503	0.07716	4	331	237	81.5	351
NM_011917	Xrn2	transcript	chr2	+	146838796	146903733	3367	3.849	TRUE	1.411	0.001534	0.07819	4	311.5	260.5	68.5	143.5
NM_054103	Stk33	transcript	chr7	-	116422730	116582567	2394	-0.3756	TRUE	2.65	0.001546	0.07846	4	18	17	1.5	12.5
NM_030259	Rilpl2	transcript	chr5	-	124913274	124928244	1260	-0.4258	TRUE	3.188	0.001562	0.07893	4	17.5	30.5	1	99.5
NM_021346	Zfp318	transcript	chr17	+	46520715	46557867	3919	-1.806	TRUE	5.489	0.001586	0.07996	4	7	19.5	0	17.5
NM_033525	Npnt	transcript	chr3	-	132545659	132613255	3720	-0.005127	TRUE	2.331	0.001628	0.08163	4	22.5	16	2.5	18
NM_001029836	Npnt	transcript	chr3	-	132545659	132613255	3669	-0.005246	TRUE	2.331	0.001635	0.08175	4	22.5	16	2.5	18
NM_033602	Peli2	transcript	chr14	+	48740544	48880558	5849	2.834	TRUE	1.264	0.00164	0.08182	4	146	129	33	165.5
NM_015825	Sh3bgr	transcript	chr16	+	96422077	96450540	1321	-0.3953	TRUE	2.596	0.0017	0.08427	4	17.5	6	1.5	12.5
NM_023653	Wnt2	transcript	chr6	-	17938940	17980445	2115	1.041	TRUE	1.734	0.001769	0.08576	4	44.5	21	7.5	25.5
NM_026161	C1qtnf4	transcript	chr2	+	90725943	90730683	1365	7.755	TRUE	1.476	0.001769	0.08576	4	4694	2718	847.5	2952
NM_010338	Gpr37	transcript	chr6	-	25618523	25639980	3205	6.458	TRUE	1.282	0.001867	0.08903	4	1836	879	459	928.5
NM_207233	C1ql2	transcript	chr1	+	122237159	122239751	2000	5.218	TRUE	1.1	0.00187	0.08903	4	748	545	196	645
NM_177615	Slc26a10	transcript	chr10	-	126609482	126617701	2215	1.554	TRUE	1.673	0.001873	0.08903	4	64.5	12	10.5	18
NM_030060	Batf3	transcript	chr1	+	192922293	192932822	712	1.698	TRUE	1.585	0.001933	0.09161	4	69	10	12.5	23.5
NM_198000	1700001O22Rik	transcript	chr2	-	30651089	30657227	1404	3.212	TRUE	1.276	0.002006	0.09484	4	190	65	42	75
NM_001025431	Btbd3	transcript	chr2	+	138082320	138113158	4638	8.356	TRUE	1.302	0.002066	0.09745	4	6996	4454	1586	4512
NM_145534	Btbd3	transcript	chr2	+	138104229	138113158	4940	8.357	TRUE	1.302	0.002082	0.09798	4	7000	4456	1587	4512
NR_028486	1700001O22Rik	transcript	chr2	-	30651089	30659177	980	3.204	TRUE	1.264	0.002107	0.09826	4	188.5	65	42	71.5
NR_028487	1700001O22Rik	transcript	chr2	-	30651089	30659177	944	3.204	TRUE	1.264	0.002109	0.09826	4	188.5	65	42	71.5
NM_008049	Ftl2	transcript	chr4	+	125181289	125182245	957	3.048	TRUE	1.721	0.00217	0.1006	4	180.5	96	28	247.5
NM_028903	Scara5	transcript	chr14	+	66285240	66383663	3794	0.2106	TRUE	3.407	0.002291	0.1047	5	32	6	1.5	4
NM_028291	Pan3	transcript	chr5	+	148242156	148360077	4628	3.763	TRUE	1.221	0.002296	0.1047	4	280.5	275.5	65.5	170
NM_178906	AI593442	transcript	chr9	-	52481147	52487534	5617	6.582	TRUE	0.9627	0.002342	0.1058	4	1884	1002	540	867
NM_021879	Oca2	transcript	chr7	+	63495141	63791887	3120	1.205	TRUE	1.8	0.002366	0.1058	5	52.5	17	8	17.5
NM_146257	Slc29a4	transcript	chr5	+	143178055	143198443	2789	4.544	TRUE	1.231	0.002366	0.1058	4	490	244	117	376.5
NM_001099633	Dnahc9	transcript	chr11	-	65644826	65982053	13774	-0.2502	TRUE	2.398	0.002608	0.1135	4	19	13	2	12
NM_008495	Lgals1	transcript	chr15	+	78757155	78760895	800	5.803	TRUE	1.107	0.002654	0.1149	4	1134	466.5	284	462.5
NM_178755	Agbl2	transcript	chr2	+	90622901	90656388	3462	1.373	TRUE	1.571	0.002657	0.1149	4	55.5	14.5	10	23.5
NM_023113	Aspa	transcript	chr11	-	73118490	73138136	1534	3.019	TRUE	1.195	0.002715	0.1171	4	163.5	91	41	122.5
NM_011937	Gnpda1	transcript	chr18	-	38487191	38498647	2300	0.02053	TRUE	2.271	0.002813	0.1192	4	22.5	18.5	2.5	19
NM_175628	A2m	transcript	chr6	+	121586191	121629256	4671	0.686	TRUE	1.649	0.002814	0.1192	5	35	18.5	6	25.5
NM_145426	Mfap3	transcript	chr11	+	57332167	57347319	4864	2.73	TRUE	1.2	0.002864	0.1206	4	134.5	122	32	104.5
NM_180599	Mfap3	transcript	chr11	+	57332167	57347319	4828	2.73	TRUE	1.2	0.002866	0.1206	4	134.5	122	32	104.5
NM_183138	Tet3	transcript	chr6	-	83312368	83391672	10906	2.302	TRUE	1.413	0.002887	0.1212	4	104.5	117	20.5	133
NM_011352	Sema7a	transcript	chr9	+	57787942	57810672	3275	3.362	TRUE	1.154	0.002942	0.1222	4	204	119.5	51	127.5
NM_026231	Gstcd	transcript	chr3	-	132645515	132754704	2619	-1.953	TRUE	5.344	0.002989	0.1231	4	6.5	7	0	2.5
NM_029236	Bcdin3d	transcript	chr15	-	99300515	99305161	1271	1.026	TRUE	1.838	0.003063	0.125	4	45.5	39	6.5	41.5
NM_001110331	Eci2	transcript	chr13	-	35069617	35086013	1426	4.398	TRUE	1.193	0.003116	0.1267	4	422.5	374	105.5	407
NM_001110332	Eci2	transcript	chr13	-	35069617	35086013	1416	4.398	TRUE	1.193	0.003154	0.1276	4	422.5	374	105.5	407
NM_011868	Eci2	transcript	chr13	-	35069617	35085996	1593	4.398	TRUE	1.193	0.003166	0.1276	4	422.5	374	105.5	407
NM_020626	Tmem27	transcript	chrX	+	160528119	160556791	1262	-1.133	TRUE	3.35	0.003182	0.1277	5	11	1	0.5	1
NM_134103	Il1rap	transcript	chr16	+	26581791	26702440	2352	1.074	TRUE	1.604	0.003311	0.1305	4	44.5	41.5	8	25
NM_177644	Rasal2	transcript	chr1	-	159065314	159342726	10046	6.725	TRUE	0.906	0.003312	0.1305	4	2049	1158	602.5	1165
NM_011993	Dpysl4	transcript	chr7	+	146271900	146287690	2639	-0.1684	TRUE	2.461	0.003321	0.1305	4	20	42.5	2	26.5
NM_008116	Ggt1	transcript	chr10	+	75036338	75048927	2022	0.7353	TRUE	1.423	0.003337	0.1307	4	33.5	10.5	7	9
NM_133930	Creld1	transcript	chr6	+	113433563	113443332	2034	5.765	TRUE	1.06	0.003358	0.1312	4	1092	783	287.5	583.5
NM_001167861	Wipf3	transcript	chr6	+	54402877	54453762	4102	9.827	TRUE	1.316	0.003613	0.1386	4	19340	7432	4188	12030
NM_001167860	Wipf3	transcript	chr6	+	54402877	54453762	4204	9.835	TRUE	1.315	0.003652	0.1398	4	19450	7468	4214	12080
NM_010118	Egr2	transcript	chr10	+	67000617	67004936	2965	0.7184	TRUE	1.475	0.003746	0.1425	4	33.5	33.5	6.5	36
NM_027127	Gpx8	transcript	chr13	-	113832971	113836596	1016	3.351	TRUE	1.429	0.003772	0.1433	5	227.5	98.5	43	98
NM_024495	Car13	transcript	chr3	+	14641727	14663002	2299	-0.8158	TRUE	2.715	0.003798	0.1436	4	13	1.5	1	9
NM_153089	Ppp1r16b	transcript	chr2	+	158492469	158592070	6370	7.77	TRUE	1.033	0.003846	0.1436	4	4366	2036	1190	2062
NM_001080941	Zfp429	transcript	chr13	-	67490265	67500703	2031	0.248	TRUE	2.068	0.003888	0.1447	4	26.5	20	3.5	23.5
NM_172564	Tns4	transcript	chr11	-	98926992	98950620	4755	-0.9848	TRUE	3.537	0.003899	0.1447	5	13	2	0.5	3
NM_001159662	Ppp1r16b	transcript	chr2	+	158492871	158592070	6392	7.77	TRUE	1.033	0.0039	0.1447	4	4366	2036	1190	2062
NM_134110	Kcne2	transcript	chr16	+	92292634	92298378	1694	-1.911	TRUE	5.418	0.003987	0.1476	5	7	2	0	1
NM_133994	Gstt3	transcript	chr10	-	75236867	75244159	1873	2.809	TRUE	1.142	0.004042	0.1494	4	141	53	35	94.5
NM_029711	Arpc2	transcript	chr1	+	74283124	74314787	1597	7.497	TRUE	1.35	0.00405	0.1494	4	3872	1964	919.5	2189
NM_175088	Mdfic	transcript	chr6	+	15670661	15752169	3435	2.108	TRUE	1.487	0.004096	0.1508	5	95	27.5	18.5	30.5
NM_027085	Clic3	transcript	chr2	+	25312363	25314292	799	-1.913	TRUE	5.417	0.004113	0.1508	5	7	1.5	0	1.5
NM_009920	Cnih2	transcript	chr19	-	5092871	5098418	1237	5.989	TRUE	1.165	0.004202	0.1533	4	1263	1012	310	1073
NM_030109	Sf3b2	transcript	chr19	-	5273921	5295455	3233	2.564	TRUE	1.265	0.004267	0.1547	4	120	112.5	29	83.5
NM_001122954	Pla2g5	transcript	chr4	-	138355162	138419384	2133	-0.4042	TRUE	2.653	0.004289	0.1547	5	18.5	1.5	1.5	5
NM_053092	Kars	tRNA	chr8	-	114517340	114535205	1993	3.059	TRUE	1.115	0.004292	0.1547	4	165.5	149	42.5	144
NM_031257	Plekha2	transcript	chr8	-	26149617	26212283	4984	4.755	TRUE	1.21	0.004383	0.1568	4	566	202	142	249.5
NM_025412	Pycrl	transcript	chr15	-	75746893	75751990	1353	-0.127	TRUE	2.112	0.004496	0.1585	4	20	60.5	2.5	51
NM_026505	Bambi	transcript	chr18	+	3507955	3516402	5040	3.809	TRUE	1.113	0.004538	0.1592	4	281	133.5	73	188
NM_009026	Rasd1	transcript	chr11	-	59776685	59778444	1607	5.733	TRUE	1.047	0.004541	0.1592	4	1058	640	292.5	838
NM_001033346	Lrrc55	transcript	chr2	-	85028228	85036856	2900	4.198	TRUE	1.029	0.004555	0.1593	4	363.5	198	97	210.5
NM_001130868	Kars	tRNA	chr8	-	114517340	114535205	2173	3.073	TRUE	1.108	0.004575	0.1593	4	167	151	43	145
NM_027018	Glipr1l1	transcript	chr10	+	111497245	111515566	896	-2.152	TRUE	5.137	0.004597	0.1593	4	5.5	1	0	4
NM_015829	Slc25a13	transcript	chr6	-	5991218	6167173	3122	2.243	TRUE	1.272	0.004629	0.1593	4	98	43.5	22	55
NM_001177572	Slc25a13	transcript	chr6	-	5991218	6167173	3119	2.243	TRUE	1.272	0.004632	0.1593	4	98	43.5	22	55
NM_009773	Bub1b	transcript	chr2	+	118423947	118467328	3669	2.557	TRUE	1.213	0.00471	0.1604	4	117.5	83.5	28.5	84.5
NM_022325	Ctsz	transcript	chr2	-	174252995	174264493	1393	5.928	TRUE	1.036	0.004764	0.1616	4	1227	604.5	335.5	692.5
NM_031868	Ppp1ca	transcript	chr19	+	4192174	4195419	1363	6.325	TRUE	1.105	0.00494	0.1673	4	1630	1044	385.5	1838
NM_018790	Arc	transcript	chr15	-	74499513	74503000	3057	5.749	TRUE	1.58	0.005042	0.1693	4	1213	500.5	194.5	805
NM_153288	Npb	transcript	chr11	+	120469791	120470414	549	1.338	TRUE	1.486	0.005078	0.1699	4	54	14.5	10.5	38
NM_010757	Mafk	transcript	chr5	+	140267490	140278606	2825	4.292	TRUE	0.9726	0.005169	0.1723	4	379.5	282	108	249.5
NM_009369	Tgfbi	transcript	chr13	+	56710964	56740700	2678	2.111	TRUE	1.385	0.005199	0.1727	5	92.5	41	19	67.5
NM_031170	Krt8	transcript	chr15	-	101827142	101834773	1805	-2.09	TRUE	5.221	0.005231	0.1735	5	6	4.5	0	3.5
NM_009622	Adcy1	transcript	chr11	+	6963492	7078508	12258	8.044	TRUE	1.036	0.005334	0.176	4	5262	3141	1388	3966
NM_024435	Nts	transcript	chr10	-	101944390	101953052	1180	2.456	TRUE	1.184	0.005416	0.1781	4	109	61	27	62
NM_012045	Pla2g2f	transcript	chr4	-	138306448	138313513	2437	0.7473	TRUE	2.027	0.005504	0.1803	4	38	5.5	5	16
NM_199468	Zcchc5	transcript	chrX	-	104032421	104035982	2947	1.329	TRUE	1.382	0.00559	0.1822	4	52	27.5	11	35
NM_008806	Pde6b	transcript	chr5	+	108817392	108860761	2816	-2.18	TRUE	5.116	0.005599	0.1822	4	5.5	2.5	0	2.5
NM_026615	Urm1	transcript	chr2	+	29682909	29700516	2143	4.271	TRUE	0.9837	0.0057	0.1851	4	374	178	109	207.5
NM_026355	Ergic2	transcript	chr6	-	148132505	148160896	1459	-0.6612	TRUE	2.309	0.005707	0.1851	4	14	8	1.5	6
NM_009207	Slc4a2	transcript	chr5	+	23931050	23946765	4176	0.8007	TRUE	2.093	0.005776	0.1867	4	41.5	27	5	20.5
NM_177465	Umodl1	transcript	chr17	+	31091628	31147655	5043	-0.5675	TRUE	2.381	0.005802	0.1872	4	15	3.5	1.5	11.5
NM_007679	Cebpd	transcript	chr16	+	15887379	15889638	2260	5.361	TRUE	0.9326	0.005846	0.1874	4	801	487.5	233.5	470
NM_027391	Iyd	transcript	chr10	-	6791664	6806262	1540	1.961	TRUE	1.454	0.005914	0.1874	4	84.5	35.5	16.5	53
NM_001081187	Htra4	transcript	chr8	-	26135400	26149434	2181	1.584	TRUE	1.447	0.00607	0.191	4	64.5	27.5	13	28.5
NM_015806	Mapk6	transcript	chr9	-	75234708	75257821	4084	3.952	TRUE	1.048	0.0061	0.1913	4	306	371	83	244
NM_027418	Mapk6	transcript	chr9	-	75234708	75257166	4090	3.95	TRUE	1.045	0.006354	0.1983	4	305.5	371	83	243.5
NM_015786	Hist1h1c	transcript	chr13	+	23830676	23832236	1561	3.191	TRUE	1.074	0.006382	0.1989	4	181	75.5	49	131.5
NM_001037740	Fam40b	transcript	chr6	+	29867013	29909680	5285	5.112	TRUE	1.165	0.006589	0.2033	4	724.5	260.5	186	509
NM_177204	Fam40b	transcript	chr6	+	29867013	29909680	5369	5.112	TRUE	1.165	0.006614	0.2034	4	724.5	260.5	186	509
NM_028116	Pygo1	transcript	chr9	+	72773457	72793822	1745	0.5207	TRUE	1.799	0.006684	0.2053	4	31	26.5	5	23
NM_029182	Rasd2	transcript	chr8	+	77737843	77748012	2810	4.488	TRUE	1.019	0.00675	0.207	4	444.5	292.5	121.5	469
NR_002844	Tsix	transcript	chrX	+	100626856	100680296	4306	-2.285	TRUE	5.008	0.00678	0.207	4	5	1.5	0	1.5
NM_001099742	Scgb1c1	transcript	chr7	+	148031464	148032668	437	-2.285	TRUE	5.008	0.006794	0.207	4	5	0.5	0	1.5
NM_008548	Man1a	transcript	chr10	-	53625839	53795602	3889	2.314	TRUE	1.177	0.006913	0.2093	4	99	90	24.5	37.5
NM_174996	D4Ertd22e	transcript	chr4	-	140668930	140695711	3210	2.822	TRUE	1.087	0.006973	0.21	4	141	103	37.5	75.5
NM_008362	Il1r1	transcript	chr1	+	40281925	40373022	4739	0.5183	TRUE	1.767	0.006982	0.21	4	31.5	16.5	5	19.5
NM_001025608	D4Ertd22e	transcript	chr4	-	140668930	140695711	3260	2.822	TRUE	1.087	0.006989	0.21	4	141	103	37.5	75.5
NM_001123382	Il1r1	transcript	chr1	+	40323431	40373022	4808	0.5182	TRUE	1.767	0.006992	0.21	4	31.5	16.5	5	19.5
NR_029457	G530011O06Rik	transcript	chrX	-	166412975	166416849	2380	-2.294	TRUE	4.998	0.007018	0.2105	4	5	21	0	4
NM_001113734	Mageb16	transcript	chrX	-	76868570	76880921	1725	-2.283	TRUE	5.019	0.007063	0.2106	4	5	3.5	0	0.5
NM_028025	Mageb16	transcript	chrX	-	76868570	76916774	1854	-2.283	TRUE	5.019	0.007067	0.2106	4	5	3.5	0	0.5
NM_008767	Slc22a18	transcript	chr7	+	150659660	150685237	1504	-0.1884	TRUE	2.098	0.007188	0.213	5	20	11.5	2.5	15
NM_001042760	Slc22a18	transcript	chr7	+	150661021	150685237	1544	-0.1888	TRUE	2.098	0.007267	0.2138	5	20	11.5	2.5	15
NM_028365	Zfp839	transcript	chr12	+	112088489	112108208	3725	2.686	TRUE	1.551	0.007486	0.2173	4	141	124.5	23.5	182
NM_027442	Ddo	transcript	chr10	+	40349817	40369737	3000	0.1004	TRUE	1.822	0.00755	0.2178	4	23	18	3.5	15
NR_027984	2810025M15Rik	transcript	chr1	+	159342483	159350367	1194	4.268	TRUE	0.916	0.007552	0.2178	4	371.5	161	108.5	282
NM_010270	Mrps33	rRNA	chr6	-	39751807	39760935	1051	5.771	TRUE	0.9794	0.007557	0.2178	4	1078	1117	296.5	765.5
NM_001199785	Zfp839	transcript	chr12	+	112088489	112108208	3497	2.686	TRUE	1.551	0.007584	0.2178	4	141	124.5	23.5	182
NM_007672	Cdr2	transcript	chr7	-	128100550	128125826	2525	4.146	TRUE	1.009	0.007597	0.2178	4	354	172.5	96	171
NM_139065	Rbm47	transcript	chr5	-	66407796	66489417	4682	1.907	TRUE	1.67	0.007621	0.2178	5	87	19.5	15	28
NM_178446	Rbm47	transcript	chr5	-	66407796	66542207	5115	1.907	TRUE	1.67	0.007629	0.2178	5	87	19.5	15	28
NM_001127382	Rbm47	transcript	chr5	-	66407796	66543163	4895	1.907	TRUE	1.67	0.007641	0.2178	5	87	19.5	15	28
NM_173776	Maml2	transcript	chr9	+	13466904	13513977	4452	4.17	TRUE	1.004	0.007659	0.2178	4	360	234	97	238.5
NM_001013813	Maml2	transcript	chr9	+	13424433	13513977	5945	4.191	TRUE	0.9959	0.007662	0.2178	4	364.5	238	99	241.5
NM_010155	Erf	transcript	chr7	-	26027579	26035777	3503	4.124	TRUE	0.9873	0.007713	0.2183	4	343.5	174	97	218
NM_177265	6330512M04Rik	transcript	chr7	-	149512015	149558164	3230	-2.285	TRUE	5.032	0.007765	0.2191	4	5	7	0	8.5
NM_028096	2010300C02Rik	transcript	chr1	-	37668521	37776656	4361	4.853	TRUE	1.043	0.00779	0.2194	4	562	829	156	1086
NM_025760	Ptplad2	transcript	chr4	-	88058834	88084830	2089	-2.31	TRUE	4.986	0.007843	0.2201	4	5	6	0	6
NM_174875	Atg4a	transcript	chrX	+	137491456	137598813	2192	-1.43	TRUE	3.021	0.00804	0.2242	4	8.5	13.5	0.5	4.5
NM_011032	P4hb	transcript	chr11	-	120421618	120434250	2538	4.413	TRUE	0.9885	0.008214	0.2281	4	416.5	537.5	117.5	506
NM_025277	Gng10	transcript	chr4	+	59048028	59054771	1120	5.291	TRUE	1.235	0.00836	0.2311	4	816	928.5	211	595
NM_015740	Bloc1s1	transcript	chr10	-	128356970	128360580	550	5.371	TRUE	1.096	0.00846	0.2313	4	838.5	258	234	333
NM_001047159	Net1	transcript	chr13	-	3881809	3892824	3326	2.391	TRUE	1.183	0.008469	0.2313	4	107	62	25	63.5
NM_009287	Stim1	transcript	chr7	+	109416338	109585369	3604	3.932	TRUE	1.435	0.00853	0.2315	4	310.5	154.5	69.5	252
NM_011923	Angptl2	transcript	chr2	+	33071481	33103234	3444	1.012	TRUE	1.646	0.008532	0.2315	5	45	12.5	7.5	13
NM_033042	Tnfrsf25	transcript	chr4	+	151490452	151494220	1603	1.884	TRUE	1.31	0.008561	0.232	4	77	41.5	16.5	57
NM_177741	Ppp1r3b	transcript	chr8	+	36438795	36451191	4219	0.1046	TRUE	1.885	0.008634	0.2333	5	24	8	3.5	8.5
NM_001042779	Sema3b	transcript	chr9	-	107500446	107511572	3305	0.2702	TRUE	2.089	0.008788	0.2351	5	28.5	7.5	3.5	6.5
NM_009153	Sema3b	transcript	chr9	-	107500446	107507733	3115	0.2701	TRUE	2.089	0.008822	0.2355	5	28.5	7.5	3.5	6.5
NM_008262	Onecut1	transcript	chr9	+	74709728	74737454	1823	-1.028	TRUE	2.502	0.008832	0.2355	4	11	1.5	1	0.5
NM_194268	Onecut2	transcript	chr18	+	64500018	64558142	13391	2.786	TRUE	1.045	0.008837	0.2355	4	136.5	75.5	36.5	105.5
NR_015386	Six3os1	transcript	chr17	-	86008430	86017736	3311	-2.155	TRUE	5.187	0.009017	0.2393	5	6	1	0	4
NR_038082	Six3os1	transcript	chr17	-	86008430	86017736	5352	-2.155	TRUE	5.187	0.009025	0.2393	5	6	1	0	4
NR_038083	Six3os1	transcript	chr17	-	86008430	86017736	4436	-2.155	TRUE	5.187	0.009044	0.2393	5	6	1	0	4
NR_015385	Six3os1	transcript	chr17	-	86008430	86017736	3240	-2.155	TRUE	5.187	0.009058	0.2393	5	6	1	0	4
NR_038084	Six3os1	transcript	chr17	-	86008430	86017736	3229	-2.156	TRUE	5.187	0.009084	0.2397	5	6	1	0	4
NM_080644	Cacng5	transcript	chr11	-	107735919	107772676	3678	0.8867	TRUE	1.714	0.009111	0.2401	4	40	28.5	7	46.5
NM_001199301	Cacng5	transcript	chr11	-	107735919	107776369	3771	0.8867	TRUE	1.714	0.009142	0.2402	4	40	28.5	7	46.5
NM_148932	Pom121	transcript	chr5	-	135852010	135870416	5581	3.907	TRUE	1.028	0.009456	0.2461	4	294	302.5	82.5	213.5
NM_133712	Klk10	transcript	chr7	+	51036424	51040780	1354	0.4776	TRUE	2.041	0.00948	0.2464	4	33	0	4	11.5
NM_019671	Net1	transcript	chr13	-	3881809	3917466	3450	2.381	TRUE	1.169	0.009492	0.2464	4	106	62.5	25	62.5
NM_009392	Tlx2	transcript	chr6	-	83018319	83020219	1434	-2.16	TRUE	5.186	0.009533	0.2471	5	6	0	0	0
NR_026942	E330013P04Rik	transcript	chr19	+	60220578	60238494	2070	0.4737	TRUE	1.769	0.009841	0.253	4	30.5	22	5	16
NM_011797	Car14	transcript	chr3	-	95701723	95708562	1625	5.284	TRUE	0.9515	0.01002	0.2565	NA	773.5	289.5	217	308
NM_175347	Srl	transcript	chr16	-	4480228	4523053	4978	3.762	TRUE	1.069	0.01012	0.2575	NA	269.5	109.5	69	121.5
NM_022565	Ndst4	transcript	chr3	+	125107009	125427904	3489	0.6312	TRUE	1.481	0.01028	0.2604	NA	32	13.5	6.5	11.5
NM_022018	Fam129a	transcript	chr1	+	153418503	153566477	3939	-2.442	TRUE	4.855	0.01035	0.2613	NA	4.5	2	0	2.5
NM_001081366	Vps8	transcript	chr16	+	21423191	21644753	5032	-0.1442	TRUE	1.876	0.01044	0.2626	NA	19.5	36	3	19
NM_001010930	Mrps33	rRNA	chr6	-	39751807	39760935	935	5.734	TRUE	0.9338	0.01048	0.2631	NA	1041	1022	295	692.5
NM_175383	B3gnt1	transcript	chr19	+	5038826	5041134	2035	4.425	TRUE	0.9975	0.01054	0.2638	NA	420	436	113	192.5
NM_001033273	5031439G07Rik	transcript	chr15	-	84776150	84818401	5032	4.266	TRUE	0.9203	0.01054	0.2638	NA	370	351	113	281.5
NM_001199965_dup2	Gm2506	transcript	chr4	+	42668783	42669537	425	2.357	TRUE	1.115	0.01066	0.2656	NA	101.5	61.5	25.5	96
NM_001199965_dup1	Gm2506	transcript	chr4	-	42349017	42349771	425	2.357	TRUE	1.115	0.01073	0.2664	NA	101.5	61.5	25.5	96
NM_001199965	Gm2506	transcript	chr4	+	42028815	42029569	425	2.357	TRUE	1.115	0.01077	0.2664	NA	101.5	61.5	25.5	96
NM_001164046_dup2	Gm13306	transcript	chr4	+	42668783	42669537	425	2.357	TRUE	1.115	0.01078	0.2664	NA	101.5	61.5	25.5	96
NM_001164046	Gm13306	transcript	chr4	+	42028815	42029569	425	2.357	TRUE	1.115	0.01079	0.2664	NA	101.5	61.5	25.5	96
NM_001164046_dup1	Gm13306	transcript	chr4	-	42349017	42349771	425	2.357	TRUE	1.115	0.01079	0.2664	NA	101.5	61.5	25.5	96
NM_001199959	Ccl27b	transcript	chr4	+	42028815	42029569	425	2.357	TRUE	1.115	0.01079	0.2664	NA	101.5	61.5	25.5	96
NM_001199959_dup1	Ccl27b	transcript	chr4	-	42349017	42349771	425	2.357	TRUE	1.115	0.01081	0.2664	NA	101.5	61.5	25.5	96
NM_001199959_dup2	Ccl27b	transcript	chr4	+	42668783	42669537	425	2.357	TRUE	1.115	0.01082	0.2664	NA	101.5	61.5	25.5	96
NM_001199960	Ccl27b	transcript	chr4	+	42027473	42029569	712	2.348	TRUE	1.102	0.01093	0.2668	NA	100.5	61.5	25.5	93.5
NM_001199960_dup1	Ccl27b	transcript	chr4	-	42349017	42351113	712	2.348	TRUE	1.102	0.01096	0.2668	NA	100.5	61.5	25.5	93.5
NM_001199963	Gm13306	transcript	chr4	+	42027473	42029569	712	2.348	TRUE	1.102	0.01096	0.2668	NA	100.5	61.5	25.5	93.5
NM_001199966_dup2	Gm2506	transcript	chr4	-	42349017	42351113	712	2.348	TRUE	1.102	0.01096	0.2668	NA	100.5	61.5	25.5	93.5
NM_001199966_dup1	Gm2506	transcript	chr4	+	42027473	42029569	712	2.348	TRUE	1.102	0.01097	0.2668	NA	100.5	61.5	25.5	93.5
NM_001199960_dup2	Ccl27b	transcript	chr4	+	42667441	42669537	712	2.348	TRUE	1.102	0.01098	0.2668	NA	100.5	61.5	25.5	93.5
NM_001199964_dup1	Gm2506	transcript	chr4	-	42349017	42354418	641	2.348	TRUE	1.102	0.01098	0.2668	NA	100.5	61.5	25.5	93.5
NM_001199962_dup1	Gm13306	transcript	chr4	-	42349017	42354418	641	2.348	TRUE	1.102	0.01099	0.2668	NA	100.5	61.5	25.5	93.5
NM_001199963_dup1	Gm13306	transcript	chr4	-	42349017	42351113	712	2.348	TRUE	1.102	0.01099	0.2668	NA	100.5	61.5	25.5	93.5
NM_001199961_dup1	Ccl27b	transcript	chr4	-	42349017	42354418	641	2.348	TRUE	1.102	0.011	0.2668	NA	100.5	61.5	25.5	93.5
NM_001199963_dup2	Gm13306	transcript	chr4	+	42667441	42669537	712	2.348	TRUE	1.102	0.011	0.2668	NA	100.5	61.5	25.5	93.5
NM_001199966	Gm2506	transcript	chr4	+	42667441	42669537	712	2.348	TRUE	1.102	0.01101	0.2668	NA	100.5	61.5	25.5	93.5
NM_011984	Homer3	transcript	chr8	+	72806898	72818260	2436	1.029	TRUE	1.409	0.01111	0.2686	NA	42	35	9	24
NM_001146153	Homer3	transcript	chr8	+	72806898	72818260	2445	1.028	TRUE	1.409	0.01114	0.2691	NA	42	35	9	24
NM_183248	Nkx6-2	transcript	chr7	-	146767119	146768696	1306	-2.168	TRUE	5.224	0.01118	0.2694	NA	5.5	1	0	4
NM_001161628	Efcab6	transcript	chr15	-	83697142	83766525	2905	0.6118	TRUE	1.534	0.01122	0.2698	NA	31.5	16.5	6	24.5
NM_001161629	Efcab6	transcript	chr15	-	83697142	83749803	2393	0.6118	TRUE	1.534	0.01123	0.2698	NA	31.5	16.5	6	24.5
NM_178367	Dhx33	transcript	chr11	-	70797593	70817934	5179	3.501	TRUE	0.9881	0.01131	0.2713	NA	219	148	62	172.5
NM_007855	Twist2	transcript	chr1	+	93698054	93744604	1312	0.8494	TRUE	1.001	0.01152	0.2745	NA	33	25	9	20
NR_033589	Hmgb1-rs17	transcript	chr8	+	34594783	34596229	1447	3.132	TRUE	1.074	0.01153	0.2745	NA	172	190	48	134.5
NR_027950	4930526I15Rik	transcript	chr9_random	+	54693	56293	1205	2.37	TRUE	1.113	0.01164	0.2766	NA	102.5	59.5	27	47.5
NM_001081441	Wdr86	transcript	chr5	-	24218087	24236498	1786	-0.3697	TRUE	2.265	0.01207	0.2846	NA	18.5	0	2	6
NM_011072	Pfn1	transcript	chr11	-	70465349	70468152	870	6.051	TRUE	0.8391	0.01217	0.286	NA	1260	737.5	396	939.5
NM_001115154	Samd3	transcript	chr10	+	25949513	25991978	1874	-1.422	TRUE	3.044	0.01219	0.2862	NA	9	4	0.5	3
NM_172294	Sulf1	transcript	chr1	+	12708626	12850453	4609	2.111	TRUE	1.601	0.01239	0.2883	NA	100	37.5	16.5	19
NM_001198566	Sulf1	transcript	chr1	+	12682511	12850453	4530	2.111	TRUE	1.601	0.01242	0.2886	NA	100	37.5	16.5	19
NM_001198565	Sulf1	transcript	chr1	+	12682511	12850453	4625	2.111	TRUE	1.601	0.01244	0.2887	NA	100	37.5	16.5	19
NM_001042715	Ccdc135	transcript	chr8	+	97579003	97602041	2832	-0.361	TRUE	2.33	0.01256	0.2901	NA	19	0.5	2	2
NM_011134	Pon1	transcript	chr6	-	5118090	5143946	1513	-2.476	TRUE	4.83	0.01261	0.2904	NA	4.5	0.5	0	1.5
NR_015516	4930526I15Rik	transcript	chr9_random	+	53409	56293	1325	2.36	TRUE	1.099	0.01269	0.2904	NA	101.5	58	27	47.5
NM_001199964_dup2	Gm2506	transcript	chr4	+	42664136	42669537	641	2.371	TRUE	1.091	0.01274	0.2908	NA	102	66	26	100.5
NM_001033531	Klhl32	transcript	chr4	-	24544420	24778233	2287	2.592	TRUE	1.073	0.01283	0.2914	NA	120	93	32.5	54.5
NM_001163020	Klhl32	transcript	chr4	-	24544420	24778233	2386	2.592	TRUE	1.073	0.01283	0.2914	NA	120	93	32.5	54.5
NM_009321	Tbca	transcript	chr13	+	95558898	95612854	503	1.118	TRUE	1.645	0.01288	0.2921	NA	47	33.5	7.5	41
NM_001199962_dup2	Gm13306	transcript	chr4	+	42664136	42669537	641	2.371	TRUE	1.091	0.0129	0.2924	NA	102	66	26	100.5
NM_001199962	Gm13306	transcript	chr4	+	42024168	42029569	641	2.371	TRUE	1.091	0.01295	0.2928	NA	102	66	26	100.5
NM_001199964	Gm2506	transcript	chr4	+	42024168	42029569	641	2.371	TRUE	1.091	0.01298	0.2931	NA	102	66	26	100.5
NM_025515	Ccdc90b	transcript	chr7	+	99709659	99730804	1596	-2.442	TRUE	4.897	0.01302	0.2933	NA	4.5	9	0	3.5
NM_016778	Bok	transcript	chr1	+	95582271	95592339	1432	6.578	TRUE	0.8608	0.01307	0.2937	NA	1870	900.5	570.5	953.5
NM_001199961	Ccl27b	transcript	chr4	+	42024168	42029569	641	2.371	TRUE	1.091	0.01308	0.2937	NA	102	66	26	100.5
NM_001199961_dup2	Ccl27b	transcript	chr4	+	42664136	42669537	641	2.371	TRUE	1.091	0.01308	0.2937	NA	102	66	26	100.5
NM_008858	Prkd1	transcript	chr12	-	51442219	51750210	3777	3.246	TRUE	0.9586	0.01312	0.2939	NA	186	91.5	52	109.5
NM_001081336	Dgkh	transcript	chr14	-	78969416	79124896	3967	-0.4807	TRUE	2.012	0.01316	0.2941	NA	15.5	19.5	2	8
NM_001110780	Syn1	transcript	chrX	-	20437637	20498044	3175	7.238	TRUE	1.087	0.01339	0.2971	NA	2984	3639	865	2820
NM_013680	Syn1	transcript	chrX	-	20437637	20498044	3213	7.238	TRUE	1.087	0.01339	0.2971	NA	2984	3639	865	2820
NM_009776	Serping1	transcript	chr2	-	84605517	84615586	1820	3.142	TRUE	1.015	0.01346	0.298	NA	177	83.5	47.5	143
NM_026346	Fbxo32	transcript	chr15	-	58011634	58046433	2722	1.168	TRUE	1.316	0.01391	0.3058	NA	45	11.5	10	19
NM_001145826	Specc1l	transcript	chr10	+	74675135	74775145	6291	-0.04164	TRUE	1.718	0.01405	0.3078	NA	20.5	58	3.5	33
NM_153406	Specc1l	transcript	chr10	+	74674818	74775145	6062	-0.04174	TRUE	1.718	0.01409	0.3083	NA	20.5	58	3.5	33
NR_015600	A230072E10Rik	transcript	chrX	-	147747878	147776422	3290	-2.597	FALSE	4.697	0.01417	NA	NA	4	2	0	1
NM_026384	Dgat2	transcript	chr7	-	106302173	106331223	2251	6.992	TRUE	1.146	0.01417	0.309	NA	2626	1749	720	1169
NM_177184	Vps13c	transcript	chr9	+	67688203	67843441	11523	3.085	TRUE	0.9806	0.01418	0.309	NA	167.5	80.5	46.5	123
NM_001111293	Xlr5b	transcript	chrX	+	70394180	70403738	1134	-2.597	FALSE	4.697	0.01419	NA	NA	4	0.5	0	0.5
NM_001045539	Xlr5a	transcript	chrX	-	70352974	70363041	1650	-2.598	FALSE	4.697	0.0142	NA	NA	4	0.5	0	0.5
NM_023209	Pbk	transcript	chr14	+	66424748	66436659	1646	-2.598	FALSE	4.697	0.01422	NA	NA	4	6	0	3
NM_029946	Efcab6	transcript	chr15	-	83697142	83895779	5012	0.638	TRUE	1.425	0.0144	0.3123	NA	31.5	18	6.5	24.5
NR_028531	Snord69	transcript	chr14	-	31827479	31827537	59	-2.608	TRUE	4.685	0.01476	0.3185	NA	4	3	0	2
NM_053214	Myo1f	transcript	chr17	+	33692652	33744709	3833	-2.443	TRUE	4.916	0.01502	0.3213	NA	4.5	5	0	6
NM_178744	Zbtb1	transcript	chr12	+	77471253	77489734	3987	3.53	TRUE	0.9949	0.01507	0.3219	NA	229	133.5	64	150
NM_001033383	Zfp865	transcript	chr7	+	4971978	4984825	3958	-0.606	TRUE	1.931	0.01511	0.3225	NA	14	17	2	10
NM_001111060	Cd59a	transcript	chr2	+	103935958	103955508	1808	0.7179	TRUE	1.238	0.01517	0.3232	NA	33	25	7.5	27
NM_007652	Cd59a	transcript	chr2	+	103935958	103955508	1688	0.7179	TRUE	1.238	0.01518	0.3232	NA	33	25	7.5	27
NM_175291	Dock10	transcript	chr1	-	80497648	80755128	7303	1.826	TRUE	1.219	0.01521	0.3235	NA	71.5	88.5	17.5	79.5
NM_028883	4632415K11Rik	transcript	chr8	-	122284487	122302316	2574	-1.162	TRUE	2.389	0.01544	0.327	NA	10	19.5	1	6.5
NM_027189	Gemin7	transcript	chr7	-	20150298	20158692	763	2.577	TRUE	1.042	0.0156	0.3286	NA	118	45.5	30.5	68.5
NR_029459	Sec14l1	transcript	chr11	+	116976486	116990077	1127	1.476	TRUE	1.182	0.01564	0.3286	NA	55	26	13.5	38
NM_145399	Scgn	transcript	chr13	-	24045326	24083083	1411	1.743	TRUE	1.23	0.01575	0.3303	NA	69	15	16	33.5
NM_001079883	Bcl11b	transcript	chr12	-	109148613	109241624	7923	6.515	TRUE	0.7248	0.01575	0.3303	NA	1694	895	570.5	1236
NM_021399	Bcl11b	transcript	chr12	-	109148613	109241624	7707	6.515	TRUE	0.7248	0.01577	0.3304	NA	1694	895	570.5	1236
NM_011141	Pou3f1	transcript	chr4	+	124334889	124337899	3011	1.603	TRUE	1.255	0.01588	0.332	NA	62.5	30	15	36.5
NM_145355	Rnf185	transcript	chr11	-	3315986	3352328	2867	4.131	TRUE	0.9431	0.0159	0.332	NA	342	184.5	102	176.5
NM_028369	Mon1a	transcript	chr9	+	107790460	107805470	2095	1.043	TRUE	1.295	0.01596	0.332	NA	41.5	32.5	9.5	44.5
NM_001081299	Cdh18	transcript	chr15	+	22966218	23404173	2744	-1.599	TRUE	2.842	0.01598	0.332	NA	7.5	6.5	0.5	5
NM_001130458	Tcn2	transcript	chr11	-	3817083	3832081	2058	3.398	TRUE	0.9216	0.01605	0.332	NA	204.5	95.5	58	158
NM_172632	Mapk4	transcript	chr18	-	74088141	74224603	4613	5.773	TRUE	0.972	0.01608	0.332	NA	1080	621	321.5	573
NM_028028	Zswim1	transcript	chr2	+	164648186	164652367	2701	3.081	TRUE	1.156	0.01615	0.3332	NA	170	94	39	116.5
NM_175930	Rapgef5	transcript	chr12	+	118754952	118995451	3987	2.629	TRUE	0.9861	0.01648	0.337	NA	119.5	113.5	34	124
NR_033609	A930017M01Rik	transcript	chr15	+	44712940	44716289	3350	2.876	TRUE	0.9658	0.01655	0.3382	NA	142	161	41.5	103.5
NM_007423	Afp	transcript	chr5	+	90919740	90937933	2086	-2.6	TRUE	4.726	0.01665	0.3391	NA	4	2	0	2.5
NM_008212	Hadh	transcript	chr3	-	130936342	130974955	1720	1.155	TRUE	1.27	0.01675	0.3398	NA	44.5	31	10.5	30
NM_178069	Lsg1	transcript	chr16	-	30561455	30587675	2302	4.036	TRUE	0.9077	0.01676	0.3398	NA	317.5	178	95.5	218.5
NM_015749	Tcn2	transcript	chr11	-	3817083	3832047	2061	3.398	TRUE	0.9215	0.01679	0.3398	NA	204.5	95.5	58	158
NM_001130459	Tcn2	transcript	chr11	-	3817081	3831964	2029	3.398	TRUE	0.9215	0.01681	0.3398	NA	204.5	95.5	58	158
NM_029658	Fam101b	transcript	chr11	-	75832697	75841284	3511	2.757	TRUE	0.9811	0.01695	0.3418	NA	132.5	69	38	96.5
NM_026323	Wfdc2	transcript	chr2	+	164388216	164394006	708	-2.418	TRUE	4.932	0.01705	0.3426	NA	5	0	0	0
NM_026840	Pdgfrl	transcript	chr8	+	42011587	42076124	1533	2.753	TRUE	0.9984	0.01729	0.3446	NA	131.5	63.5	38	69.5
NM_001110337	Gprc5c	transcript	chr11	+	114712846	114733931	3977	-1.599	TRUE	2.849	0.0173	0.3446	NA	7.5	3.5	0.5	4
NM_011986	Ncdn	transcript	chr4	-	126420994	126430673	3701	5.331	TRUE	0.9176	0.01755	0.3482	NA	783	823	243	695.5
NM_011286	Rph3a	transcript	chr5	-	121390509	121459527	4129	6.951	TRUE	0.8124	0.01761	0.3491	NA	2370	939.5	764	1910
NM_175012	Grp	transcript	chr18	+	66033148	66046233	863	1.571	TRUE	1.176	0.01772	0.3506	NA	59.5	235	14	79.5
NM_001033302	Gm129	transcript	chr3	-	95682428	95686151	1395	2.243	TRUE	1.046	0.01808	0.3557	NA	93	31.5	25.5	38
NM_022305	B4galt1	transcript	chr4	-	40751635	40801031	3976	3.41	TRUE	0.926	0.01808	0.3557	NA	207	99.5	60.5	122
NM_001162503	Sqrdl	transcript	chr2	+	122591095	122635287	1664	3.787	TRUE	1.007	0.01835	0.3599	NA	276	100	78.5	170
NM_021507	Sqrdl	transcript	chr2	+	122607735	122635287	1983	3.787	TRUE	1.007	0.01836	0.3599	NA	276	100	78.5	170
NR_027888	Sqrdl	transcript	chr2	+	122597449	122635287	1619	3.787	TRUE	1.007	0.01839	0.3599	NA	276	100	78.5	170
NM_010319	Gng7	transcript	chr10	-	80411369	80477670	3362	4.338	TRUE	0.8936	0.01839	0.3599	NA	384	161.5	120	228.5
NM_001170345	Gm2058	transcript	chr6	-	30162975	30254517	2949	3.801	TRUE	1.067	0.01869	0.3651	NA	280.5	290	79	236
NM_001170345_dup1	Gm2058	transcript	chr7	+	46843888	46847072	2950	3.801	TRUE	1.067	0.01869	0.3651	NA	280.5	290	79	236
NM_011510	Abcc8	transcript	chr7	-	53359893	53435403	4952	0.2112	TRUE	1.575	0.01878	0.3664	NA	24	17	4.5	34
NM_013469	Anxa11	transcript	chr14	+	26661641	26706290	2395	3.704	TRUE	0.9407	0.01885	0.3674	NA	253	131	72.5	276
NM_007681	Cenpa	transcript	chr5	+	30969275	30977199	1337	1.626	TRUE	1.232	0.01907	0.3699	NA	64	30.5	14.5	32
NM_029620	Pcolce2	transcript	chr9	+	95538047	95595970	1866	3.652	TRUE	1.025	0.01923	0.371	NA	253	77	64.5	96.5
NM_008630	Mt2	transcript	chr8	+	96696518	96697467	556	9.199	TRUE	1.044	0.01927	0.3715	NA	11780	6192	3224	5224
NR_033603	Gm5176	transcript	chr10	+	110937844	110938401	558	3.048	TRUE	0.9118	0.01958	0.3765	NA	156	173	47.5	142.5
NM_146256	Hpdl	transcript	chr4	-	116492512	116494113	1602	-1.697	TRUE	2.767	0.01961	0.3765	NA	7	1	0.5	0
NM_198664	Tbc1d2	transcript	chr4	-	46617262	46663071	4305	-0.4059	TRUE	1.828	0.01966	0.3765	NA	16.5	9	2.5	7
NM_016789	Nptx2	transcript	chr5	+	145306756	145318347	2551	2.699	TRUE	0.975	0.01967	0.3765	NA	123.5	233.5	36	199.5
NM_029865	Ocel1	transcript	chr8	+	73895197	73897588	1652	-1.702	TRUE	2.76	0.01983	0.3779	NA	7	6	0.5	6
NM_172503	Zswim4	transcript	chr8	-	86734841	86760941	4348	1.718	TRUE	1.204	0.01988	0.3779	NA	65.5	29	16.5	40
NM_001024624	Cdkl5	transcript	chrX	-	157222240	157432613	3246	1.702	TRUE	1.149	0.01995	0.378	NA	64.5	36.5	16.5	40
NM_053106	Lmod1	transcript	chr1	+	137221390	137264642	3942	-2.782	FALSE	4.506	0.0201	NA	NA	3.5	4	0	2
NM_010020	Slc6a3	transcript	chr13	+	73674195	73716120	3456	-2.777	FALSE	4.518	0.02011	NA	NA	3.5	1.5	0	1
NM_001034882	Gm5465	transcript	chr14	+	79851642	79854623	2982	-2.783	FALSE	4.506	0.02013	NA	NA	3.5	4	0	4
NM_028410	Prkrir	transcript	chr7	+	105851873	105866571	3462	2.595	TRUE	1.076	0.02015	0.3812	NA	116	202.5	31.5	207
NM_007873	Doc2b	transcript	chr11	-	75582592	75609559	4245	5.298	TRUE	0.8583	0.02053	0.3871	NA	756	332	237.5	528.5
NM_145147	Gtpbp6	transcript	chr5	-	110532996	110537216	1615	-0.2162	TRUE	1.747	0.02065	0.3889	NA	18	15.5	3	11.5
NM_010888	Ndufs6	transcript	chr13	-	73457324	73465930	506	2.693	TRUE	0.9445	0.0209	0.393	NA	123	172.5	36.5	169.5
NM_027060	Btbd9	transcript	chr17	-	30352469	30713232	6857	6.56	TRUE	0.6996	0.02102	0.3941	NA	1743	1020	595	1190
NM_172618	Btbd9	transcript	chr17	-	30352469	30713232	6657	6.56	TRUE	0.6996	0.02107	0.3947	NA	1743	1020	595	1190
NM_175449	Fam26f	transcript	chr10	-	33845873	33847778	1082	-1.611	TRUE	2.915	0.02116	0.3952	NA	7.5	3.5	0.5	4
NM_011169	Prlr	transcript	chr15	+	10106993	10266775	10328	3.199	TRUE	1.291	0.02118	0.3952	NA	202.5	74	46	78
NM_027560	Arrdc2	transcript	chr8	-	73359037	73363619	2346	0.3815	TRUE	1.551	0.02124	0.3954	NA	27.5	26	5	24.5
NM_020293	Cldn9	transcript	chr17	-	23819551	23820993	1443	-2.556	TRUE	4.788	0.02128	0.3958	NA	4.5	0.5	0	0
NM_001166250	Mgll	transcript	chr6	+	88674698	88716702	1204	1.46	TRUE	1.162	0.02137	0.3968	NA	55	51	14	28.5
NM_001013779	Aim2	transcript	chr1	+	175350735	175396167	2537	-1.691	TRUE	2.741	0.02149	0.3982	NA	7	4.5	0.5	4.5
NM_011254	Rbp1	transcript	chr9	+	98323380	98346969	2627	4.462	TRUE	0.9742	0.02161	0.3999	NA	445	160.5	119.5	216.5
NM_001042438	Zhx1	transcript	chr15	-	57878558	57908044	5212	4.556	TRUE	1.2	0.02169	0.4007	NA	471.5	377	128.5	384
NM_009572	Zhx1	transcript	chr15	-	57878558	57908044	5086	4.556	TRUE	1.2	0.02169	0.4007	NA	471.5	377	128.5	384
NM_011040	Pax8	transcript	chr2	-	24276080	24331086	2527	-2.56	TRUE	4.787	0.02187	0.4029	NA	4.5	0	0	1
NM_023480	Fahd1	transcript	chr17	-	24985841	24987247	1407	0.348	TRUE	1.65	0.0219	0.403	NA	27	23	5	19.5
NM_016980	Rpl5	rRNA	chr5	+	108329547	108338024	2019	9.03	TRUE	1.43	0.022	0.4045	NA	11140	5443	2622	5008
NM_021412	Mmp19	transcript	chr10	+	128228009	128237880	3410	-1.242	TRUE	2.301	0.02207	0.4055	NA	9.5	2.5	1	5
NM_001164197	Mmp19	transcript	chr10	+	128227966	128237880	3275	-1.242	TRUE	2.301	0.02213	0.4061	NA	9.5	2.5	1	5
NM_178727	D630039A03Rik	transcript	chr4	-	57921256	57929136	2896	-2.803	TRUE	4.493	0.02228	0.4062	NA	3.5	1.5	0	1
NM_016767	Batf	transcript	chr12	+	87027670	87050037	904	-2.803	TRUE	4.493	0.02229	0.4062	NA	3.5	1	0	2.5
NM_011956	Nubp2	transcript	chr17	-	25019556	25023295	1430	5.381	TRUE	1.043	0.02234	0.4062	NA	824	643.5	245.5	332
NM_025790	Acot13	transcript	chr13	-	24909824	24923358	686	5.948	TRUE	1.157	0.02236	0.4062	NA	1266	1069	349	699
NM_001033253	Plekhg1	transcript	chr10	-	6379239	6473874	7189	2.418	TRUE	1.016	0.0224	0.4062	NA	105	38.5	27.5	59
NM_144804	Depdc7	transcript	chr2	-	104561944	104582958	1721	-0.09227	TRUE	1.579	0.02243	0.4062	NA	19.5	6.5	3.5	10.5
NM_001159942	Plekhg1	transcript	chr10	-	6379239	6606164	7355	2.418	TRUE	1.016	0.02244	0.4062	NA	105	38.5	27.5	59
NM_009569	Zfpm1	transcript	chr8	+	124806041	124861147	3386	1.701	TRUE	1.166	0.02264	0.4068	NA	64	25	16.5	28
NM_001164229	Nrf1	transcript	chr6	+	30026321	30080115	2651	-2.784	TRUE	4.534	0.02266	0.4069	NA	3.5	6.5	0	2.5
NM_001164230	Nrf1	transcript	chr6	+	29997988	30080115	2574	-2.784	TRUE	4.534	0.02269	0.407	NA	3.5	6.5	0	2.5
NM_139147	Rab40b	transcript	chr11	-	121217435	121249565	1865	5.254	TRUE	0.8285	0.02286	0.4088	NA	724	502.5	233.5	548.5
NM_001190356	Gm4832	rRNA	chr17	+	88524852	88530456	485	2.861	TRUE	0.9094	0.02311	0.4119	NA	137	101	40	81
NM_001033419	Ceacam16	transcript	chr7	-	20437446	20446648	1635	-1.503	TRUE	3.054	0.02322	0.4126	NA	9	0	0.5	0.5
NM_001166645	Zfp882	transcript	chr8	+	74432505	74442750	5651	1.557	TRUE	1.076	0.02334	0.414	NA	57	47	15	53
NM_133951	Rrp8	transcript	chr7	-	112880244	112885899	2890	-1.647	TRUE	2.794	0.02345	0.4152	NA	7.5	3	0.5	4
NM_009894	Cideb	transcript	chr14	-	56372892	56377261	1173	0.7917	TRUE	1.608	0.02357	0.4168	NA	37	26.5	7	21
NM_025897	Rrp8	transcript	chr7	-	112880244	112885098	2856	-1.648	TRUE	2.794	0.0236	0.417	NA	7.5	3	0.5	4
NM_199473	Col8a2	transcript	chr4	+	125964038	125991574	4331	-1.13	TRUE	2.479	0.02374	0.4188	NA	11	4	1	2
NM_018883	Camkk1	transcript	chr11	+	72832510	72855567	3451	6.585	TRUE	0.7511	0.02379	0.4192	NA	1790	1460	611.5	1497
NM_001042592	Arrdc4	transcript	chr7	-	75881880	75894124	3903	3.946	TRUE	0.8581	0.02382	0.4194	NA	295	172.5	89	122
NM_026860	Gkn3	transcript	chr6	-	87333313	87338929	793	2.545	TRUE	0.9423	0.0239	0.4203	NA	112	84.5	33	61.5
NM_011773	Slc30a3	transcript	chr5	-	31388479	31395900	2001	5.722	TRUE	0.8146	0.02392	0.4203	NA	995.5	643	311	801.5
NM_001033820	Zfp551	transcript	chr7	-	13000497	13007840	2336	-1.278	TRUE	2.216	0.02399	0.4203	NA	9	4.5	1	2.5
NM_010162	Ext1	transcript	chr15	-	52899818	53177738	3462	1.727	TRUE	1.183	0.02424	0.4233	NA	65	91.5	16.5	50.5
NM_008940	Klk8	transcript	chr7	+	51052947	51059192	1322	4.929	TRUE	0.8678	0.02447	0.4253	NA	579	236.5	169.5	336
NR_033306	Ndufs6	transcript	chr13	-	73457324	73465930	567	2.715	TRUE	0.9115	0.02456	0.4266	NA	124	176	37.5	173
NM_026944	Alkbh3	transcript	chr2	-	93820791	93850887	1231	4.239	TRUE	1.103	0.02474	0.4291	NA	378	360	108.5	188
NM_029568	Mfap4	transcript	chr11	+	61298946	61302206	1513	2.172	TRUE	1.034	0.02529	0.4353	NA	89.5	48	24	74.5
NM_054046	Def8	transcript	chr8	+	125966886	125987799	3756	4.345	TRUE	0.7999	0.02554	0.4384	NA	377	421.5	117	115.5
NM_172603	Phf11	transcript	chr14	-	59895750	59916359	1354	-2.615	TRUE	4.774	0.02563	0.4392	NA	4	5	0	13
NM_009129	Scg2	transcript	chr1	-	79431244	79436665	2485	6.963	TRUE	0.7298	0.02575	0.4403	NA	2315	1416	796	1435
NR_033123_dup1	4933409K07Rik	transcript	chr4	+	42452733	42476567	4551	3.712	TRUE	0.8781	0.02609	0.4427	NA	249.5	217.5	75.5	146
NR_033123	4933409K07Rik	transcript	chr4	-	41902019	41925853	4551	3.712	TRUE	0.8781	0.02613	0.4427	NA	249.5	217.5	75.5	146
NM_001038015	Gnpda2	transcript	chr5	-	69966241	69983524	1838	3.525	TRUE	0.8898	0.02624	0.443	NA	216	208.5	65.5	111.5
NM_008513	Lrp5	transcript	chr19	-	3584825	3686564	5172	-0.5039	TRUE	1.73	0.02625	0.443	NA	15	8.5	2.5	7.5
NM_172831	E230025N22Rik	transcript	chr18	-	36844577	36855579	2016	-2.836	TRUE	4.474	0.02649	0.4447	NA	3.5	0	0	0.5
NM_001033500	Wdr72	transcript	chr9	+	73958141	74131010	5218	-2.836	TRUE	4.474	0.02651	0.4447	NA	3.5	4	0	1
NM_175382	Fam72a	transcript	chr1	+	133424566	133436449	2105	-2.836	TRUE	4.474	0.02654	0.4447	NA	3.5	1.5	0	2
NM_001038655	Gng7	transcript	chr10	-	80411369	80464110	3425	4.402	TRUE	0.876	0.02654	0.4447	NA	400	167	126.5	236.5
NM_029935	Chst15	transcript	chr7	-	139427938	139508838	4265	3.978	TRUE	0.8641	0.02665	0.4454	NA	295.5	210	92	174
NM_001167751	Ccdc132	transcript	chr6	+	3448393	3551110	3698	-1.792	TRUE	2.668	0.02688	0.4472	NA	6.5	35.5	0.5	4.5
NM_019397	Egfl6	transcript	chrX	-	162960939	163023648	2700	-1.797	TRUE	2.659	0.02698	0.4483	NA	6.5	2.5	0.5	5
NM_001033543	Il20rb	transcript	chr9	-	100358138	100386892	2478	-0.02305	TRUE	1.548	0.02705	0.4487	NA	20.5	6.5	4	10
NR_033123_dup2	4933409K07Rik	transcript	chrUn_random	+	588639	612480	4552	3.712	TRUE	0.8781	0.02751	0.4511	NA	249.5	217.5	75.5	146
NM_175474	Fam109a	transcript	chr5	+	122299037	122304608	2335	3.424	TRUE	0.8999	0.02753	0.4511	NA	207	140	64	157
NM_030244	Ier5l	transcript	chr2	-	30328161	30329719	1559	-2.795	TRUE	4.558	0.02754	0.4511	NA	3.5	1	0	2
NM_178768	Tmem72	transcript	chr6	-	116642743	116666776	3335	-2.716	TRUE	4.627	0.02769	0.4528	NA	4	0	0	4.5
NM_145566	Agfg2	transcript	chr5	-	138104052	138125921	1483	0.2648	TRUE	1.495	0.0279	0.4551	NA	25	24	5	16
NM_175441	Mylk3	transcript	chr8	-	87848828	87889223	3070	-0.3189	TRUE	1.601	0.02795	0.4552	NA	16.5	2.5	3	3.5
NM_001159318	Il1rap	transcript	chr16	+	26581791	26725233	4320	2.352	TRUE	0.9493	0.02808	0.4565	NA	98.5	73	28.5	82
NM_001159317	Il1rap	transcript	chr16	+	26581791	26725233	4031	2.352	TRUE	0.9493	0.02819	0.4575	NA	98.5	73	28.5	82
NM_133685	Rab31	transcript	chr17	-	66001066	66122092	3476	1.851	TRUE	1.082	0.02832	0.4592	NA	70	59.5	18.5	64.5
NM_026530	Mpnd	transcript	chr17	+	56148624	56156206	1694	6.123	TRUE	0.794	0.02842	0.4602	NA	1302	1003	441	1002
NM_177606	Plekhh2	transcript	chr17	+	84911235	85021482	6886	2.294	TRUE	0.9779	0.02862	0.4618	NA	95.5	60.5	27.5	38
NM_001178039	Gm10136	rRNA	chr19	-	29077853	29078365	513	1.684	TRUE	1.108	0.02866	0.462	NA	63	162	17	69.5
NM_029759	Fam54b	transcript	chr4	-	134081478	134088667	1825	6.356	TRUE	1.132	0.02871	0.4624	NA	1668	1286	370.5	1220
NM_001039939	Asxl1	transcript	chr2	+	153171875	153229743	6674	5.244	TRUE	0.8404	0.0288	0.4634	NA	722	624.5	211.5	594
NM_173451	Arsj	transcript	chr3	+	126066770	126143292	3690	1.668	TRUE	1.147	0.02888	0.4637	NA	64.5	33	16.5	42
NM_007589	Calm2	transcript	chr17	-	87832741	87846275	1216	11.86	TRUE	1.128	0.02908	0.466	NA	75540	62450	21020	39440
NM_053110	Gpnmb	transcript	chr6	+	48986517	49008181	3798	2.66	TRUE	0.9165	0.02929	0.468	NA	123	51	36	65
NM_001114084	Dgat2l6	transcript	chrX	+	97720177	97741447	1607	-0.8956	TRUE	2.028	0.0293	0.468	NA	12	7.5	1.5	4.5
NM_024263	Mxra8	transcript	chr4	+	155213789	155218211	2263	2.989	TRUE	0.8599	0.02952	0.4701	NA	152	81.5	45.5	71
NM_001114332	Slc16a10	transcript	chr10	-	39753341	39862060	5394	1.489	TRUE	1.073	0.02958	0.4705	NA	55	30.5	14	55
NM_019441	Ppt2	transcript	chr17	-	34753607	34764042	1701	1.595	TRUE	1.112	0.02977	0.4731	NA	59.5	57.5	14.5	47.5
NM_181546	Syt14	transcript	chr1	-	194723501	194861892	1731	-2.994	FALSE	4.299	0.02979	NA	NA	3	3	0	1.5
NM_001177799	Capn3	transcript	chr2	+	120289329	120330655	2890	-2.994	FALSE	4.299	0.02981	NA	NA	3	20.5	0	7.5
NR_038027	B230208H11Rik	transcript	chr10	-	12636444	12642925	1182	-2.994	FALSE	4.299	0.02982	NA	NA	3	2	0	0
NM_007601	Capn3	transcript	chr2	+	120289329	120330655	3166	-2.994	FALSE	4.299	0.02983	NA	NA	3	20.5	0	7.5
NM_008498	Lhx1	transcript	chr11	-	84332881	84339036	2750	-2.994	FALSE	4.299	0.02987	NA	NA	3	1	0	1.5
MI0009935	mmu-mir-1306	miRNA	chr16	-	18284332	18284410	79	-2.995	FALSE	4.299	0.02988	NA	NA	3	1.5	0	1
NM_027902	Tmprss6	transcript	chr15	-	78270097	78299064	3192	-2.995	FALSE	4.299	0.02988	NA	NA	3	0	0	1.5
NR_038028	B230208H11Rik	transcript	chr10	-	12636444	12642925	1089	-2.995	FALSE	4.299	0.02991	NA	NA	3	2	0	0
NM_152923	Kcnq3	transcript	chr15	-	65826477	66117786	2878	0.8164	TRUE	1.52	0.03019	0.4774	NA	37	39.5	7.5	26
NM_001168572	Brsk1	transcript	chr7	+	4642530	4657029	1369	3.284	TRUE	0.8656	0.03019	0.4774	NA	183	182.5	58.5	109.5
NM_007913	Egr1	transcript	chr18	+	35020861	35024610	3072	7.505	TRUE	0.8376	0.03031	0.4789	NA	3553	1976	1046	2109
NM_198176	Fastkd5	transcript	chr2	-	130439574	130455763	3164	3.321	TRUE	0.816	0.03035	0.4789	NA	189	127	59.5	143.5
NM_001146084	Fastkd5	transcript	chr2	-	130439574	130455763	3127	3.321	TRUE	0.816	0.03036	0.4789	NA	189	127	59.5	143.5
NM_028071	Cotl1	transcript	chr8	-	122333114	122364479	1639	4.883	TRUE	0.8653	0.0307	0.4822	NA	560.5	411.5	162.5	413.5
NM_008633	Mtap4	transcript	chr9	+	109834278	109986458	5673	8.925	TRUE	0.9578	0.03091	0.4835	NA	9460	5970	2810	5521
NM_001177900	Rd3	transcript	chr1	+	193801254	193812163	3647	-3.007	FALSE	4.287	0.03113	NA	NA	3	2.5	0	4
NM_027357	Psmd1	transcript	chr1	+	87961194	88035870	3256	4.799	TRUE	0.7599	0.03114	0.4864	NA	517	668	168.5	579.5
NM_001205332	Mtap4	transcript	chr9	+	109834278	109986458	5556	8.925	TRUE	0.9578	0.03117	0.4864	NA	9460	5970	2810	5521
NM_001005477	Barhl2	transcript	chr5	-	106881542	106887185	2314	-3.007	FALSE	4.287	0.03119	NA	NA	3	2	0	1
NM_001205330	Mtap4	transcript	chr9	+	109834278	109986458	5776	8.925	TRUE	0.9578	0.03121	0.4864	NA	9460	5970	2810	5521
NM_023727	Rd3	transcript	chr1	+	193801254	193812163	3720	-3.008	FALSE	4.287	0.03132	NA	NA	3	2.5	0	4
NM_001163525	S100a14	transcript	chr3	+	90330771	90332757	1095	-3.008	FALSE	4.287	0.0314	NA	NA	3	1	0	1.5
NM_009185	Stil	transcript	chr4	+	114672723	114715803	5328	-3.008	FALSE	4.287	0.03145	NA	NA	3	0	0	0.5
NM_001105561	Gm11545	transcript	chr11	-	94616450	94622496	2693	-2.996	FALSE	4.314	0.03153	NA	NA	3	0	0	1
NM_001163526	S100a14	transcript	chr3	+	90330771	90332757	931	-3.009	FALSE	4.287	0.03153	NA	NA	3	1	0	1
NM_177822	Mslnl	transcript	chr17	+	25872985	25885275	2628	-2.996	FALSE	4.314	0.03155	NA	NA	3	1.5	0	0.5
NM_130886	Card14	transcript	chr11	+	119176101	119206689	3958	-2.996	FALSE	4.314	0.03156	NA	NA	3	2.5	0	0
NM_023781	1700020D05Rik	transcript	chr19	-	5502769	5503787	1019	-2.996	FALSE	4.314	0.03158	NA	NA	3	3	0	3
NM_177055	A630001G21Rik	transcript	chr1	-	87613658	87633181	1936	-2.996	FALSE	4.314	0.03159	NA	NA	3	1.5	0	1.5
NM_010896	Neurog1	transcript	chr13	-	56351860	56353524	1665	-2.996	FALSE	4.314	0.03161	NA	NA	3	0	0	0.5
NM_001167593	Gm4934	transcript	chr13	+	59813645	59820650	4281	-2.996	FALSE	4.314	0.03162	NA	NA	3	0.5	0	0
NM_025393	S100a14	transcript	chr3	+	90330771	90332757	1078	-3.009	FALSE	4.287	0.03162	NA	NA	3	1	0	1.5
NM_010242	Fut4	transcript	chr9	-	14552903	14556566	3664	-3.009	FALSE	4.287	0.03165	NA	NA	3	2.5	0	2.5
NM_173010	Ube3a	transcript	chr7	+	66484120	66545188	3888	0.7316	TRUE	1.035	0.03177	0.4911	NA	31.5	34	8.5	74
NM_001130409	Ptk2	transcript	chr15	-	73045987	73253621	3598	-1.02	TRUE	1.896	0.03244	0.4994	NA	10.5	23	1.5	14
NM_175189	Hepacam	transcript	chr9	+	37175191	37194156	3088	6.124	TRUE	0.7454	0.03249	0.4997	NA	1280	833	441.5	861
NM_019552	Abcb10	transcript	chr8	-	126476359	126507022	4306	2.954	TRUE	0.8337	0.03256	0.4997	NA	145.5	98.5	45	113
NM_029696	Mdh1b	transcript	chr1	-	63745401	63776892	1711	-0.1355	TRUE	1.505	0.03258	0.4997	NA	18.5	9.5	3.5	17
NM_001159850	Kcnk2	transcript	chr1	-	191031809	191167232	3406	5.79	TRUE	0.7652	0.03259	0.4997	NA	1034	659	334	669
NR_027627	Kcnk2	transcript	chr1	-	191031809	191168071	3297	5.789	TRUE	0.7645	0.03273	0.5006	NA	1033	658	334	669.5
NM_010607	Kcnk2	transcript	chr1	-	191031809	191167583	3499	5.789	TRUE	0.7644	0.03286	0.5015	NA	1033	658	334	668.5
NR_026688	2010001M06Rik	transcript	chr5	-	135487992	135489027	500	0.4874	TRUE	1.43	0.03301	0.5015	NA	29	6.5	6	22
NM_019566	Rhog	transcript	chr7	-	109387637	109398632	1264	4.437	TRUE	0.8153	0.03301	0.5015	NA	403	181	127	237.5
NM_025846	Rras2	transcript	chr7	-	121190296	121261295	2275	4.993	TRUE	0.783	0.03311	0.5015	NA	599	440	192.5	369.5
NM_001172055	Bdh2	transcript	chr3	+	134944185	134967389	1171	1.062	TRUE	1.14	0.03314	0.5015	NA	41.5	21	10.5	13.5
NM_027208	Bdh2	transcript	chr3	+	134944185	134967389	1098	1.062	TRUE	1.14	0.03315	0.5015	NA	41.5	21	10.5	13.5
NM_011459	Serpinb8	transcript	chr1	+	109486583	109505555	3075	0.3463	TRUE	1.671	0.03322	0.502	NA	28.5	16.5	5	19
NM_024204	Ankrd22	transcript	chr19	-	34197039	34240531	1754	-1.809	TRUE	2.612	0.03366	0.507	NA	6.5	2.5	0.5	3
NM_133721	Itga9	transcript	chr9	+	118515827	118810121	7001	1.26	TRUE	1.092	0.03389	0.5094	NA	46.5	42.5	12.5	23.5
NM_009888	Cfh	transcript	chr1	-	141982432	142079988	4365	4.72	TRUE	1.217	0.03398	0.5099	NA	559	391	146	508.5
NM_029286	Ccdc30	transcript	chr4	-	118996444	119088126	2536	2.191	TRUE	1.048	0.03402	0.5099	NA	92.5	107.5	24	108
NM_021704	Cxcl12	transcript	chr6	+	117118553	117125087	1878	3.954	TRUE	0.8777	0.03404	0.5099	NA	304	164	91	182.5
NM_011878	Tiam2	transcript	chr17	+	3397207	3519397	6127	4.801	TRUE	0.8739	0.0341	0.5099	NA	538	431	171.5	366.5
NM_001122998	Tiam2	transcript	chr17	+	3326573	3519397	6143	4.801	TRUE	0.8739	0.03411	0.5099	NA	538	431	171.5	366.5
NM_181452	Fam89b	transcript	chr19	-	5728087	5729666	1212	3.309	TRUE	1.383	0.03423	0.5107	NA	214	245.5	51	191.5
NM_023166	Fam89b	transcript	chr19	-	5728087	5729666	1173	3.309	TRUE	1.383	0.03424	0.5107	NA	214	245.5	51	191.5
NM_172631	D18Ertd653e	transcript	chr18	+	68092911	68415203	2493	1.083	TRUE	1.124	0.03437	0.5118	NA	42	23.5	10.5	39
NM_010070	Dok1	transcript	chr6	-	82980930	82983465	1805	-0.533	TRUE	1.636	0.03446	0.5119	NA	14.5	6.5	2.5	8
NM_008610	Mmp2	transcript	chr8	+	95351227	95377319	3041	1.194	TRUE	1.186	0.03463	0.5132	NA	47	25	11	30
NM_011412	Slit3	transcript	chr11	+	34934958	35522009	4996	1.78	TRUE	1.23	0.03464	0.5132	NA	67	85	16.5	122.5
NM_013731	Sgk2	transcript	chr2	+	162813217	162839863	2542	1.551	TRUE	1.051	0.03542	0.5213	NA	56	34	15	41.5
NM_133346	Asb6	transcript	chr2	-	30678618	30683820	2113	4.151	TRUE	0.829	0.03557	0.5231	NA	333.5	129	109.5	163
NM_010129	Emp3	transcript	chr7	-	53173393	53176796	758	1.049	TRUE	1.121	0.0357	0.5238	NA	41	22.5	10.5	36.5
NM_001146346	Emp3	transcript	chr7	-	53173393	53176219	787	1.049	TRUE	1.121	0.03575	0.524	NA	41	22.5	10.5	36.5
NM_009573	Zic1	transcript	chr9	-	91255183	91260637	3350	3.888	TRUE	0.8678	0.03595	0.5251	NA	287.5	123.5	84.5	205
NM_001172101	Rnh1	transcript	chr7	-	148346225	148354585	1655	2.961	TRUE	0.8175	0.03603	0.5257	NA	145	96.5	45.5	101.5
NM_001172100	Rnh1	transcript	chr7	-	148346225	148358750	1652	2.961	TRUE	0.8175	0.03605	0.5257	NA	145	96.5	45.5	101.5
NM_008511	Lrmp	transcript	chr6	+	145070259	145123448	2313	-3.004	TRUE	4.336	0.03613	0.526	NA	3	0	0	3
NM_027168	Hddc2	transcript	chr10	+	31033211	31047892	718	3.16	TRUE	0.853	0.03626	0.5272	NA	171	74	54	119
NM_011819	Gdf15	transcript	chr8	-	73153293	73155534	1084	-2.895	TRUE	4.446	0.03637	0.5276	NA	3.5	1.5	0	1
NM_008251	Hmgn1	transcript	chr16	-	96343195	96349332	1200	6.219	TRUE	0.7695	0.03657	0.5287	NA	1376	923	479	947.5
NM_001033263	Agap2	transcript	chr10	+	126515963	126530225	5633	3.751	TRUE	0.8523	0.03664	0.5287	NA	251	164.5	78.5	171.5
NM_001024910	39700	transcript	chr10	-	58604375	58684595	1821	-3.042	TRUE	4.268	0.03678	0.5287	NA	3	3.5	0	3.5
NM_001009549	Zfp36l3	transcript	chrX	-	51075863	51079571	2613	-3.042	TRUE	4.268	0.0368	0.5287	NA	3	0.5	0	1.5
NM_001195727	Gm5901	transcript	chr7	+	112523612	112526801	1002	-3.042	TRUE	4.268	0.03682	0.5287	NA	3	0	0	1
NM_001113514	Itga9	transcript	chr9	+	118620810	118810121	5180	1.248	TRUE	1.076	0.03682	0.5287	NA	46	42.5	12.5	23
NM_001077421	Sbpl	transcript	chr17	-	24090052	24092240	876	-3.043	TRUE	4.268	0.03686	0.5287	NA	3	0	0	0.5
NM_021275	Kcna4	transcript	chr2	+	107130746	107138661	4844	3.376	TRUE	0.7979	0.03687	0.5287	NA	193.5	120	59.5	114.5
NM_001029938	Rilp	transcript	chr11	+	75323596	75326668	1487	-3.043	TRUE	4.268	0.03689	0.5287	NA	3	0.5	0	0.5
NM_183278	Fam25c	transcript	chr14	-	35165068	35168579	367	-2.898	TRUE	4.445	0.0369	0.5287	NA	3.5	0	0	1
NM_001013385	Grm4	transcript	chr17	-	27559333	27640249	2975	-3.043	TRUE	4.268	0.03691	0.5287	NA	3	2.5	0	2
NM_001177848	Wfdc6a	transcript	chr2	-	164405019	164410677	805	-3.043	TRUE	4.268	0.03691	0.5287	NA	3	0.5	0	0
NM_001033240	Wfdc6a	transcript	chr2	-	164405019	164410947	796	-3.043	TRUE	4.268	0.03693	0.5287	NA	3	0.5	0	0
NM_001012725	Wfdc6b	transcript	chr2	+	164439200	164443713	807	-3.043	TRUE	4.268	0.03694	0.5287	NA	3	0.5	0	0
NM_011281	Rorc	transcript	chr3	+	94176748	94202161	2503	1.33	TRUE	1.019	0.03695	0.5287	NA	48.5	32	13	32.5
NM_011321	Sbp	transcript	chr17	+	24078963	24082574	839	-3.043	TRUE	4.268	0.03699	0.5287	NA	3	0	0	0.5
NM_016695	Mpp2	transcript	chr11	-	101918331	101949829	4087	6.365	TRUE	0.7489	0.03702	0.5287	NA	1528	1510	474.5	1373
NM_010953	Oc90	transcript	chr15	-	65707615	65743849	1799	-3.044	TRUE	4.268	0.03713	0.5287	NA	3	0	0	0
NM_001128103	Ano3	transcript	chr2	-	110498297	110790260	2946	0.3535	TRUE	1.373	0.0372	0.5287	NA	26	32	5.5	36.5
NM_153155	C1ql3	transcript	chr2	-	12923514	12932491	3163	6.169	TRUE	0.7023	0.03768	0.5328	NA	1338	1448	459	1218
NM_011625	Ppp1r13b	transcript	chr12	-	113066669	113146266	4333	6.619	TRUE	0.6712	0.03786	0.5345	NA	1818	1215	621	1374
NM_020569	Park7	transcript	chr4	-	150271242	150284030	903	3.667	TRUE	0.9209	0.03836	0.5386	NA	245.5	160	76.5	186
NM_001038625	Sertad2	transcript	chr11	+	20531980	20553026	5519	5.493	TRUE	0.6994	0.03844	0.5386	NA	822.5	490	276	526.5
NM_026385	Pllp	transcript	chr8	-	97198795	97220142	1889	7.119	TRUE	0.7086	0.03845	0.5386	NA	2519	1148	836.5	1562
NM_001128151	Cecr2	transcript	chr6	+	120616439	120721209	9213	1.255	TRUE	1.039	0.0385	0.5388	NA	46.5	44.5	12.5	59.5
NM_009101	Rras	transcript	chr7	+	52273377	52277014	946	-1.431	TRUE	2.07	0.03867	0.54	NA	8	10	1	4
NM_177354	Vash1	transcript	chr12	+	88019650	88036631	6189	1.863	TRUE	0.9936	0.03878	0.5403	NA	70.5	45	20	61.5
NM_027402	Fndc5	transcript	chr4	+	128814304	128821837	2702	5.662	TRUE	0.7392	0.03892	0.5416	NA	943	522.5	313	841.5
NR_033452	Gm4013	transcript	chr18	-	42434034	42434851	416	-1.429	TRUE	2.077	0.03897	0.5418	NA	8	2.5	1	1
NR_029474	B430319G15Rik	transcript	chr9	-	92433639	92437707	4069	0.2034	TRUE	1.333	0.03914	0.5433	NA	23	14	5	15.5
NM_001113530	Csf1	transcript	chr3	-	107548513	107563387	2324	-1.426	TRUE	2.085	0.03918	0.5434	NA	8	8.5	1	8
NM_008842	Pim1	transcript	chr17	+	29627990	29632404	1753	-1.357	TRUE	2.098	0.03927	0.5434	NA	8.5	7	1	7
NM_178215	Hist2h3b	transcript	chr3	+	96072617	96073027	411	1.709	TRUE	0.9882	0.03933	0.5434	NA	63	33	17.5	46.5
NM_015780	Cfhr1	transcript	chr1	-	141443641	141456799	1732	4.643	TRUE	1.211	0.03935	0.5434	NA	530.5	310	139	444.5
NM_008150	Gpc4	transcript	chrX	-	49406195	49518100	2325	4.764	TRUE	0.753	0.03935	0.5434	NA	508	428	167	286
NM_011381	Six3	transcript	chr17	+	86020174	86025531	3680	-1.789	TRUE	2.716	0.03937	0.5434	NA	7	1	0.5	3
NM_178645	Blmh	transcript	chr11	+	76759158	76800891	2355	4.999	TRUE	1.101	0.03949	0.5434	NA	648	507	186.5	601
NM_021372	Sertad2	transcript	chr11	+	20443256	20553026	5730	5.493	TRUE	0.6994	0.03951	0.5434	NA	822.5	490	276	527
NM_007619	Cbl	transcript	chr9	-	43957345	44042129	5083	-0.3843	TRUE	1.491	0.03965	0.5449	NA	15.5	18	3	15
NM_001171739	Bag1	transcript	chr4	-	40883431	40895327	1349	4.461	TRUE	0.7902	0.03968	0.545	NA	409.5	260.5	136	225
NM_009736	Bag1	transcript	chr4	-	40883431	40895327	1349	4.461	TRUE	0.7902	0.03973	0.5452	NA	409.5	260.5	136	225
NM_175499	Slitrk6	transcript	chr14	-	111147800	111154371	4242	-1.073	TRUE	1.835	0.04006	0.5471	NA	10	2.5	1.5	8
NM_013867	Bcar3	transcript	chr3	+	122122698	122233100	3300	3.393	TRUE	0.7497	0.04078	0.5517	NA	194	126.5	63	160.5
NM_153553	Npas4	transcript	chr19	-	4984355	4989971	3277	2.695	TRUE	0.8913	0.04083	0.552	NA	124.5	39	35	74.5
NM_177683	Vgll4	transcript	chr6	-	114812108	114871770	1293	4.037	TRUE	0.7797	0.04099	0.5533	NA	308.5	149	97.5	191.5
NM_001159905	Zfand2b	transcript	chr1	+	75165220	75168200	1203	5.329	TRUE	0.7304	0.04117	0.5536	NA	744	492.5	242.5	588
NM_026846	Zfand2b	transcript	chr1	+	75165309	75168200	1237	5.329	TRUE	0.7304	0.04117	0.5536	NA	744	492.5	242.5	588
NM_001163722	1190007F08Rik	transcript	chr4	-	153394579	153400153	3368	4.309	TRUE	0.7099	0.04117	0.5536	NA	366	232	123.5	220.5
NM_001159906	Zfand2b	transcript	chr1	+	75165220	75168200	1200	5.329	TRUE	0.7304	0.04118	0.5536	NA	744	492.5	242.5	588
NM_010134	En2	transcript	chr5	+	28492236	28498706	3537	0.02872	TRUE	1.413	0.04129	0.5536	NA	21	9.5	4.5	11.5
NM_001177794	Sertad4	transcript	chr1	-	194670682	194677941	3091	4.698	TRUE	0.805	0.04132	0.5536	NA	487	258	152.5	380
NM_198247	Sertad4	transcript	chr1	-	194670682	194681946	3346	4.698	TRUE	0.805	0.04141	0.5536	NA	487	258	152.5	380
NM_001163721	1190007F08Rik	transcript	chr4	-	153394579	153400153	3442	4.309	TRUE	0.7099	0.04145	0.5536	NA	366	232	123.5	220.5
NM_013467	Aldh1a1	transcript	chr19	+	20676472	20717952	2032	4.204	TRUE	0.7718	0.04154	0.5536	NA	338.5	208.5	109	387.5
NM_177595	Mkx	transcript	chr18	-	6934964	7004777	3201	2.159	TRUE	0.9486	0.04168	0.5536	NA	87	57.5	24.5	57
NM_009663	Alox5ap	transcript	chr5	+	150076634	150099623	854	-1.894	TRUE	2.521	0.04169	0.5536	NA	6	8	0.5	4
NM_145135	Rnh1	transcript	chr7	-	148346225	148354835	1803	2.973	TRUE	0.794	0.04201	0.5549	NA	145.5	97	46.5	101.5
NM_173396	Tgif2	transcript	chr2	+	156665813	156681267	2791	-1.89	TRUE	2.53	0.0421	0.5558	NA	6	5	0.5	4.5
NM_008937	Prox1	transcript	chr1	-	191945658	191994559	4135	2.085	TRUE	0.9591	0.04231	0.5566	NA	82	57.5	23.5	71
NM_198967	Tmtc1	transcript	chr6	-	148180952	148392874	8346	2.141	TRUE	0.9214	0.04249	0.5579	NA	84	108	24.5	136
NM_001114174	Fam189a2	transcript	chr19	-	24047240	24105509	2548	3.177	TRUE	0.8873	0.0426	0.5585	NA	174.5	118.5	55	101.5
NM_029887	Yif1b	transcript	chr7	+	30023342	30032551	1144	4.673	TRUE	1.269	0.04296	0.5616	NA	535.5	331	139.5	239
NM_001110201	Yif1b	transcript	chr7	+	30023342	30032551	1135	4.673	TRUE	1.269	0.04298	0.5616	NA	535.5	331	139.5	239
NM_009624	Adcy9	transcript	chr16	-	4287545	4419587	4457	6.18	TRUE	0.6552	0.04301	0.5616	NA	1321	629.5	461.5	686
NM_022023	Gmfb	transcript	chr14	-	47427824	47441917	4171	5.25	TRUE	0.7394	0.04306	0.5618	NA	713	1408	228.5	1408
NM_145559	Slc2a9	transcript	chr5	-	38740512	38893391	3276	0.7024	TRUE	1.106	0.04326	0.5624	NA	31	8.5	8	22.5
NM_027123	Fastkd3	transcript	chr13	+	68721125	68731156	2362	4.694	TRUE	0.801	0.0433	0.5624	NA	489	348	160	356.5
NM_013530	Gnb3	transcript	chr6	-	124784258	124790293	1846	-0.6685	TRUE	1.914	0.04336	0.5624	NA	14.5	2	2	1
NM_001102415	Slc2a9	transcript	chr5	-	38740512	38871545	3281	0.7023	TRUE	1.106	0.04336	0.5624	NA	31	8.5	8	22.5
NM_013492	Clu	transcript	chr14	+	66587320	66600382	1808	9.334	TRUE	1.062	0.04347	0.5624	NA	12920	10780	3765	5682
NM_001012363	Slc2a9	transcript	chr5	-	38740512	38874624	3403	0.7023	TRUE	1.106	0.0435	0.5624	NA	31	8.5	8	22.5
NM_001102414	Slc2a9	transcript	chr5	-	38740512	38871545	3602	0.7023	TRUE	1.106	0.04354	0.5624	NA	31	8.5	8	22.5
NM_177852	Dido1	transcript	chr2	-	180402993	180444704	4906	-0.5972	TRUE	1.593	0.04361	0.5625	NA	13.5	19	2.5	13
NM_011671	Ucp2	transcript	chr7	+	107641854	107650682	4133	2.175	TRUE	0.9852	0.04367	0.5625	NA	89	55.5	23.5	43
NM_027194	Tm2d2	transcript	chr8	+	26127683	26133732	1281	4.459	TRUE	0.7541	0.04384	0.5625	NA	408.5	205.5	136	137
NM_001199020	Angel2	transcript	chr1	+	192748987	192770370	3095	2.386	TRUE	0.8785	0.04386	0.5625	NA	98.5	129.5	29	107
NM_027855	0610007C21Rik	transcript	chr5	+	31351013	31356996	961	6.349	TRUE	1.046	0.04387	0.5625	NA	1620	1041	491	631.5
NM_021421	Angel2	transcript	chr1	+	192752384	192770370	3230	2.386	TRUE	0.8784	0.04389	0.5625	NA	98.5	129.5	29	107
NR_037578	Angel2	transcript	chr1	+	192752384	192770370	3189	2.386	TRUE	0.8784	0.04389	0.5625	NA	98.5	129.5	29	107
NM_007378	Abca4	transcript	chr3	+	121747378	121882979	7248	-0.1797	TRUE	1.539	0.04415	0.5638	NA	19	1.5	3.5	5
NM_008169	Grin1	transcript	chr2	-	25147767	25174683	3215	3.757	TRUE	0.8292	0.04426	0.5641	NA	253	286	82.5	231
NM_053015	Mlph	transcript	chr1	+	92811677	92847719	4484	-1.888	TRUE	2.538	0.04447	0.5656	NA	6	2	0.5	4
NR_002700	Gm7334	transcript	chr16	-	78360108	78377002	1358	5.346	TRUE	0.7104	0.0445	0.5656	NA	746.5	600.5	250	584.5
NM_028110	Dennd2d	transcript	chr3	+	106288968	106303960	2050	-1.843	TRUE	2.582	0.04456	0.566	NA	6.5	7	0.5	2
NM_001093754	Dennd2d	transcript	chr3	+	106285349	106303972	2074	-1.843	TRUE	2.582	0.04459	0.566	NA	6.5	7	0.5	2
NM_182929	Rims3	transcript	chr4	+	120550474	120564165	977	-3.244	FALSE	4.057	0.04463	NA	NA	2.5	7	0	2.5
NM_011059	Padi1	transcript	chr4	-	140368896	140401693	3756	-3.244	FALSE	4.057	0.04467	NA	NA	2.5	0.5	0	1
NM_010150	Nr2f6	transcript	chr8	-	73898018	73905851	2218	6.166	TRUE	0.6565	0.04469	0.5662	NA	1312	991.5	465	978.5
NM_009770	Btg3	transcript	chr16	-	78360105	78377030	1389	5.346	TRUE	0.7104	0.0447	0.5662	NA	746.5	600.5	250	584.5
NM_029092	Rg9mtd1	transcript	chr16	-	56033833	56037887	1846	-0.3501	TRUE	1.489	0.04471	0.5662	NA	16	26	3	23.5
NM_175017	4933427D06Rik	transcript	chr6	+	89046109	89060031	2621	-3.244	FALSE	4.057	0.04474	NA	NA	2.5	0.5	0	1.5
NM_025876	Cdk5rap1	transcript	chr2	-	154161122	154198455	1970	3.7	TRUE	0.9074	0.04475	0.5662	NA	249.5	225	79	188.5
NM_001033170	Fam83e	transcript	chr7	+	52976590	52984862	2900	-3.245	FALSE	4.057	0.04481	NA	NA	2.5	0.5	0	1
NM_021480	Tdh	transcript	chr14	-	64111184	64127929	1881	-3.245	FALSE	4.057	0.0449	NA	NA	2.5	1	0	1.5
NM_021895	Actn4	transcript	chr7	-	29678273	29747299	3811	3.442	TRUE	0.7962	0.04499	0.5684	NA	202	166.5	67.5	185
NM_008780	Pax1	transcript	chr2	+	147190730	147200784	2638	-3.246	FALSE	4.057	0.04507	NA	NA	2.5	1	0	1.5
NM_022883	Lpin3	transcript	chr2	+	160706406	160731736	3473	-1.416	TRUE	2.031	0.04522	0.5695	NA	8	3.5	1	8
NM_027066	Tmem89	transcript	chr9	+	108816950	108817894	538	-3.252	FALSE	4.045	0.04524	NA	NA	2.5	0	0	3
NM_133904	Acacb	transcript	chr5	+	114615527	114700767	8485	0.3948	TRUE	1.353	0.04525	0.5695	NA	27	11.5	6	20
NM_001199118	Lpin3	transcript	chr2	+	160713904	160731736	3396	-1.416	TRUE	2.031	0.0453	0.5695	NA	8	3.5	1	8
NM_010077	Drd2	transcript	chr9	+	49148767	49215319	1549	-3.252	FALSE	4.045	0.04533	NA	NA	2.5	1	0	0.5
NM_001081228	Ttc30a2	transcript	chr2	-	75814229	75816236	2008	-3.252	FALSE	4.045	0.04535	NA	NA	2.5	10.5	0	4
NM_001083331	Nup88	transcript	chr11	-	70756584	70783464	2450	3.151	TRUE	0.8211	0.04536	0.5695	NA	167	155.5	54.5	119.5
NM_010095	Ebf2	transcript	chr14	+	67852129	68048604	4342	-3.252	FALSE	4.045	0.04538	NA	NA	2.5	1	0	1.5
NR_003548	Sprr2g	transcript	chr3	+	92177837	92179151	651	-3.253	FALSE	4.045	0.04542	NA	NA	2.5	0.5	0	0
NM_145975	Ddx46	transcript	chr13	+	55736388	55782617	5673	3.243	TRUE	0.7605	0.04543	0.5695	NA	175	145	58	142.5
NM_001111288	Sco2	transcript	chr15	-	89202068	89204249	1145	3.733	TRUE	1.411	0.04545	0.5695	NA	282.5	208	68	94.5
NM_175219	C130026I21Rik	transcript	chr1	-	85242919	85267141	1971	-3.253	FALSE	4.045	0.04546	NA	NA	2.5	1	0	0.5
NM_001109761	Capn3	transcript	chr2	+	120302645	120330655	2623	-3.253	FALSE	4.045	0.04548	NA	NA	2.5	20.5	0	7.5
NM_001037909	C130026I21Rik	transcript	chr1	-	85242919	85267141	1887	-3.253	FALSE	4.045	0.04549	NA	NA	2.5	1	0	0.5
NR_029382	Mir17hg	transcript	chr14	+	115443612	115445950	2339	-3.253	FALSE	4.045	0.04551	NA	NA	2.5	3	0	2
NM_172394	Nup88	transcript	chr11	-	70756573	70783475	2439	3.15	TRUE	0.8211	0.04556	0.57	NA	167	155.5	54.5	119.5
NM_022420	Gprc5b	transcript	chr7	-	126115554	126138725	4525	6.721	TRUE	0.6187	0.04583	0.5705	NA	1891	1118	686.5	1481
NM_146125	Itpka	transcript	chr2	+	119568073	119576989	1808	3.957	TRUE	0.8178	0.04593	0.5705	NA	285.5	317	91.5	214
NM_009775	Tspo	transcript	chr15	+	83394003	83404633	856	4.456	TRUE	0.7743	0.04626	0.5705	NA	416	237.5	130.5	253
NM_144900	Atp1a1	transcript	chr3	-	101380146	101408580	3648	8.078	TRUE	0.7278	0.04636	0.5705	NA	5029	3390	1664	4460
NM_172397	Limd2	transcript	chr11	-	106017570	106021456	2950	5.157	TRUE	1.056	0.04641	0.5705	NA	711	412.5	168	608.5
NM_148946	Slc8a2	transcript	chr7	+	16715649	16745860	4235	3.958	TRUE	0.8015	0.0465	0.5713	NA	289	160	96.5	182.5
NM_013458	Add2	transcript	chr6	+	86028078	86069549	3119	2.317	TRUE	0.8454	0.04655	0.5715	NA	93	54.5	29	75.5
NM_011504	Stxbp3a	transcript	chr3	-	108596098	108643420	2406	5.178	TRUE	0.7173	0.04675	0.5725	NA	666.5	447	229	408.5
NM_145923	Rell1	transcript	chr5	-	64300137	64360136	3240	1.155	TRUE	1.029	0.04693	0.5739	NA	42.5	29.5	11.5	33
NM_145700	Ccrl1	transcript	chr9	-	104000468	104028973	2109	-3.097	TRUE	4.239	0.04724	0.5766	NA	3	1.5	0	0.5
NM_029315	Pou5f2	transcript	chr13	+	78164163	78165557	1395	-3.097	TRUE	4.239	0.04727	0.5766	NA	3	2	0	1
NM_020493	Srf	transcript	chr17	-	46683788	46693111	4093	6.851	TRUE	0.6161	0.04731	0.5767	NA	2064	1228	755.5	1580
NM_011545	Tcf21	transcript	chr10	-	22537079	22539934	1229	-3.098	TRUE	4.239	0.04741	0.5776	NA	3	0	0	0.5
NM_176973	Podxl2	transcript	chr6	-	88792552	88824038	2000	2.632	TRUE	0.8372	0.04763	0.5784	NA	115	100	37	111.5
NM_007421	Adssl1	transcript	chr12	+	113858258	113879566	1791	5.207	TRUE	0.7048	0.04787	0.5801	NA	676	404.5	234	424.5
NM_182809	Ntrk3	transcript	chr7	-	85445577	85722724	3832	4.544	TRUE	0.7661	0.04813	0.5823	NA	434	327	136	437.5
NM_008398	Itga7	transcript	chr10	+	128370869	128395340	4020	2.279	TRUE	0.8678	0.04825	0.5824	NA	92.5	51.5	27.5	72
NM_011436	Sorl1	transcript	chr9	-	41776572	41932372	6938	5.976	TRUE	0.7014	0.0483	0.5824	NA	1152	712	392	882.5
NM_133676	Osgep	transcript	chr14	-	51535049	51544568	1608	6.459	TRUE	0.6095	0.04841	0.583	NA	1580	600.5	578	938
NM_145418	BC013529	transcript	chr10	-	7487745	7500715	1557	5.295	TRUE	0.8805	0.04869	0.5854	NA	756.5	630.5	247	370.5
NM_007817	Cyp2f2	transcript	chr7	+	27904974	27918679	1820	-1.337	TRUE	2.141	0.0488	0.5854	NA	8.5	5	1	3
NM_018811	Abhd2	transcript	chr7	+	86418152	86506487	2903	0.8162	TRUE	0.7997	0.04889	0.5854	NA	31.5	22	10	22
NM_178892	Tiparp	transcript	chr3	+	65332369	65359440	4154	3.809	TRUE	0.7692	0.04892	0.5854	NA	260.5	204	85	233
NM_144552	Stxbp6	transcript	chr12	-	45953473	46175470	4325	5.28	TRUE	0.6888	0.04899	0.5854	NA	707.5	598.5	247.5	784.5
NM_013549_dup1	Hist2h2aa1	transcript	chr3	+	96049461	96050038	578	4.002	TRUE	0.7398	0.04945	0.5878	NA	298.5	142	98	134.5
NM_013549	Hist2h2aa1	transcript	chr3	-	96043639	96044216	578	4.002	TRUE	0.7398	0.04948	0.5878	NA	298.5	142	98	134.5
NM_145550	Yipf1	transcript	chr4	+	106986968	107032428	1322	6.982	TRUE	0.6262	0.0496	0.5889	NA	2297	1545	821	1499
NM_001205156	Yipf1	transcript	chr4	+	106986968	107032428	1241	6.982	TRUE	0.6262	0.04972	0.589	NA	2297	1545	821	1499
NM_175662	Hist2h2ac	transcript	chr3	-	96024378	96024767	390	4.002	TRUE	0.7398	0.04974	0.589	NA	298.5	142	98	134.5
NM_001177600	Adam23	transcript	chr1	+	63492478	63619793	2878	-2.011	TRUE	2.424	0.04979	0.589	NA	5.5	16.5	0.5	10
NM_028053	Tmem38b	transcript	chr4	+	53838917	53874890	2861	4.383	TRUE	0.7305	0.0498	0.589	NA	386.5	306.5	125.5	300.5
NM_194350	Mafa	transcript	chr15	-	75577273	75578352	1080	-3.277	FALSE	4.029	0.04988	NA	NA	2.5	0	0	0
NM_175485	Prtg	transcript	chr9	+	72655081	72765114	8764	3.206	TRUE	0.7733	0.0499	0.5895	NA	173.5	124	56.5	135.5
NM_013738	Plek2	transcript	chr12	-	79989684	80007925	1551	-3.278	FALSE	4.028	0.04997	NA	NA	2.5	0	0	1
NM_016709	Auh	transcript	chr13	-	52930479	53025046	1345	6.45	TRUE	0.6336	0.05	0.5902	NA	1555	1246	578	829.5
