# Supplementary material for: Integrative Transcriptome Profiling of Cognitive Aging and Its Preservation through Ser/Thr Protein Phosphatase Regulation
Source: PLoS One. 2015 Jun 23;10(6):e0130891. doi: 10.1371/journal.pone.0130891 (PMC4478024; doi:10.1371/journal.pone.0130891)
Supplement: S14 Table — (XLSX) [file pone.0130891.s020.xlsx]

## Sheet: S14
S14 Table. Identification of genes differentially expressed in aged SH over aged EE
Identifier	Gene name	Type	Chromosome	Strand	Start	End	Width	log2 Signal	isPresent	log2 Ratio	P-value	FDR	Cluster	Mean EA	Mean EY	Mean SA	Mean SY
NM_009933	Col6a1	transcript	chr10	-	76171537	76188789	3976	4.942	TRUE	-2.997	3.16e-12	1.782e-08	3	104.5	417.5	468.5	524
NM_175631	Cbln4	transcript	chr2	-	171861836	171868966	2799	3.036	TRUE	-2.813	1.433e-09	4.562e-06	3	30.5	140	127	96
NM_183261	Nr2f2	transcript	chr7	-	77496836	77511632	4164	5.621	TRUE	-2.097	9.319e-09	1.749e-05	3	276.5	1104	664.5	826.5
NM_009697	Nr2f2	transcript	chr7	-	77496836	77505479	4216	5.621	TRUE	-2.097	9.425e-09	1.749e-05	3	276.5	1104	664.5	826.5
NM_025485	Mrps22	rRNA	chr9	-	98489150	98502098	1215	5.09	TRUE	-2.377	2.109e-08	2.941e-05	6	165	182	499	227
NM_013639	Prph	transcript	chr15	+	98885605	98889409	1865	2.544	TRUE	-2.631	2.913e-08	3.244e-05	3	24.5	87	88	68
NM_001163589	Prph	transcript	chr15	+	98885605	98889409	1769	2.544	TRUE	-2.631	3.057e-08	3.244e-05	3	24.5	87	88	68
NM_001163588	Prph	transcript	chr15	+	98885605	98889409	1862	2.544	TRUE	-2.631	3.264e-08	3.282e-05	3	24.5	87	88	68
NM_011607	Tnc	transcript	chr4	-	63620819	63708049	7100	0.895	TRUE	-1.786	4.243e-08	4.053e-05	6	14.5	45.5	28	37.5
NM_015730	Chrna4	transcript	chr2	-	180757016	180773882	4437	5.465	TRUE	-2.691	7.882e-08	6.274e-05	1	174	256	692.5	216
NM_153393	Col23a1	transcript	chr11	+	51103422	51397427	5665	3.941	TRUE	-2.147	9.771e-08	7.258e-05	3	85	266	208	163
NM_010772	Maz	transcript	chr7	-	134165651	134169993	2371	6.035	TRUE	-2.074	3.612e-07	0.0002226	6	365	971	865	596.5
NM_170684	Cpne7	transcript	chr8	+	125641274	125659085	2405	6.739	TRUE	-1.911	6.313e-07	0.0003654	3	644	2354	1388	1470
NM_025338	Aurkaip1	transcript	chr4	+	155205755	155207168	793	0.4543	TRUE	-4.263	7.014e-07	0.0003941	6	2	8.5	25	22
NM_146007	Col6a2	transcript	chr10	-	76058501	76086149	3729	4.487	TRUE	-1.932	7.771e-07	0.0004123	6	137.5	264	287.5	335
NM_178754	Arhgap6	transcript	chrX	+	165474561	165742367	4035	3.467	TRUE	-1.873	8.468e-07	0.0004257	3	71.5	188.5	144.5	158.5
NM_009707	Arhgap6	transcript	chrX	+	165233031	165742367	5510	3.467	TRUE	-1.873	8.767e-07	0.0004294	3	71.5	188.5	144.5	158.5
NM_001190451	Dcn	transcript	chr10	+	96942134	96980796	1886	5.548	TRUE	-1.998	1.409e-06	0.0006418	3	285.5	1028	649.5	863.5
NM_007833	Dcn	transcript	chr10	+	96944984	96980796	1794	5.548	TRUE	-1.998	1.411e-06	0.0006418	3	285.5	1029	649.5	864
NM_023279	Tubb3	transcript	chr8	+	125935464	125945910	1723	7.188	TRUE	-1.759	1.865e-06	0.0008098	6	988.5	1192	1737	2532
NM_183289	Tcerg1l	transcript	chr7	-	145400655	145589413	2569	4.332	TRUE	-1.853	2.213e-06	0.0009394	3	129	383	263	197
NM_001166009	Tmem215	transcript	chr4	+	40420163	40422686	2276	2.882	TRUE	-1.925	2.558e-06	0.001053	6	47	144	100.5	79
NM_177175	Tmem215	transcript	chr4	+	40419213	40422686	3218	2.882	TRUE	-1.925	2.594e-06	0.001053	6	47	144	100.5	79
NM_008182	Gsta2	transcript	chr9	-	78178827	78194952	855	-1.348	TRUE	-6.442	3.854e-06	0.001503	3	0	8	8	2
NM_001081147	Oxtr	transcript	chr6	-	112423678	112439802	4568	3.718	TRUE	-1.687	4.388e-06	0.001631	6	93.5	242.5	167	175
NM_028572	Vgll3	transcript	chr16	+	65815878	65863311	3331	1.332	TRUE	-2.542	4.44e-06	0.001631	3	11.5	55	38	46.5
NM_001177732	Plch1	transcript	chr3	-	63500156	63654913	6276	4.129	TRUE	-1.895	4.799e-06	0.001671	6	109.5	207.5	225	177.5
NM_183191	Plch1	transcript	chr3	-	63500156	63654913	6248	4.129	TRUE	-1.895	4.799e-06	0.001671	6	109.5	207.5	225	177.5
NM_001177733	Plch1	transcript	chr3	-	63500156	63654913	6271	4.129	TRUE	-1.895	4.81e-06	0.001671	6	109.5	207.5	225	177.5
NM_198192	Qrfpr	transcript	chr3	-	36078348	36121197	1801	0.9047	TRUE	-2.704	5.254e-06	0.001714	3	8	44.5	29	25.5
NM_175539	Dcaf12l2	transcript	chrX	-	41718634	41721514	2881	-0.7706	TRUE	-4.08	5.287e-06	0.001714	3	1	14.5	11	8
NM_010216	Figf	transcript	chrX	+	160811480	160840579	1876	2.714	TRUE	-2.033	5.294e-06	0.001714	3	39	189	93	134
NM_011829	Impdh1	transcript	chr6	-	29150440	29162271	2408	6.655	TRUE	-1.968	6.01e-06	0.001914	1	613.5	753	1446	543.5
NM_015734	Col5a1	transcript	chr2	+	27741945	27895030	8402	2.803	TRUE	-1.909	6.552e-06	0.002052	3	45.5	102.5	95.5	128.5
NM_028715	Fcho1	transcript	chr8	-	74232286	74249580	3160	6.458	TRUE	-2.171	7.623e-06	0.002314	1	470	666.5	1310	306
NR_028267	Fcho1	transcript	chr8	-	74232286	74249580	3399	6.458	TRUE	-2.171	7.633e-06	0.002314	1	470	666.5	1310	306
NM_022004	Fxyd6	transcript	chr9	+	45178268	45204242	1792	3.562	TRUE	-1.857	8.205e-06	0.002412	6	76	142	162.5	139
NR_033813	Dlk1	transcript	chr12	+	110691033	110701546	4679	2.456	TRUE	-2.006	9.215e-06	0.002553	3	33.5	99	76	60
NM_010052	Dlk1	transcript	chr12	+	110691665	110701546	4339	2.456	TRUE	-2.006	9.32e-06	0.002553	3	33.5	99	76	60
NM_001190705	Dlk1	transcript	chr12	+	110691665	110701546	4186	2.456	TRUE	-2.006	9.354e-06	0.002553	3	33.5	99	76	60
NM_175414	Tspan9	transcript	chr6	-	127911418	128093596	3930	0.9051	TRUE	-1.539	1.095e-05	0.002832	6	16	95.5	26	50
NM_001190703	Dlk1	transcript	chr12	+	110691665	110701546	4054	2.447	TRUE	-1.995	1.097e-05	0.002832	3	33.5	98.5	75.5	60
NM_001190704	Dlk1	transcript	chr12	+	110691665	110701546	4120	2.447	TRUE	-1.995	1.112e-05	0.002832	3	33.5	98.5	75.5	60
NM_026524	Mid1ip1	transcript	chrX	+	10294491	10296828	2056	7.395	TRUE	-1.911	1.278e-05	0.003118	1	1048	1258	2394	989
NM_001166635	Mid1ip1	transcript	chrX	+	10294491	10296828	2059	7.395	TRUE	-1.911	1.279e-05	0.003118	1	1048	1258	2394	989
NM_023813	Camk2d	transcript	chr3	+	126299891	126547972	4197	6.697	TRUE	-1.351	1.294e-05	0.003118	6	873.5	1484	1232	1394
NM_001025438	Camk2d	transcript	chr3	+	126299891	126547972	4286	6.697	TRUE	-1.351	1.304e-05	0.003118	6	873.5	1484	1232	1394
NM_001025439	Camk2d	transcript	chr3	+	126299891	126547972	4299	6.697	TRUE	-1.351	1.306e-05	0.003118	6	873.5	1484	1232	1394
NM_022414	Ngb	transcript	chr12	-	88438481	88443489	1616	-0.8736	TRUE	-4.759	1.5e-05	0.003502	3	0.5	7	10.5	9
NM_028945	D14Abb1e	transcript	chr14	+	28242033	28296740	7576	5.891	TRUE	-2.077	1.503e-05	0.003502	1	342.5	481.5	865	386
NM_001114879	D14Abb1e	transcript	chr14	+	28242033	28296740	7302	5.891	TRUE	-2.077	1.539e-05	0.003541	1	342.5	481.5	865	386
NM_172930	Fam70a	transcript	chrX	-	35550478	35605658	3427	3.577	TRUE	-1.608	1.574e-05	0.003579	3	89.5	285	149	173
NM_028186	Nkd2	transcript	chr13	-	73956776	73985079	3222	1.624	TRUE	-2.053	1.63e-05	0.003664	3	18.5	58	44	47.5
NM_177629	AU021034	transcript	chr14	-	78480831	78488814	2238	1.523	TRUE	-2.32	1.834e-05	0.004017	1	15	19.5	43.5	11.5
NM_024286	Popdc3	transcript	chr10	+	45009111	45038256	1851	1.636	TRUE	-1.98	2.129e-05	0.00457	3	19.5	50	43	36
NM_021450	Trpm7	transcript	chr2	-	126617294	126701997	7145	2.334	TRUE	-2.376	2.498e-05	0.005248	6	25	96	66	259.5
NM_001164325	Trpm7	transcript	chr2	-	126617294	126701997	7142	2.334	TRUE	-2.376	2.5e-05	0.005248	6	25	96	66	259.5
NM_178737	AW551984	transcript	chr9	-	39394981	39411709	4293	2.26	TRUE	-2.068	2.568e-05	0.005333	3	28	143	68.5	102.5
NM_001199556	AW551984	transcript	chr9	-	39394981	39411237	4303	2.26	TRUE	-2.068	2.599e-05	0.005339	3	28	143	68.5	102.5
NM_001135093	Klf14	transcript	chr6	-	30906021	30908990	2970	-1.661	TRUE	-6.139	2.644e-05	0.005373	3	0	13	6.5	4
NM_019626	Cbln1	transcript	chr8	-	89992752	89996491	2335	0.5027	TRUE	-2.958	2.726e-05	0.005481	3	5	30.5	23.5	12
NM_008648	Mup4	transcript	chr4	-	59969678	59973537	875	1.256	TRUE	-4.008	2.988e-05	0.005946	6	4	7.5	42.5	41.5
NM_007499	Atm	transcript	chr9	-	53245227	53344776	11964	4.686	TRUE	-1.883	3.185e-05	0.006254	1	163	325.5	360.5	155
NM_013696	Trhr	transcript	chr15	+	44027681	44067458	3976	0.935	TRUE	-2.963	3.208e-05	0.006254	3	6.5	122.5	29	76.5
NM_176834	Rnf208	transcript	chr2	+	25098449	25099781	1333	5.212	TRUE	-3.075	3.436e-05	0.006463	6	119.5	673	468.5	1344
NM_134118	Tecr	transcript	chr8	-	86095597	86118390	1174	6.649	TRUE	-1.374	3.45e-05	0.006463	6	828.5	1421	1150	2646
NM_027179	Tecr	transcript	chr8	-	86095597	86118390	1129	6.649	TRUE	-1.374	3.451e-05	0.006463	6	828.5	1421	1150	2646
NM_009216	Sstr1	transcript	chr12	+	59312791	59317023	3869	3.696	TRUE	-1.703	3.933e-05	0.00683	6	90	347.5	173	297.5
NM_010668	Krt2	transcript	chr15	-	101641120	101648600	2613	0.961	TRUE	-2.585	3.98e-05	0.00685	1	8.5	10.5	32	18.5
NM_009647	Ak4	transcript	chr4	+	101092308	101140376	4894	4.575	TRUE	-1.426	5.072e-05	0.008425	6	193.5	350	283.5	387
NM_001177602	Ak4	transcript	chr4	+	101091894	101140376	5136	4.575	TRUE	-1.426	5.29e-05	0.008637	6	193.5	350	283.5	387
NM_001177604	Ak4	transcript	chr4	+	101091926	101140376	4949	4.575	TRUE	-1.426	5.302e-05	0.008637	6	193.5	350	283.5	387
NM_001177605	Ak4	transcript	chr4	+	101091917	101140376	4927	4.575	TRUE	-1.426	5.335e-05	0.008637	6	193.5	350	283.5	387
NM_007586	Calb2	transcript	chr8	-	112666438	112692106	1431	4.355	TRUE	-1.684	5.411e-05	0.008686	3	141.5	408	264.5	294.5
NM_008976	Ptpn14	transcript	chr1	+	191552147	191700572	10744	3.033	TRUE	-1.69	5.597e-05	0.008791	6	59.5	105.5	109	107
NM_001122660	Gm10639	transcript	chr9	+	78137735	78153332	874	-1.653	TRUE	-6.11	5.807e-05	0.008945	3	0	7.5	6.5	1.5
NM_007811	Cyp26a1	transcript	chr19	+	37772298	37776026	1781	-0.1805	TRUE	-2.82	6.038e-05	0.009154	3	3.5	25.5	14.5	19.5
NM_181348	Prune2	transcript	chr19	+	17030608	17298422	12512	4.348	TRUE	-2.033	6.15e-05	0.009189	6	118	337.5	246.5	243
NM_009851	Cd44	transcript	chr2	-	102651300	102741822	5652	1.251	TRUE	-2.441	6.157e-05	0.009189	3	11.5	36.5	36	29
NM_001177786	Cd44	transcript	chr2	-	102651300	102741822	4806	1.251	TRUE	-2.441	6.257e-05	0.00925	3	11.5	36.5	36	29
NM_001177787	Cd44	transcript	chr2	-	102651300	102741822	4704	1.251	TRUE	-2.441	6.295e-05	0.00925	3	11.5	36.5	36	29
NM_177099	Lefty2	transcript	chr1	+	182823250	182829233	2461	-0.1194	TRUE	-2.895	6.509e-05	0.009492	3	3.5	25.5	15.5	16.5
NM_001039150	Cd44	transcript	chr2	-	102651300	102741822	5052	1.252	TRUE	-2.441	6.762e-05	0.009618	3	11.5	36.5	36	29
NM_001039151	Cd44	transcript	chr2	-	102651300	102741822	4407	1.252	TRUE	-2.441	6.805e-05	0.009618	3	11.5	36	36	29
NM_172938	Scml4	transcript	chr10	+	42580318	42680588	4745	0.4945	TRUE	-2.432	6.81e-05	0.009618	3	7	28	21.5	18.5
NM_001177785	Cd44	transcript	chr2	-	102651300	102741822	5283	1.252	TRUE	-2.441	6.847e-05	0.009618	3	11.5	36.5	36	29
NM_177102	Tmem91	transcript	chr7	-	26454159	26460185	876	2.489	TRUE	-1.865	8.534e-05	0.01156	6	36	20.5	77	65.5
NM_022427	Gpr88	transcript	chr3	-	115952572	115956402	3450	2.681	TRUE	-1.621	9.155e-05	0.01223	3	48	198	83	122
NM_008315	Htr7	transcript	chr19	-	36033219	36131850	3082	3.864	TRUE	-1.571	0.0001049	0.01372	6	109.5	275.5	177.5	157.5
NM_007882	Dsc3	transcript	chr18	-	20119431	20160598	5305	2.159	TRUE	-1.984	0.0001108	0.0143	3	27	81	63.5	62
NM_001081127	Adamts14	transcript	chr10	-	60659860	60736186	5188	0.953	TRUE	-2.014	0.0001141	0.01462	3	12	36.5	27	25.5
NM_172277	Snx8	transcript	chr5	-	140816257	140865201	2612	1.476	TRUE	-2.265	0.0001416	0.01803	1	14.5	16	42.5	14.5
NM_198610	Igsf21	transcript	chr4	-	139582767	139802726	2000	5.77	TRUE	-1.371	0.0001542	0.01937	3	443.5	927	632.5	530.5
NM_172612	Rnd1	transcript	chr15	-	98499636	98507892	2203	1.825	TRUE	-1.877	0.0001602	0.02	6	24	91.5	47.5	84.5
NM_010109	Efna5	transcript	chr17	-	62952306	63230666	5178	3.18	TRUE	-1.452	0.0001661	0.02042	3	73.5	153	112.5	133.5
NM_207654	Efna5	transcript	chr17	-	62952306	63230666	5259	3.18	TRUE	-1.452	0.0001668	0.02042	3	73.5	153	112.5	133.5
NM_001159731	Rxrg	transcript	chr1	+	169548396	169569754	1676	1.442	TRUE	-1.873	0.0001822	0.02198	3	18	105	36.5	71.5
NM_009107	Rxrg	transcript	chr1	+	169528493	169569754	2132	1.442	TRUE	-1.873	0.000183	0.02198	3	18	106.5	36.5	71.5
NM_199021	Dpp10	transcript	chr1	-	125228715	125942136	4630	5.335	TRUE	-1.398	0.0002037	0.02406	6	328	866	479	585
NM_001163170	Lix1l	transcript	chr3	+	96405056	96429275	2509	2.334	TRUE	-2.049	0.000231	0.02675	6	28.5	42.5	67.5	119
NM_010236	Fpgs	transcript	chr2	-	32538129	32549695	2263	3.065	TRUE	-1.897	0.0002386	0.02704	1	53	47	120.5	31.5
NM_172715	Agpat9	transcript	chr5	+	101275248	101328121	2877	1.748	TRUE	-1.693	0.0002397	0.02704	6	24.5	49	44	41
NM_011267	Rgs16	transcript	chr1	+	155587483	155592598	2335	3.292	TRUE	-1.477	0.0002407	0.02704	6	78	143.5	116.5	87.5
NM_001164792	Tpbg	transcript	chr9	+	85736459	85740662	3509	2.589	TRUE	-1.502	0.0002466	0.02739	3	48	161.5	76	92.5
NM_011627	Tpbg	transcript	chr9	+	85735987	85740662	3618	2.589	TRUE	-1.502	0.0002501	0.02761	3	48	161.5	76	92.5
NM_009538	Plagl1	transcript	chr10	+	12810594	12851501	5261	3.491	TRUE	-1.562	0.0002706	0.02954	3	87	285.5	148	267
NM_054068	Vsx1	transcript	chr2	-	150506440	150514873	3566	-2.385	FALSE	-5.534	0.0002791	NA	NA	0	1	4	3
NM_008083	Gap43	transcript	chr16	-	42248674	42340764	1301	6.092	TRUE	-1.448	0.0002808	0.03013	6	529.5	1434	807	1196
NM_001163267	Ccdc147	transcript	chr19	+	48012202	48109869	3345	0.6568	TRUE	-2.356	0.0002847	0.03038	3	8	18.5	24	19
NM_001163480	Neurl1a	transcript	chr19	+	47303333	47333931	3680	5.264	TRUE	-1.519	0.0003767	0.03808	6	299	368	438.5	743.5
NM_011594	Timp2	transcript	chr11	-	118162375	118216725	3622	8.397	TRUE	-1.376	0.0003801	0.03812	6	2732	6375	3922	4760
NM_172288	Nup133	transcript	chr8	-	126421023	126473165	5808	4.323	TRUE	-1.62	0.0003861	0.03812	1	147.5	170.5	271	189
NM_001007571	D8Ertd738e	transcript	chr8	-	86770134	86773660	661	6.63	TRUE	-1.392	0.0003871	0.03812	1	807.5	799.5	1275	685.5
NM_197996	Tspan15	transcript	chr10	-	61648144	61693966	3605	4.788	TRUE	-1.684	0.0004057	0.03885	1	194.5	215.5	380	173.5
NM_025577	2810428I15Rik	transcript	chr8	-	73028195	73030638	657	7.435	TRUE	-1.503	0.0004096	0.03885	1	1340	1010	2294	920
NM_021492	Ap3b2	transcript	chr7	-	88605285	88638811	3806	6.416	TRUE	-1.338	0.0004203	0.03885	6	723.5	1791	950.5	1564
NM_008752	Nxph2	transcript	chr2	+	23176766	23257493	2579	0.2358	TRUE	-2.13	0.0004316	0.03885	3	7	29.5	17.5	13.5
NM_175263	Notum	transcript	chr11	-	120515103	120522151	2019	0.905	TRUE	-1.319	0.0004427	0.03885	6	17.5	20.5	24	24
NM_001193666_dup4	Gm13304	transcript	chrUn_random	-	527839	528969	867	1.023	TRUE	-1.775	0.0004458	0.03885	2	14.5	124	26	24
NM_023052_dup5	Ccl21c	transcript	chr4	-	42391950	42393080	867	1.023	TRUE	-1.775	0.0004464	0.03885	2	14.5	124	26	24
NM_023052	Ccl21c	transcript	chrUn_random	-	527839	528969	867	1.023	TRUE	-1.775	0.0004476	0.03885	2	14.5	124	26	24
NM_001193668_dup5	Gm10591	transcript	chrUn_random	-	739163	740293	867	1.023	TRUE	-1.775	0.0004477	0.03885	2	14.5	124	26	24
NM_011335_dup4	Ccl21b	transcript	chrUn_random	-	527839	528933	831	1.023	TRUE	-1.775	0.0004477	0.03885	2	14.5	124	26	24
NM_001193666_dup5	Gm13304	transcript	chrUn_random	-	739163	740293	867	1.023	TRUE	-1.775	0.0004478	0.03885	2	14.5	124	26	24
NM_011335_dup5	Ccl21b	transcript	chrUn_random	-	739163	740257	831	1.023	TRUE	-1.775	0.0004478	0.03885	2	14.5	124	26	24
NM_001193668_dup4	Gm10591	transcript	chrUn_random	-	527839	528969	867	1.023	TRUE	-1.775	0.0004479	0.03885	2	14.5	124	26	24
NM_023052_dup3	Ccl21c	transcript	chrUn_random	-	739163	740293	867	1.023	TRUE	-1.775	0.0004479	0.03885	2	14.5	124	26	24
NM_023052_dup4	Ccl21c	transcript	chr4	+	41985510	41986640	867	1.023	TRUE	-1.775	0.0004488	0.03885	2	14.5	124	26	24
NM_023052_dup1	Ccl21c	transcript	chr4	+	42625655	42626785	867	1.023	TRUE	-1.775	0.0004518	0.03885	2	14.5	124	26	24
NM_023052_dup2	Ccl21c	transcript	chr4	+	41774207	41775337	867	1.023	TRUE	-1.775	0.0004523	0.03885	2	14.5	124	26	24
NM_011335_dup3	Ccl21b	transcript	chr4	+	42625691	42626785	831	1.023	TRUE	-1.775	0.0004563	0.03885	2	14.5	124	26	24
NM_011335_dup2	Ccl21b	transcript	chr4	-	42391950	42393044	831	1.023	TRUE	-1.775	0.0004608	0.03885	2	14.5	124	26	24
NM_011335_dup1	Ccl21b	transcript	chr4	+	41985546	41986640	831	1.024	TRUE	-1.775	0.0004622	0.03885	2	14.5	124	26	24
NM_001193668_dup3	Gm10591	transcript	chr4	+	42625655	42626785	867	1.024	TRUE	-1.775	0.0004623	0.03885	2	14.5	124	26	24
NM_011335	Ccl21b	transcript	chr4	+	41774243	41775337	831	1.024	TRUE	-1.775	0.0004623	0.03885	2	14.5	124	26	24
NM_001193668_dup2	Gm10591	transcript	chr4	-	42391950	42393080	867	1.024	TRUE	-1.775	0.0004635	0.03885	2	14.5	124	26	24
NM_001193668_dup1	Gm10591	transcript	chr4	+	41985510	41986640	867	1.024	TRUE	-1.775	0.0004642	0.03885	2	14.5	124	26	24
NM_001193668	Gm10591	transcript	chr4	+	41774207	41775337	867	1.024	TRUE	-1.775	0.0004646	0.03885	2	14.5	124	26	24
NM_001193666_dup3	Gm13304	transcript	chr4	+	42625655	42626785	867	1.024	TRUE	-1.775	0.0004647	0.03885	2	14.5	124	26	24
NM_001193666_dup2	Gm13304	transcript	chr4	-	42391950	42393080	867	1.024	TRUE	-1.775	0.0004654	0.03885	2	14.5	124	26	24
NM_001193666_dup1	Gm13304	transcript	chr4	+	41985510	41986640	867	1.024	TRUE	-1.775	0.000467	0.03885	2	14.5	124	26	24
NM_001193666	Gm13304	transcript	chr4	+	41774207	41775337	867	1.024	TRUE	-1.775	0.0004672	0.03885	2	14.5	124	26	24
NM_027373	Afap1	transcript	chr5	+	36235968	36346571	6617	2.944	TRUE	-1.672	0.0004897	0.0398	1	56	68	105.5	59.5
NM_001159555	Cd36	transcript	chr5	-	17287508	17341714	3539	-0.6906	TRUE	-2.81	0.0004926	0.0398	3	2.5	20.5	10.5	7
NM_001159557	Cd36	transcript	chr5	-	17287508	17355610	3450	-0.6906	TRUE	-2.81	0.0004927	0.0398	3	2.5	20.5	10.5	7
NM_001159558	Cd36	transcript	chr5	-	17287508	17394777	3566	-0.6906	TRUE	-2.81	0.0004929	0.0398	3	2.5	20.5	10.5	7
NM_001159556	Cd36	transcript	chr5	-	17287508	17355610	3399	-0.6905	TRUE	-2.81	0.0004956	0.0398	3	2.5	20.5	10.5	7
NM_007643	Cd36	transcript	chr5	-	17287508	17341714	3542	-0.6902	TRUE	-2.81	0.0004999	0.0398	3	2.5	20.5	10.5	7
NM_010750	Mab21l1	transcript	chr3	+	55586432	55589209	2778	1.138	TRUE	-2.292	0.0005	0.0398	3	11.5	55	32	36.5
NM_001101482	Mrap2	transcript	chr9	+	87039141	87078880	1931	-0.02623	TRUE	-2.423	0.0005065	0.04006	6	5	58.5	14.5	52.5
NM_001177731	Mrap2	transcript	chr9	+	87039141	87078880	2076	-0.02617	TRUE	-2.423	0.0005075	0.04006	6	5	58.5	14.5	52.5
NM_172496	Cobl	transcript	chr11	-	12136679	12364963	5618	3.595	TRUE	-1.251	0.0005139	0.0404	3	107	246	143.5	147.5
NM_153507	Cpne2	transcript	chr8	+	97056928	97094429	2302	3.533	TRUE	-1.803	0.0005243	0.04104	6	78	322.5	135	139
NM_198029	Fermt1	transcript	chr2	-	132729915	132771772	5255	0.3467	TRUE	-2.128	0.000527	0.04109	3	7.5	16.5	19	19.5
NM_145440	Uts2r	transcript	chr11	+	121021585	121023287	1703	-0.3147	TRUE	-2.618	0.0005326	0.04119	3	3.5	8	13	5.5
NM_172119	Dio3	transcript	chr12	+	111517440	111519307	1868	-1.78	TRUE	-3.965	0.000537	0.04136	6	0.5	20.5	5.5	10.5
NM_001204979	Sars	tRNA	chr3	-	108227782	108248177	3632	7.106	TRUE	-1.453	0.0005499	0.04176	1	1094	1153	1810	1062
NM_001168655	Socs2	transcript	chr10	-	94874124	94878846	2195	5.301	TRUE	-1.28	0.0005536	0.04176	6	343	769.5	450	623.5
NM_016697	Gpc3	transcript	chrX	-	49625604	49967151	2268	-0.07937	TRUE	-2.505	0.000554	0.04176	6	4.5	43.5	14	40.5
NM_011319	Sars	tRNA	chr3	-	108227782	108248177	3704	7.106	TRUE	-1.453	0.0005552	0.04176	1	1094	1153	1810	1062
NM_009745	Bcl7b	transcript	chr5	+	135644242	135657722	1666	3.194	TRUE	-2.253	0.0005575	0.04176	6	48.5	92	110	528.5
NM_178617	Necab1	transcript	chr4	-	14879392	15076278	4922	2.985	TRUE	-1.369	0.0005604	0.04182	6	66	256	95.5	216
NM_001168656	Socs2	transcript	chr10	-	94874124	94878118	2153	5.301	TRUE	-1.28	0.0005647	0.04184	6	343	769.5	450	623.5
NM_027347	Med23	transcript	chr10	+	24589792	24633335	4928	1.393	TRUE	-1.972	0.0005727	0.0419	6	16.5	78.5	34	38.5
NM_001166416	Med23	transcript	chr10	+	24589792	24633335	4946	1.393	TRUE	-1.972	0.0005737	0.0419	6	16.5	78.5	34	38.5
NM_007706	Socs2	transcript	chr10	-	94874124	94879491	2222	5.301	TRUE	-1.28	0.0005745	0.0419	6	343	770	450	623.5
NM_001168657	Socs2	transcript	chr10	-	94874124	94877917	2074	5.301	TRUE	-1.28	0.0005759	0.0419	6	343	769.5	450	623.5
NM_172485	Thsd7b	transcript	chr1	+	131169881	132115855	6253	0.9275	TRUE	-1.35	0.0005769	0.0419	6	17	70.5	24.5	51
NM_009319	Tarbp2	transcript	chr15	+	102348677	102354107	1736	3.945	TRUE	-1.467	0.0006089	0.04338	1	122	120.5	198	102.5
NM_001099635	Myh3	transcript	chr11	+	66891802	66915793	5992	0.4294	TRUE	-2.128	0.0006108	0.04338	3	8	12	20	13.5
NM_023131	Rce1	transcript	chr19	-	4622551	4625617	1446	4.999	TRUE	-1.734	0.0006145	0.04347	3	221	264.5	448	142
NM_009262	Spock1	transcript	chr13	-	57527452	58009693	4674	6.639	TRUE	-1.065	0.0006268	0.04366	6	962	2032	1104	1873
NM_001166466	Spock1	transcript	chr13	-	57527452	58009693	4671	6.639	TRUE	-1.065	0.000627	0.04366	6	962	2032	1104	1873
NM_033575	Pcdhgb2	transcript	chr18	+	37849513	38001526	4629	8.371	TRUE	-1.588	0.0006342	0.04366	1	2450	2686	4468	2102
NM_033587	Pcdhga4	transcript	chr18	+	37845054	38001524	4534	8.371	TRUE	-1.588	0.0006345	0.04366	1	2452	2690	4469	2102
NM_033577	Pcdhgb5	transcript	chr18	+	37890808	38001524	4522	8.371	TRUE	-1.589	0.000637	0.04366	1	2451	2688	4471	2106
NM_001166463	Spock1	transcript	chr13	-	57527452	58009693	4665	6.639	TRUE	-1.065	0.0006385	0.04366	6	962	2032	1104	1873
NM_033588	Pcdhga5	transcript	chr18	+	37854155	38001524	4540	8.372	TRUE	-1.588	0.0006397	0.04366	1	2453	2688	4472	2104
NM_033576	Pcdhgb4	transcript	chr18	+	37880208	38001524	4480	8.372	TRUE	-1.587	0.0006413	0.04366	1	2456	2688	4472	2112
NM_033574	Pcdhgb1	transcript	chr18	+	37840112	38001524	4498	8.371	TRUE	-1.588	0.000643	0.04366	1	2452	2688	4470	2104
NM_033580	Pcdhgb8	transcript	chr18	+	37921455	38001526	4617	8.37	TRUE	-1.587	0.0006438	0.04366	1	2452	2686	4466	2102
NM_033591	Pcdhga8	transcript	chr18	+	37885360	38001526	4729	8.372	TRUE	-1.587	0.0006467	0.04366	1	2456	2694	4472	2106
NM_033593	Pcdhga10	transcript	chr18	+	37906842	38001524	4534	8.37	TRUE	-1.588	0.0006468	0.04366	1	2450	2686	4467	2102
NM_033582	Pcdhgc4	transcript	chr18	+	37974733	38001526	5023	8.371	TRUE	-1.587	0.0006501	0.04373	1	2454	2686	4468	2102
NM_033592	Pcdhga9	transcript	chr18	+	37896590	38001517	4717	8.372	TRUE	-1.586	0.0006588	0.04381	1	2456	2688	4471	2106
NM_033595	Pcdhga12	transcript	chr18	+	37925234	38001526	5079	8.372	TRUE	-1.585	0.000659	0.04381	1	2456	2692	4468	2106
NM_027011	Krt5	transcript	chr15	-	101537501	101543322	2190	-2.607	TRUE	-5.308	0.0006718	0.0444	3	0	3.5	3.5	0.5
NM_001167923	Col6a5	transcript	chr9	-	105758400	105862974	9298	-1.391	TRUE	-3.412	0.000692	0.04558	3	1	6.5	7	1.5
NM_019966	Mlycd	transcript	chr8	+	121918792	121934988	2100	2.05	TRUE	-1.686	0.0007144	0.04658	6	29.5	79	55.5	91
NM_033589	Pcdhga6	transcript	chr18	+	37866883	38001524	4540	8.373	TRUE	-1.585	0.0007419	0.04821	1	2458	2692	4472	2106
NM_011786	Aloxe3	transcript	chr11	+	68939879	68962617	2538	3.456	TRUE	-1.31	0.0007597	0.04919	6	94	142	129	156.5
NM_030696	Slc16a3	transcript	chr11	+	120809798	120820314	2493	1.303	TRUE	-1.9	0.0007734	0.04975	1	16	17.5	35.5	14.5
NM_001038654	Slc16a3	transcript	chr11	+	120810381	120820314	2386	1.303	TRUE	-1.9	0.0007789	0.04993	1	16	17.5	35.5	14.5
NM_001038653	Slc16a3	transcript	chr11	+	120810381	120820314	2481	1.303	TRUE	-1.9	0.0007827	0.05	1	16	17.5	35.5	14.5
NM_201353	Slc6a7	transcript	chr18	-	61155034	61173853	3343	5.46	TRUE	-1.205	0.0008055	0.05095	6	393.5	677	507.5	702
NM_029231	Pelp1	transcript	chr11	-	70206383	70223533	3440	6.756	TRUE	-1.183	0.0008398	0.05263	1	975	780.5	1315	733.5
NM_033586	Pcdhga3	transcript	chr18	+	37833989	38001526	4691	8.373	TRUE	-1.584	0.0008402	0.05263	1	2459	2696	4472	2116
NM_007843	Defb1	transcript	chr8	+	22887027	22905657	916	-2.518	TRUE	-5.393	0.000866	0.05384	6	0	2	3.5	8.5
NM_029004	Rasgef1c	transcript	chr11	+	49715337	49793725	2244	-0.6251	TRUE	-2.818	0.0008893	0.05473	3	2.5	16.5	11	11.5
NM_012035	Trpc7	transcript	chr13	-	56874469	56996949	3339	0.3625	TRUE	-2.05	0.000891	0.05473	6	8	27	18	16.5
NM_023872	Kcnq5	transcript	chr1	-	21388484	21952023	6923	6.425	TRUE	-1.113	0.00091	0.05538	6	806	1378	942	971
NM_001160139	Kcnq5	transcript	chr1	-	21388484	21952023	6980	6.425	TRUE	-1.113	0.0009102	0.05538	6	806	1378	942	971
NM_212485	Krt73	transcript	chr15	-	101623739	101632763	2154	2.748	TRUE	-1.337	0.0009326	0.05656	6	57	99.5	80	88
NM_033590	Pcdhga7	transcript	chr18	+	37874488	38001526	4659	8.373	TRUE	-1.584	0.0009369	0.05664	1	2461	2694	4472	2106
NM_015731	Atp9a	transcript	chr2	-	168459938	168567300	3529	6.765	TRUE	-1.218	0.0009475	0.05693	1	965	1396	1340	1274
NM_001122733	Kit	transcript	chr5	+	75971012	76052746	5181	6.701	TRUE	-1.199	0.0009498	0.05693	6	915.5	2166	1142	1342
NM_021099	Kit	transcript	chr5	+	75971016	76052746	5165	6.701	TRUE	-1.199	0.0009507	0.05693	6	915.5	2166	1142	1342
NM_025401	Ubl5	transcript	chr9	+	20447762	20451233	1939	5.25	TRUE	-1.291	0.001009	0.05988	1	327	288	468	149
NM_020050	Tmem9b	transcript	chr7	-	116879350	116895777	1685	5.321	TRUE	-1.714	0.001022	0.06042	6	279.5	412	450.5	550.5
NM_011261	Reln	transcript	chr5	-	21390272	21850523	11698	3.697	TRUE	-1.251	0.001027	0.06043	3	117	270.5	154	195.5
NM_011196	Ptger3	transcript	chr3	+	157229856	157307722	2018	-1.291	TRUE	-2.981	0.001028	0.06043	3	1.5	7	7	5
NM_001033785	Akap14	transcript	chrX	-	34690693	34708837	1792	0.9235	TRUE	-2.018	0.001051	0.06109	1	11.5	16	29	8.5
NM_033584	Pcdhga1	transcript	chr18	+	37821599	38001524	4537	8.373	TRUE	-1.584	0.001052	0.06109	1	2460	2692	4472	2103
NM_146100	Ina	transcript	chr19	+	47089188	47098836	2259	7.566	TRUE	-1.355	0.001053	0.06109	1	1606	1690	2415	1327
NM_009824	Cbfa2t3	transcript	chr8	-	125149036	125223009	7650	3.849	TRUE	-1.385	0.001055	0.06109	6	120.5	144	181.5	158
NM_177289	Cbfa2t3	transcript	chr8	-	125149036	125202075	7591	3.856	TRUE	-1.371	0.001067	0.06144	6	122	145	182	158
NM_001109873	Cbfa2t3	transcript	chr8	-	125149036	125202075	7669	3.856	TRUE	-1.371	0.001068	0.06144	6	122	145	182	158
NM_172151	Zdhhc8	transcript	chr16	-	18220846	18235229	4868	2.848	TRUE	-1.696	0.001076	0.06169	6	51	96	84	142
NM_021360	Neurl1a	transcript	chr19	+	47253310	47333931	4158	5.376	TRUE	-1.369	0.001079	0.06169	6	348	399.5	462.5	773.5
NM_001166390	Ptp4a3	transcript	chr15	+	73553575	73589196	2640	2.708	TRUE	-1.279	0.001114	0.06355	6	58	73.5	79.5	68
NM_015795	Fbxo16	transcript	chr14	+	65885538	65940339	1229	-0.7565	TRUE	-2.459	0.001138	0.06448	6	3	6.5	9.5	10.5
NM_009343	Phf1	transcript	chr17	+	27070072	27074835	2429	3.753	TRUE	-1.24	0.001146	0.06476	6	119	99	156	148.5
NM_207583	Fam5b	transcript	chr1	-	160175400	160286391	4101	5.478	TRUE	-1.656	0.001159	0.06532	6	302	652	553	499.5
NM_009890	Ch25h	transcript	chr19	-	34548274	34549625	1352	-1.386	TRUE	-3.388	0.001171	0.06563	3	1	8.5	7	6.5
NM_001081033	Pde11a	transcript	chr2	-	75829189	76176710	2848	-0.6945	TRUE	-2.485	0.001175	0.06563	3	3	5.5	10	4.5
NM_019403	Rnf5	transcript	chr17	-	34738044	34740506	1101	6.859	TRUE	-1.307	0.001186	0.06565	1	992.5	861	1474	1059
NR_003959	Aldoart2	transcript	chr12	+	56666122	56667696	1575	0.4714	TRUE	-3.602	0.001194	0.06573	6	3	2.5	19	1
NM_033585	Pcdhga2	transcript	chr18	+	37828759	38001524	4537	8.373	TRUE	-1.58	0.0012	0.06585	1	2466	2690	4469	2109
NM_001159408	B3gnt5	transcript	chr16	+	19760327	19772846	4669	-0.3944	TRUE	-2.172	0.001226	0.06685	3	4.5	14	11.5	7.5
NM_001159407	B3gnt5	transcript	chr16	+	19760327	19772846	4872	-0.3943	TRUE	-2.172	0.001228	0.06685	3	4.5	14	11.5	7.5
NM_054052	B3gnt5	transcript	chr16	+	19760327	19772846	4548	-0.3934	TRUE	-2.172	0.001258	0.06825	3	4.5	14	11.5	7.5
NM_144797	Metrnl	transcript	chr11	+	121563741	121578703	2468	3.881	TRUE	-2.188	0.001273	0.06888	1	78	125.5	227	68
NM_033581	Pcdhgc3	transcript	chr18	+	37966064	38001526	4686	8.373	TRUE	-1.583	0.001301	0.07017	1	2462	2688	4474	2108
NM_026720	Ankrd13d	transcript	chr19	-	4270180	4283137	2141	6.553	TRUE	-1.254	0.001311	0.07017	3	815.5	1010	1170	668.5
NM_010923	Nnat	transcript	chr2	+	157385846	157388255	1210	4.77	TRUE	-1.271	0.001386	0.07338	6	234	610	329	429
NM_009511	Vipr2	transcript	chr12	+	117316196	117384734	3385	-1.155	TRUE	-2.671	0.001409	0.07434	3	2	12.5	7.5	5.5
NM_033578	Pcdhgb6	transcript	chr18	+	37901748	38001526	4683	8.375	TRUE	-1.582	0.001439	0.07544	1	2466	2698	4476	2120
NM_033579	Pcdhgb7	transcript	chr18	+	37911433	38001524	4531	8.373	TRUE	-1.582	0.001444	0.07544	1	2463	2688	4472	2103
NM_180960	Nnat	transcript	chr2	+	157385846	157388255	1129	4.77	TRUE	-1.271	0.001445	0.07544	6	234	610	329	429
NM_134109	Ildr1	transcript	chr16	+	36694124	36726827	2878	-1.278	TRUE	-2.942	0.001461	0.07586	6	1.5	6	7	3
NM_027889	Vps11	transcript	chr9	-	44156188	44169753	3180	3.642	TRUE	-1.307	0.001471	0.07616	3	109	48	155.5	51.5
NM_033594	Pcdhga11	transcript	chr18	+	37915427	38001526	4713	8.374	TRUE	-1.578	0.001483	0.07641	1	2470	2690	4471	2115
NM_011856	Odz2	transcript	chr11	-	35820171	36757745	9738	7.16	TRUE	-1.022	0.001524	0.07806	6	1390	2215	1574	1914
NM_016677	Hpcal1	transcript	chr12	+	17697620	17798732	1561	6.903	TRUE	-1.001	0.001535	0.07819	6	1180	1846	1295	1547
NM_010269	Gdap2	transcript	chr3	+	99966441	100010904	2871	2.603	TRUE	-1.339	0.001548	0.07846	6	51.5	209	73.5	138.5
NM_033610	Sncb	transcript	chr13	-	54860221	54867801	1196	9.525	TRUE	-1.497	0.001627	0.08163	6	5648	7536	9450	7780
NM_001101510	Susd5	transcript	chr9	+	113966472	114007851	3874	1.193	TRUE	-2.168	0.001693	0.08421	6	12.5	34.5	31	28.5
NM_177087	Fam179a	transcript	chr17	+	72022601	72079009	3503	1.185	TRUE	-1.935	0.001703	0.08427	6	14.5	30.5	30.5	37.5
NM_001014399	Abi3bp	transcript	chr16	+	56477959	56690248	3884	-0.00374	TRUE	-2.079	0.001723	0.08504	6	6	13	15	12.5
NM_012040	Pnck	transcript	chrX	-	70901331	70905193	1564	6.879	TRUE	-1.027	0.001742	0.0854	6	1146	2327	1258	2087
NM_001172136	Exog	transcript	chr9	+	119354041	119374636	3888	5.349	TRUE	-1.259	0.001744	0.0854	1	356.5	391	503	294.5
NM_172456	Exog	transcript	chr9	+	119354041	119374636	3853	5.349	TRUE	-1.259	0.001746	0.0854	1	356.5	391	503	294.5
NM_001199351	Pnck	transcript	chrX	-	70901331	70905193	1624	6.879	TRUE	-1.027	0.001749	0.0854	6	1146	2327	1258	2087
NM_001199352	Pnck	transcript	chrX	-	70901331	70905409	1488	6.879	TRUE	-1.027	0.001752	0.0854	6	1146	2327	1258	2087
NM_033583	Pcdhgc5	transcript	chr18	+	37979200	38001526	4707	8.389	TRUE	-1.556	0.001791	0.08662	1	2525	2747	4502	2152
NM_175462	Kcnt1	transcript	chr2	+	25733381	25773793	5893	4.472	TRUE	-1.121	0.001814	0.08752	6	207.5	441.5	248	326
NM_177708	Rtn4rl1	transcript	chr11	+	75007495	75081264	3308	5.689	TRUE	-1.022	0.001832	0.08814	6	506	782.5	573.5	859.5
NM_029626	Glt8d1	transcript	chr14	+	31814619	31825627	2485	2.203	TRUE	-1.993	0.001871	0.08903	1	27.5	69	68.5	28
NM_001165930	Glt8d1	transcript	chr14	+	31814579	31825627	1956	2.203	TRUE	-1.993	0.001873	0.08903	1	27.5	69	68.5	28
NM_001177616	Arpp21	transcript	chr9	-	111967595	112135005	3423	4.585	TRUE	-1.064	0.002101	0.09826	6	231.5	625	267	487
NM_033264	Arpp21	transcript	chr9	-	111967595	112090270	3310	4.585	TRUE	-1.064	0.002108	0.09826	6	231.5	627	267	487.5
NM_008067	Gabra3	transcript	chrX	-	69678015	69901585	3727	4.973	TRUE	-1.241	0.002171	0.1006	6	276	684.5	379	534
NM_031374	Tex15	transcript	chr8	+	34681016	34696057	8408	-2.047	TRUE	-3.664	0.002212	0.1023	6	0.5	7	4.5	7.5
NM_028392	Ppp2r2b	transcript	chr18	-	42804925	43219125	2029	6.938	TRUE	-0.9816	0.002231	0.1027	6	1214	1782	1310	1910
NM_001136063	Gfra4	transcript	chr2	-	130865912	130868824	882	1.865	TRUE	-2.007	0.002239	0.1027	6	21.5	252	54.5	112
NM_021710	Ap4s1	transcript	chr12	+	52791953	52839926	1113	4.696	TRUE	-1.296	0.002242	0.1027	6	229.5	508	292	736
NM_020014	Gfra4	transcript	chr2	-	130865912	130868418	909	1.865	TRUE	-2.007	0.002242	0.1027	6	21.5	252	54.5	112
NM_009846	Cd24a	transcript	chr10	+	43298975	43304071	1816	2.894	TRUE	-1.235	0.002321	0.1056	6	67.5	157	85.5	127.5
NM_001177618	Arpp21	transcript	chr9	-	111967595	112088453	3181	4.438	TRUE	-1.101	0.00235	0.1058	6	205.5	578	243	451.5
NM_008981	Ptprg	transcript	chr14	+	12386067	13074553	9190	4.75	TRUE	-1.229	0.002352	0.1058	6	235.5	365	322	448
NR_015608	1810058I24Rik	transcript	chr6	+	35202699	35212059	1039	3.821	TRUE	-1.233	0.002357	0.1058	1	124.5	161	168	145.5
NR_027875	1810058I24Rik	transcript	chr6	+	35202732	35212059	1269	3.821	TRUE	-1.233	0.002359	0.1058	1	124.5	161	168	145.5
NM_025273	Pcbd1	transcript	chr10	+	60552091	60557077	810	2.05	TRUE	-1.41	0.002369	0.1058	6	34.5	66.5	51.5	59
NM_018770	Cadm1	transcript	chr9	+	47338435	47661468	4354	8.329	TRUE	-1.108	0.002379	0.1059	6	3009	5390	3602	3596
NM_080634	Hps3	transcript	chr3	-	19895945	19935310	4011	2.55	TRUE	-1.526	0.002391	0.1062	6	47.5	69	71.5	91
NM_001025600	Cadm1	transcript	chr9	+	47338435	47661468	4270	8.329	TRUE	-1.108	0.002399	0.1063	6	3009	5390	3602	3596
NM_133224	Atp13a1	transcript	chr8	+	72315062	72331647	3914	5.502	TRUE	-1.544	0.002441	0.1079	1	346.5	359.5	618.5	304.5
NM_183021	Thada	transcript	chr17	-	84589396	84865548	7896	2.962	TRUE	-1.488	0.002447	0.108	1	61.5	97	104	73
NM_008458	Serpina3c	transcript	chr12	-	105385117	105392082	1690	-1.699	TRUE	-3.093	0.002458	0.1082	6	1	2.5	5.5	4.5
NM_007403	Adam8	transcript	chr7	-	147164840	147178387	3034	0.8996	TRUE	-1.079	0.002511	0.1103	6	19.5	37.5	22.5	28
NM_027531	Ppp2r2b	transcript	chr18	-	42804923	43058643	1966	6.945	TRUE	-0.9678	0.002529	0.1108	6	1228	1809	1313	1920
NM_207676	Cadm1	transcript	chr9	+	47338435	47661468	4303	8.329	TRUE	-1.108	0.002549	0.1114	6	3009	5390	3602	3596
NM_207675	Cadm1	transcript	chr9	+	47338435	47661468	4387	8.329	TRUE	-1.108	0.002561	0.1117	6	3009	5390	3602	3596
NM_001146323	Hps3	transcript	chr3	-	19895945	19935310	3615	2.542	TRUE	-1.515	0.002631	0.1142	6	47.5	69	71	91
NM_027129	2310035K24Rik	transcript	chr2	+	131036176	131039250	1432	5.684	TRUE	-1.304	0.00274	0.1179	3	440.5	333.5	657.5	247
NM_152947	Ovol2	transcript	chr2	-	144130912	144157098	1213	3.07	TRUE	-1.188	0.002769	0.1188	3	77	95	94.5	87.5
NM_026924	Ovol2	transcript	chr2	-	144130912	144157816	1472	3.07	TRUE	-1.188	0.002773	0.1188	3	77	95	94.5	87.5
NM_001083318	Etv3	transcript	chr3	+	87329500	87344078	5141	2.624	TRUE	-1.695	0.002803	0.1192	6	44	42.5	71	195.5
NM_010860	Myl6	transcript	chr10	-	127927917	127930881	614	6.685	TRUE	-1.083	0.002804	0.1192	1	982	1044	1233	1002
NM_012051	Etv3	transcript	chr3	+	87329500	87344078	5138	2.624	TRUE	-1.695	0.002813	0.1192	6	44	42.5	71	195.5
NM_001039092	Tom1l2	transcript	chr11	-	60040216	60166407	4940	4.15	TRUE	-1.678	0.002865	0.1206	6	125	333.5	198.5	2434
NM_019681	Ncs1	transcript	chr2	+	31101443	31150991	4035	6.434	TRUE	-1.058	0.002902	0.1216	3	856	1056	956.5	728.5
NM_178790	Abi3bp	transcript	chr16	+	56477959	56690248	4394	0.02713	TRUE	-1.962	0.002922	0.122	6	6.5	13	15	12.5
NM_001014422	Abi3bp	transcript	chr16	+	56477959	56690248	4454	0.02715	TRUE	-1.962	0.002925	0.122	6	6.5	13	15	12.5
NM_172053	Adamts16	transcript	chr13	-	70866686	70980688	4974	0.8566	TRUE	-2.14	0.002949	0.1222	6	10	16	24.5	39
NM_001014424	Abi3bp	transcript	chr16	+	56477959	56690248	4502	0.02732	TRUE	-1.962	0.002952	0.1222	6	6.5	13	15	12.5
NM_001014423	Abi3bp	transcript	chr16	+	56477959	56690248	4694	0.02735	TRUE	-1.962	0.002955	0.1222	6	6.5	13	15	12.5
NM_033327	Zfp423	transcript	chr8	-	90185709	90483494	4907	1.132	TRUE	-1.966	0.002968	0.1225	6	13.5	71	29.5	59
NM_026382	Snrnp48	transcript	chr13	+	38296808	38319532	1789	4.784	TRUE	-1.238	0.003022	0.1242	6	247.5	322	338	298.5
NM_001142760	Pcdh15	transcript	chr10	+	73284615	74112477	9110	2.093	TRUE	-1.477	0.003029	0.1242	6	33.5	91	54	57
NM_001142746	Pcdh15	transcript	chr10	+	73284615	74112477	9125	2.093	TRUE	-1.477	0.003042	0.1244	6	33.5	91	54	57
NM_028325	Zcchc12	transcript	chrX	+	33735899	33739153	2189	4.307	TRUE	-1.196	0.003093	0.126	6	175.5	375	225.5	403
NM_026278	Lrp2bp	transcript	chr8	+	47095956	47114830	3420	-3.127	FALSE	-4.83	0.003132	NA	NA	0	3	2.5	2.5
NM_009746	Bcl7c	transcript	chr7	-	134848492	134852280	965	-0.7911	TRUE	-3.425	0.003148	0.1276	6	1.5	0.5	8.5	7.5
NM_026146	Eps8l1	transcript	chr7	+	4416344	4430844	2522	-3.126	FALSE	-4.83	0.003148	NA	NA	0	0.5	2.5	1
NM_019687	Slc22a4	transcript	chr11	-	53796628	53841592	2260	1.964	TRUE	-1.376	0.003163	0.1276	6	33.5	56.5	47	56
NM_007733	Col19a1	transcript	chr1	-	24264522	24594276	10542	4.156	TRUE	-1.198	0.003173	0.1276	6	160	315.5	198	267
NM_001163638	Ttc18	transcript	chr14	-	21213412	21271447	3632	-1.224	TRUE	-2.604	0.003208	0.1285	6	2	6	7	6
NM_026536	Atp5s	transcript	chr12	+	70825949	70845645	1485	3.915	TRUE	-1.338	0.003221	0.1285	1	127	156.5	192	181
NM_029698	Ttc18	transcript	chr14	-	21213412	21271447	3621	-1.224	TRUE	-2.605	0.003225	0.1285	6	2	6	7	6
NM_001163639	Ttc18	transcript	chr14	-	21213412	21271447	3551	-1.224	TRUE	-2.605	0.003229	0.1285	6	2	6	7	6
NM_033314	Slco2a1	transcript	chr9	+	102910819	102990179	4033	0.8934	TRUE	-1.542	0.003256	0.1293	6	15	46	23.5	23.5
NM_033268	Actn2	transcript	chr13	-	12361694	12432999	2984	0.8903	TRUE	-0.9473	0.003273	0.1297	6	20.5	54	22	40
NR_002928	Gm1943	transcript	chr8	-	111863700	111864808	1109	0.1578	TRUE	-2.16	0.003279	0.1297	6	6.5	16	15	25
NM_153080	Tom1l2	transcript	chr11	-	60040216	60166407	5000	4.154	TRUE	-1.662	0.003339	0.1307	6	126.5	334.5	198.5	2434
NM_001168501	Zfp57	transcript	chr17	+	37139427	37147674	1712	-1.49	TRUE	-2.734	0.003383	0.1315	6	1.5	22	6	31
NR_033137	Zfp57	transcript	chr17	+	37140611	37147674	2694	-1.49	TRUE	-2.734	0.00339	0.1315	6	1.5	22	6	31
NM_001013745	Zfp57	transcript	chr17	+	37139470	37147674	1846	-1.49	TRUE	-2.734	0.003391	0.1315	6	1.5	22	6	31
NM_001168502	Zfp57	transcript	chr17	+	37138108	37147674	2088	-1.49	TRUE	-2.734	0.003394	0.1315	6	1.5	22	6	31
NM_023230	Ube2v1	transcript	chr2	-	167433139	167457505	1950	5.442	TRUE	-1.635	0.003475	0.1343	6	303	1116	484.5	2480
NM_001164640	Apol7a	transcript	chr15	-	77218647	77229540	2292	-1.025	TRUE	-2.42	0.00348	0.1343	3	2.5	7	8	5.5
NM_029419	Apol7a	transcript	chr15	-	77218647	77229540	2392	-1.024	TRUE	-2.42	0.003493	0.1345	3	2.5	7	8	5.5
NM_173754	Usp43	transcript	chr11	-	67668025	67735655	4462	-0.1637	TRUE	-1.931	0.003565	0.137	3	6	10.5	12.5	17.5
NM_001164316	Fam190a	transcript	chr6	+	61130319	62332857	5602	3.451	TRUE	-1.217	0.003704	0.1415	6	101	178	122.5	110
NM_183310	Fam190a	transcript	chr6	+	61130319	62332857	5654	3.451	TRUE	-1.217	0.003711	0.1415	6	101	178	122.5	110
NM_023737	Ehhadh	transcript	chr16	-	21761358	21787907	3010	-3.028	FALSE	-4.93	0.003774	NA	NA	0	5.5	2.5	3.5
NM_134087	Fam83h	transcript	chr15	-	75831522	75844766	4503	0.4834	TRUE	-1.762	0.003823	0.1436	6	10	21.5	18.5	11.5
NM_001110223	Dcx	transcript	chrX	-	140290385	140367762	8982	3.706	TRUE	-1.136	0.003834	0.1436	6	120.5	255.5	145	207
NM_001110224	Dcx	transcript	chrX	-	140290385	140367762	8979	3.706	TRUE	-1.136	0.003834	0.1436	6	120.5	255.5	145	207
NM_198305	Klhl17	transcript	chr4	-	155603153	155608966	3014	2.843	TRUE	-1.244	0.003835	0.1436	6	64	207	88.5	112
NM_010025	Dcx	transcript	chrX	-	140290385	140367762	8964	3.706	TRUE	-1.136	0.003839	0.1436	6	120.5	255.5	145	207
NM_001168253	Fam83h	transcript	chr15	-	75831522	75839928	4535	0.4835	TRUE	-1.762	0.003843	0.1436	6	10	21.5	18.5	11.5
NM_001110222	Dcx	transcript	chrX	-	140290385	140367667	9060	3.706	TRUE	-1.136	0.003848	0.1436	6	120.5	255.5	145	207
NM_175362	Card11	transcript	chr5	-	141348953	141476550	4112	-3.023	FALSE	-4.931	0.00391	NA	NA	0	0	2.5	2
NM_201411	Flrt1	transcript	chr19	-	7166502	7180219	5861	4.093	TRUE	-1.088	0.004107	0.1508	6	163	203	193	190
NM_028135	Tmem163	transcript	chr1	-	129386919	129574598	2517	2.449	TRUE	-1.2	0.004192	0.1533	6	50.5	106	63.5	73.5
NM_175495	Gpr150	transcript	chr13	-	76192299	76194444	2146	3.257	TRUE	-1.058	0.004205	0.1533	6	94	154	107	84
NM_176957	Nckap5	transcript	chr1	-	127810213	128727209	2966	0.01627	TRUE	-1.731	0.004212	0.1533	6	7.5	12.5	14	10
NM_001008700	Il4ra	transcript	chr7	+	132695796	132722988	5094	3.498	TRUE	-1.139	0.004249	0.1543	6	105	198.5	124.5	119.5
NM_007515	Slc7a3	transcript	chrX	-	98274560	98280691	2371	1.956	TRUE	-1.338	0.004284	0.1547	3	33	94	47	62
NM_001042558	Apaf1	transcript	chr10	-	90452056	90545488	6557	3.094	TRUE	-1.092	0.004306	0.1549	6	81.5	296	98.5	173
NM_177375	Rab26	transcript	chr17	-	24665999	24670692	1434	3.074	TRUE	-1.135	0.004374	0.1568	6	78	157.5	97.5	171.5
NM_053248	Slc5a5	transcript	chr8	-	73406788	73416656	2928	4.226	TRUE	-1.169	0.004374	0.1568	3	167.5	303	212.5	223
NM_023047	Dpysl5	transcript	chr5	+	31014268	31101742	5021	3.675	TRUE	-1.089	0.004421	0.1578	6	120.5	157.5	145.5	212.5
NM_009684	Apaf1	transcript	chr10	-	90452056	90545488	6514	3.094	TRUE	-1.092	0.004429	0.1578	6	81.5	296	98.5	173
NM_133804	Tmem132a	transcript	chr19	-	10932319	10944269	3489	7.529	TRUE	-1.162	0.004446	0.1579	6	1764	2850	2060	2857
NM_010721	Lmnb1	transcript	chr18	+	56867467	56913079	2844	3.056	TRUE	-1.521	0.004446	0.1579	6	68	127	101	54.5
NM_025945	Polr3d	transcript	chr14	-	70838555	70843278	2049	-0.0153	TRUE	-1.912	0.004455	0.1579	6	6.5	17	14.5	12.5
NM_001164082	Polr3d	transcript	chr14	-	70838555	70843034	2017	-0.01523	TRUE	-1.912	0.004473	0.1582	6	6.5	17	14.5	12.5
NM_009218	Sstr3	transcript	chr15	-	78367445	78374775	3928	3.013	TRUE	-1.084	0.004496	0.1585	6	77.5	122	92	127
NM_022416	Stk32b	transcript	chr5	-	37838064	38108392	3440	2.179	TRUE	-1.351	0.004534	0.1592	3	39	114	57	57.5
NM_181853	Trim66	transcript	chr7	-	116592515	116651648	9129	2.943	TRUE	-1.096	0.004593	0.1593	6	73.5	129.5	88	142.5
NM_133731	Prss22	transcript	chr17	-	24130501	24135067	1324	-2.196	TRUE	-3.532	0.004593	0.1593	6	0.5	2	4	2
NM_008649	Mup5	transcript	chr4	-	61492353	61496214	872	-2.196	TRUE	-3.532	0.004605	0.1593	6	0.5	7	4	6.5
NM_011056	Pde4d	transcript	chr13	+	109444371	110746177	7049	4.043	TRUE	-1.173	0.004629	0.1593	6	149.5	264.5	197	202.5
NM_001113180	Gria4	transcript	chr9	-	4417893	4796234	5447	0.8917	TRUE	-0.9853	0.00463	0.1593	6	20	107	22	52.5
NM_001170912	Trim66	transcript	chr7	-	116592515	116651648	9192	2.943	TRUE	-1.096	0.00464	0.1593	6	73.5	129.5	88	142.5
NM_019691	Gria4	transcript	chr9	-	4417893	4796234	5447	0.8918	TRUE	-0.9854	0.004645	0.1593	6	20	107	22	52.5
NM_001170913	Trim66	transcript	chr7	-	116592515	116637252	9255	2.943	TRUE	-1.096	0.004655	0.1594	6	73.5	129.5	88	142.5
NM_145586	Tmem159	transcript	chr7	+	127245940	127264500	1411	3.205	TRUE	-1.083	0.004683	0.1599	6	88.5	163.5	104.5	105.5
NM_001111279	Wdfy1	transcript	chr1	-	79698837	79758344	4551	3.77	TRUE	-1.092	0.004688	0.1599	6	130	139	155	378.5
NM_001122647	Mup10	transcript	chr4	-	60591133	60595027	882	-3.505	FALSE	-4.553	0.004718	NA	NA	0	2.5	2	0.5
NM_001134644	LOC100048885	transcript	chr4	-	60591133	60675237	883	-3.505	FALSE	-4.553	0.004718	NA	NA	0	2.5	2	0.5
NM_001134674	Mup13	transcript	chr4	-	60885339	60889318	984	-3.505	FALSE	-4.553	0.004718	NA	NA	0	2.5	2	0.5
NM_001134676	Mup8	transcript	chr4	-	60231493	60235471	986	-3.505	FALSE	-4.553	0.004718	NA	NA	0	2.5	2	0.5
NM_001135127	Mup19	transcript	chr4	-	61439362	61443258	878	-3.505	FALSE	-4.553	0.004718	NA	NA	0	2.5	2	0.5
NM_001163011	Mup1	transcript	chr4	-	60510885	60514832	967	-3.505	FALSE	-4.553	0.004718	NA	NA	0	2.5	2	0.5
NM_001199333	LOC100048884	transcript	chr4	-	61331212	61335128	887	-3.505	FALSE	-4.553	0.004718	NA	NA	0	2.5	2	0.5
NM_001199999	Mup14	transcript	chr4	-	60961069	60965030	926	-3.505	FALSE	-4.553	0.004718	NA	NA	0	2.5	2	0.5
NM_008647	Mup2	transcript	chr4	-	60591133	60675243	889	-3.505	FALSE	-4.553	0.004718	NA	NA	0	2.5	2	0.5
NM_008647_dup1	Mup2	transcript	chr4	-	60961071	61100735	886	-3.505	FALSE	-4.553	0.004718	NA	NA	0	2.5	2	0.5
NM_008647_dup2	Mup2	transcript	chr4	-	60148805	60152729	886	-3.505	FALSE	-4.553	0.004718	NA	NA	0	2.5	2	0.5
NM_031188	Mup1	transcript	chr4	-	60510885	60514832	926	-3.505	FALSE	-4.553	0.004718	NA	NA	0	2.5	2	0.5
NM_144936	Tmem45b	transcript	chr9	-	31233781	31271823	1575	-3.505	FALSE	-4.553	0.004718	NA	NA	0	0	2	0
NM_133485	Ppp1r14c	transcript	chr10	-	6881566	6980391	2524	2.464	TRUE	-1.341	0.004739	0.1611	6	46.5	111	64	119
NM_001029935	Trim38	transcript	chr13	+	23874441	23883364	1416	-3.509	FALSE	-4.544	0.004798	NA	NA	0	1	2	0
NM_028770	Krt80	transcript	chr15	-	101180002	101200556	1774	-3.512	FALSE	-4.536	0.004879	NA	NA	0	0	2	0
NM_029103	Manf	transcript	chr9	-	106789746	106794269	2206	-3.512	FALSE	-4.536	0.004879	NA	NA	0	1	2	1
NR_003617	1700018B24Rik	transcript	chr3	-	48409653	48413022	3370	-3.512	FALSE	-4.536	0.004879	NA	NA	0	4	2	0
NM_198423	Bahcc1	transcript	chr11	+	120094261	120153611	10727	3.464	TRUE	-1.049	0.004956	0.1673	6	108	154	122.5	171.5
NM_177078	Adrbk2	transcript	chr5	-	113339498	113444534	6537	6.836	TRUE	-0.8906	0.004958	0.1673	6	1182	1476	1186	955.5
NM_025844	Chordc1	transcript	chr9	+	18096711	18118444	2205	5.349	TRUE	-1.016	0.00501	0.1688	6	404	576.5	441.5	620.5
NM_011882	Rnasel	transcript	chr1	+	155596556	155611351	4758	3.623	TRUE	-1.039	0.005029	0.1691	6	121	200.5	134	174.5
NM_029971	Pmch	transcript	chr10	+	87553817	87555119	748	-1.138	TRUE	-2.673	0.005064	0.1697	6	2	2.5	7	7
NM_007519	Baat	transcript	chr4	-	49502290	49519430	1946	-1.097	TRUE	-2.323	0.005098	0.1703	3	2.5	5	7.5	2.5
NM_026886	Srrm4	transcript	chr5	-	116889282	117041826	7475	4.478	TRUE	-0.9973	0.005189	0.1727	3	222.5	381.5	247.5	253.5
NM_009208	Slc4a3	transcript	chr1	+	75542841	75556006	4441	6.307	TRUE	-0.9763	0.005273	0.1743	6	802	1288	845	1060
NM_177869	Fam185a	transcript	chr5	+	20930721	20987942	3082	1.629	TRUE	-1.376	0.005275	0.1743	6	26.5	103	39.5	83
NM_008874	Plcb3	transcript	chr19	-	7028203	7044242	4195	1.28	TRUE	-1.361	0.005343	0.176	6	21	35	30.5	34
NM_008883	Plxna3	transcript	chrX	+	71574405	71590028	6943	4.09	TRUE	-1.072	0.00545	0.1789	6	164	327.5	196	265.5
NM_017391	Slc5a3	transcript	chr16	+	92058567	92087718	10913	4.544	TRUE	-0.9475	0.005536	0.1811	6	241	427	253.5	346.5
NM_175326	D330045A20Rik	transcript	chrX	+	136014906	136089119	3738	-1.484	TRUE	-2.683	0.005568	0.1818	3	1.5	11.5	6	6.5
NM_008719	Npas2	transcript	chr1	+	39251117	39420085	4180	4.229	TRUE	-1.082	0.00575	0.1862	3	176.5	286	209.5	179.5
NM_177006	3110047P20Rik	transcript	chr5	+	64040342	64201782	8536	5.197	TRUE	-1.02	0.005825	0.1874	6	365	662.5	414	530.5
NM_029360	Tm4sf5	transcript	chr11	+	70318776	70324686	976	-1.169	TRUE	-2.26	0.005835	0.1874	6	2.5	6	7	1.5
NM_175327	B630019K06Rik	transcript	chrX	+	8469479	8472103	2625	3.951	TRUE	-1.074	0.005845	0.1874	6	149	255.5	175.5	305.5
NM_026203	Ahi1	transcript	chr10	+	20672353	20800235	4851	7.329	TRUE	-0.8935	0.005864	0.1874	6	1676	2126	1770	2269
NM_008343	Igfbp3	transcript	chr11	-	7106096	7113926	2440	3.138	TRUE	-1.133	0.005874	0.1874	3	82.5	155	105.5	71
NM_007610	Casp2	transcript	chr6	+	42215038	42232495	3463	-1.605	TRUE	-2.601	0.005886	0.1874	6	1.5	10.5	5.5	9.5
NM_010924	Nnmt	transcript	chr9	-	48399995	48413182	954	-0.6205	TRUE	-2.06	0.005895	0.1874	3	4	13	9.5	6.5
NM_021337	Skiv2l	transcript	chr17	-	34976171	34987149	3963	4.113	TRUE	-1.061	0.005899	0.1874	6	169	255.5	190.5	238
NM_133795	Ttc1	transcript	chr11	-	43543508	43561475	1432	6.202	TRUE	-1.32	0.005912	0.1874	1	628	544	954	458.5
NM_138649	Syt17	transcript	chr7	-	125525370	125587066	1617	3.502	TRUE	-1.022	0.005985	0.1893	6	111.5	220	129	161
NM_001164202	Gm8369	transcript	chr19	+	11566528	11587067	1374	-2.23	TRUE	-3.434	0.006002	0.1893	3	0.5	4	4	1
NM_026719	Lmbrd1	transcript	chr1	+	24685383	24823146	5392	6.903	TRUE	-0.9485	0.006006	0.1893	1	1208	2188	1366	1300
NM_001004367	Cxxc4	transcript	chr3	+	133903112	133925125	4677	2.873	TRUE	-1.086	0.006087	0.1912	6	70.5	129	83	88.5
NM_011287	Rpl10a	rRNA	chr17	+	28465416	28467978	830	10.65	TRUE	-1.322	0.006219	0.1948	1	13650	9982	20250	8966
NM_016738	Rpl13	rRNA	chr8	+	125626250	125629142	778	3.361	TRUE	-1.271	0.006267	0.1959	6	94	122.5	117.5	123
NM_029639	1600029D21Rik	transcript	chr9	+	50302630	50313744	1846	-3.093	TRUE	-4.771	0.006409	0.1994	6	0	2.5	2.5	3
NM_008604	Mme	transcript	chr3	+	63099794	63186153	4240	0.05308	TRUE	-1.646	0.006441	0.2001	6	8	12.5	14	12.5
NM_001145879	Atp6ap1l	transcript	chr13	-	91023054	91044960	1176	0.8834	TRUE	-0.964	0.006487	0.2012	3	20	29.5	22	11
NM_028351	Rspo3	transcript	chr10	-	29172913	29255673	2396	4.212	TRUE	-1.051	0.006508	0.2013	6	178.5	348.5	202.5	242.5
NM_025928	Pmf1	transcript	chr3	-	88198065	88214238	992	1.565	TRUE	-1.278	0.006511	0.2013	6	27	13.5	36	27.5
NM_008285	Hrh1	transcript	chr6	+	114347930	114433290	3782	1.955	TRUE	-1.37	0.006607	0.2034	6	32.5	67	49.5	77
NM_182996	Zfp692	transcript	chr11	+	58120571	58128115	1949	1.493	TRUE	-1.292	0.006782	0.207	3	25.5	21	34	20.5
NM_001040686	Zfp692	transcript	chr11	+	58120571	58128115	1887	1.493	TRUE	-1.292	0.006784	0.207	3	25.5	21	34	20.5
NM_011239	Ranbp1	transcript	chr16	-	18240072	18248787	852	2.507	TRUE	-1.607	0.006805	0.207	6	44.5	74.5	67.5	55
NM_001177890	Cacna1g	transcript	chr11	-	94269705	94335512	8082	4.966	TRUE	-1.054	0.006819	0.2071	6	298.5	600	347.5	590
NM_145142	Chst10	transcript	chr1	-	38920718	38955005	3119	3.265	TRUE	-1.052	0.00689	0.2089	6	94	162	104.5	117
NM_145123	Crtac1	transcript	chr19	-	42357527	42506273	2616	2.683	TRUE	-1.09	0.00697	0.21	3	62	104.5	72	128
NM_001177888	Cacna1g	transcript	chr11	-	94269705	94335512	8133	4.968	TRUE	-1.049	0.007044	0.2106	6	299.5	600	347.5	590.5
NM_009783	Cacna1g	transcript	chr11	-	94269705	94335512	8223	4.968	TRUE	-1.049	0.007061	0.2106	6	299.5	600	347.5	590.5
NM_001112813	Cacna1g	transcript	chr11	-	94269705	94335512	8154	4.968	TRUE	-1.049	0.007077	0.2106	6	299.5	600	347.5	590.5
NM_011430	Sncg	transcript	chr14	-	35183460	35187855	732	2.135	TRUE	-1.249	0.007141	0.2121	6	40	32.5	53.5	38
NM_019686	Cib2	transcript	chr9	-	54393159	54407886	736	4.667	TRUE	-1.006	0.007193	0.213	6	251.5	428.5	275.5	280.5
NM_026271	Fibin	transcript	chr2	-	110201082	110203150	2069	0.1551	TRUE	-1.825	0.007216	0.2132	6	7.5	25.5	16	13.5
NM_025943	Dzip1	transcript	chr14	-	119274742	119322389	4476	5.307	TRUE	-1.024	0.007221	0.2132	1	383	597.5	453	498
NM_001081051	D130043K22Rik	transcript	chr13	+	24937000	24993139	4977	1.608	TRUE	-1.613	0.007232	0.2132	6	23	52.5	35.5	76
NM_177355	Plcxd3	transcript	chr15	+	4325491	4525579	1890	3.41	TRUE	-1.017	0.007301	0.2138	6	105.5	156.5	117.5	121
NM_001081081	Gls	transcript	chr1	-	52220294	52290076	4973	7.95	TRUE	-0.958	0.007305	0.2138	6	2486	4364	2694	4840
NM_008279	Map4k1	transcript	chr7	+	29767873	29788297	2698	0.287	TRUE	-1.748	0.007305	0.2138	3	8.5	22	16.5	15.5
NM_001198635	Mtap7	transcript	chr10	+	19868726	20001396	3895	6.377	TRUE	-1.454	0.007312	0.2138	1	665	575.5	1128	411
NM_008635	Mtap7	transcript	chr10	+	19868726	20001396	3871	6.377	TRUE	-1.454	0.00732	0.2138	1	665	575.5	1128	411
NM_145223	Alms1	transcript	chr6	+	85537525	85652745	9984	-0.1999	TRUE	-1.713	0.00733	0.2138	6	6.5	18.5	12	13
NM_008413	Jak2	transcript	chr19	+	29326318	29387570	5030	4.422	TRUE	-1.215	0.007443	0.2167	6	193.5	259	227	244.5
NM_001048177	Jak2	transcript	chr19	+	29326318	29387570	4947	4.422	TRUE	-1.215	0.007452	0.2167	6	193.5	259	227	244.5
NM_146052	Lrrc3b	transcript	chr14	-	16190031	16271501	1660	0.4665	TRUE	-1.619	0.007507	0.2176	6	10.5	42	18.5	35.5
NM_001163767	Tctex1d1	transcript	chr4	+	102658984	102678199	1997	-1.618	TRUE	-2.577	0.00764	0.2178	3	1.5	5	5.5	7.5
NM_001163768	Tctex1d1	transcript	chr4	+	102664400	102678199	1904	-1.618	TRUE	-2.577	0.007647	0.2178	3	1.5	5	5.5	7.5
NR_024068	Snhg7	transcript	chr2	-	26492696	26495764	742	2.896	TRUE	-1.1	0.007655	0.2178	6	70.5	88.5	83	74.5
NM_001013786	Zfp187	transcript	chr13	-	21534044	21545596	3990	5.03	TRUE	-1.014	0.007691	0.2183	6	316	420	358	651
NM_026100	Tctex1d1	transcript	chr4	+	102658984	102678199	2029	-1.618	TRUE	-2.577	0.007701	0.2183	3	1.5	5	5.5	7.5
NM_026209	1810063B07Rik	transcript	chr14	-	20894858	20902394	2304	2.798	TRUE	-1.175	0.007748	0.2189	6	63	112	77.5	67.5
NM_008620	Gbp4	transcript	chr5	-	105544786	105568571	4475	0.436	TRUE	-1.583	0.0078	0.2194	6	10.5	16.5	18	41.5
NM_001177776	Ahi1	transcript	chr10	+	20760626	20800235	2068	7.208	TRUE	-0.8685	0.007847	0.2201	6	1558	2028	1611	2188
NM_133775	Il33	transcript	chr19	+	29999604	30035205	2534	3.269	TRUE	-1.261	0.00787	0.2204	6	85	134	104	187.5
NM_001164724	Il33	transcript	chr19	+	30020280	30035205	2555	3.27	TRUE	-1.261	0.007905	0.2211	6	85	134	104	187.5
NM_146173	Tspan33	transcript	chr6	+	29644256	29668558	1959	1.96	TRUE	-1.222	0.008034	0.2242	6	35.5	86	45.5	206
NM_020330	Adam21	transcript	chr12	-	82659571	82669461	2911	-1.039	TRUE	-2.104	0.008087	0.2252	6	3	6	7.5	7.5
NM_033321	P2rx5	transcript	chr11	+	72974032	72986189	2288	-0.136	TRUE	-1.663	0.008118	0.2257	3	7	22.5	12.5	18
NM_011858	Odz4	transcript	chr7	+	103359147	104057064	10633	3.922	TRUE	-1.049	0.008226	0.2281	6	146	311	169.5	252.5
NM_010346	Grb7	transcript	chr11	+	98308148	98316687	2397	0.4474	TRUE	-1.605	0.00828	0.2292	6	10.5	19.5	17.5	16.5
NM_018797	Plxnc1	transcript	chr10	-	94253612	94407212	7044	3.574	TRUE	-0.962	0.008395	0.2313	3	120	265	132.5	211
NM_001163399	Elavl4	transcript	chr4	-	109876342	109959439	4052	6.477	TRUE	-0.8377	0.0084	0.2313	6	945.5	1408	938	1230
NM_010488	Elavl4	transcript	chr4	-	109876342	109959439	4094	6.477	TRUE	-0.8377	0.008453	0.2313	6	945.5	1408	938	1230
NM_001038698	Elavl4	transcript	chr4	-	109876342	109960116	4008	6.477	TRUE	-0.8377	0.008462	0.2313	6	945.5	1408	938	1230
NM_001163397	Elavl4	transcript	chr4	-	109876342	110024516	3763	6.477	TRUE	-0.8377	0.008462	0.2313	6	945.5	1407	938	1230
NM_001168403	Ankrd55	transcript	chr13	+	113078659	113174210	2887	0.8885	TRUE	-1.386	0.008462	0.2313	6	16	21.5	22.5	16.5
NM_010720	Lipg	transcript	chr18	-	75098976	75120917	3787	-0.8906	TRUE	-2.023	0.00848	0.2313	6	3.5	6.5	8	5.5
NM_029898	Ankrd55	transcript	chr13	+	113078659	113174210	2781	0.8886	TRUE	-1.386	0.008488	0.2313	6	16	21.5	22.5	16.5
NM_001098789	Ndufa4l2	transcript	chr10	+	126951995	126954210	962	0.6304	TRUE	-1.587	0.008531	0.2315	6	12	19	20	17.5
NM_001195298	Kifc1	transcript	chr17	-	34012611	34027578	2322	0.1905	TRUE	-1.611	0.008625	0.2333	6	9	20.5	15.5	16.5
NM_001081088	Lrp2	transcript	chr2	-	69262392	69424124	15467	-0.3383	TRUE	-1.832	0.008663	0.2338	3	5.5	19.5	11.5	12.5
MI0000223	mmu-mir-181a-2	miRNA	chr2	+	38708255	38708330	76	0.7791	TRUE	-1.862	0.008701	0.2343	6	11	11.5	22.5	11.5
NM_010859	Myl3	transcript	chr9	+	110666185	110672298	898	-2.235	TRUE	-3.423	0.008719	0.2343	3	0.5	2.5	4	3
MIMAT0000210_dup1	mmu-miR-181a	mat-miRNA	chr2	+	38708261	38708283	23	0.7791	TRUE	-1.862	0.008721	0.2343	6	11	11.5	22.5	11.5
NM_146227	Prss50	transcript	chr9	+	110760471	110767132	1455	0.02525	TRUE	-1.607	0.008758	0.235	6	8	9.5	13.5	8.5
NM_008473	Krt1	transcript	chr15	-	101675857	101681217	2447	2.85	TRUE	-1.079	0.008776	0.2351	6	69	135.5	84	118
NM_007756	Cplx1	transcript	chr5	-	108947573	108979046	2192	9.261	TRUE	-1.147	0.00889	0.2365	6	5612	11310	6974	7324
NM_025891	Smarcd3	transcript	chr5	-	24098440	24107820	1725	2.809	TRUE	-1.141	0.009038	0.2393	6	65.5	118.5	76.5	76
NM_016669	Crym	transcript	chr7	-	127329898	127345502	1256	6.689	TRUE	-0.9224	0.009139	0.2402	6	1032	1996	1159	1236
NM_013781	Sh2d3c	transcript	chr2	+	32576592	32610514	3075	5.14	TRUE	-0.9789	0.009162	0.2404	6	351	579	377.5	548.5
NM_008926	Prkg2	transcript	chr5	-	99358792	99466098	4696	0.8038	TRUE	-1.691	0.009188	0.2408	6	12.5	43	22.5	23.5
NM_175098	Ccdc126	transcript	chr6	+	49269352	49291580	2271	3.637	TRUE	-1.012	0.009334	0.2441	6	125.5	177.5	133	162.5
NM_001004363	Nuak1	transcript	chr10	-	83834064	83903216	5018	4.185	TRUE	-0.978	0.009341	0.2441	6	183	237.5	202.5	256
NM_010053	Dlx1	transcript	chr2	+	71367502	71372037	2779	2.757	TRUE	-1.261	0.009385	0.2448	6	62.5	141.5	80	29.5
NM_013473	Anxa8	transcript	chr14	+	34899176	34913754	1868	0.5871	TRUE	-1.704	0.009393	0.2448	6	11	21.5	19	21.5
NM_018766	Ntsr1	transcript	chr2	+	180234681	180279684	3916	0.6109	TRUE	-1.688	0.009549	0.2472	6	11	35	21	28.5
NM_001038619	Dnm3	transcript	chr1	-	163917433	164408161	7519	5.655	TRUE	-1.065	0.009601	0.2482	6	465.5	1054	565.5	949
NM_010917	Nid1	transcript	chr13	+	13529869	13604542	6046	0.3283	TRUE	-1.686	0.009646	0.2488	6	9.5	27.5	16	30.5
NM_029766	Dtl	transcript	chr1	-	193361244	193399413	4202	-0.3122	TRUE	-1.725	0.009652	0.2488	6	6	21	11	23.5
NM_001081208	Hs3st5	transcript	chr10	+	36226613	36554200	2931	0.0971	TRUE	-1.576	0.009837	0.253	6	8.5	15	14	10
NM_181848	Optn	transcript	chr2	-	4941688	4984984	2413	2.898	TRUE	-1.011	0.009854	0.253	6	74.5	106.5	82.5	100
NM_145517	Ormdl1	transcript	chr1	+	53353939	53367089	1846	3.144	TRUE	-0.9934	0.00992	0.2544	6	89	117	96.5	143.5
NM_177775	Esyt3	transcript	chr9	-	99210386	99258949	4491	-1.417	TRUE	-2.315	0.01005	0.2569	NA	2	19.5	6	19.5
NM_080554	Psmd5	transcript	chr2	-	34707609	34726482	2042	0.8831	TRUE	-0.9581	0.01006	0.2569	NA	20	30	21.5	21
NM_009135	Scn7a	transcript	chr2	-	66511483	66622967	7333	0.8362	TRUE	-1.329	0.01009	0.2572	NA	16	52	22	33.5
NM_027438	Pnma1	transcript	chr12	-	85487081	85489439	2359	0.4829	TRUE	-1.566	0.0101	0.2572	NA	11	43.5	18.5	18
NM_146206	Tpcn2	transcript	chr7	-	152439828	152469832	2909	2.353	TRUE	-1.147	0.01019	0.2589	NA	48	75.5	58.5	73
NM_028778	Nuak2	transcript	chr1	+	134212702	134230065	3108	-0.1803	TRUE	-1.615	0.01024	0.2598	NA	7	14.5	12	15.5
NM_028420	Camk2n2	transcript	chr16	-	20619288	20621351	1282	7.674	TRUE	-0.9228	0.01034	0.2613	NA	2071	3184	2180	2570
NM_001195025	Nuak2	transcript	chr1	+	134212702	134230065	3132	-0.1799	TRUE	-1.615	0.01036	0.2613	NA	7	14.5	12	15.5
NM_001081129	Cntnap3	transcript	chr13	-	64838899	65005196	4868	-1.726	TRUE	-2.456	0.01038	0.2616	NA	1.5	20.5	5	5
NM_019517	Bace2	transcript	chr16	+	97578335	97660619	3736	-0.5155	TRUE	-1.843	0.01047	0.2631	NA	5	24.5	10	16
NM_178877	Nhedc2	transcript	chr3	+	134970664	135005731	2243	1.683	TRUE	-1.235	0.01055	0.2639	NA	29.5	62	37	58.5
NM_008066	Gabra2	transcript	chr5	-	71352296	71487088	2392	3.99	TRUE	-1.074	0.01058	0.2641	NA	153.5	496	169.5	392.5
NM_001162977	Megf6	transcript	chr4	+	153544822	153649830	6876	0.8806	TRUE	-1.077	0.01059	0.2641	NA	18.5	37	22	23
NM_134188	Acot2	transcript	chr12	+	85328811	85334825	2198	4.803	TRUE	-0.9634	0.01068	0.2656	NA	284	352	297	233.5
NM_001163793	C530008M17Rik	transcript	chr5	+	77269624	77302579	6835	4.844	TRUE	-0.972	0.01102	0.2668	NA	286.5	655.5	316.5	447
NM_016701	Nes	transcript	chr3	+	87775015	87784373	6126	1.946	TRUE	-1.186	0.01117	0.2694	NA	36	31	46	33.5
NM_001031621	Abca17	transcript	chr17	-	24401224	24484197	5202	-1.737	TRUE	-2.45	0.01132	0.2713	NA	1.5	8	5	7.5
NM_001004151	Rtp1	transcript	chr16	+	23429206	23434033	3120	0.3202	TRUE	-1.59	0.01137	0.2722	NA	9.5	16	16.5	10.5
NM_144847	Nrbp2	transcript	chr15	-	75916024	75920443	2496	6.083	TRUE	-0.9328	0.01141	0.2727	NA	695.5	1232	713.5	1073
NM_008485	Lamc2	transcript	chr1	-	154969886	155033577	5164	2.479	TRUE	-1.086	0.01143	0.2729	NA	53.5	83	62.5	44.5
NM_025374	Glo1	transcript	chr17	-	30729807	30749604	1939	7.818	TRUE	-1.199	0.01163	0.2766	NA	2050	1630	2849	1878
NM_001081153	Unc13c	transcript	chr9	-	73327231	73781374	8079	2.16	TRUE	-1.208	0.01171	0.2779	NA	40	154.5	52	109
NM_021551	Slc22a17	transcript	chr14	-	55525564	55531969	2294	10.13	TRUE	-1.385	0.01189	0.2818	NA	9218	12410	14720	8016
NM_130893	Scrt1	transcript	chr15	-	76346633	76352559	4010	3.148	TRUE	-0.955	0.01191	0.2819	NA	90.5	163.5	99.5	198
NM_001081419	Dip2a	transcript	chr10	-	75725794	75808007	6356	7.381	TRUE	-0.7985	0.01192	0.2819	NA	1801	2002	1745	1808
NM_019799	Rhcg	transcript	chr7	-	86738249	86762543	2090	0.8708	TRUE	-1.371	0.01199	0.2831	NA	15.5	33	22.5	16.5
NM_009294	Stx4a	transcript	chr7	+	134985322	134992479	1358	1.869	TRUE	-1.16	0.01214	0.286	NA	34.5	76	41.5	102
NM_028651	Tmtc4	transcript	chr14	-	123318197	123382483	3390	1.989	TRUE	-1.161	0.01216	0.286	NA	37	126.5	46	71.5
NM_029705	Atxn3	transcript	chr12	-	103157111	103196453	5360	0.8884	TRUE	-0.9913	0.01222	0.2865	NA	19.5	39	21.5	27
NM_001163748	Pde9a	transcript	chr17	+	31523179	31613254	2061	3.571	TRUE	-0.8975	0.01229	0.2875	NA	124	224	129	186.5
NM_008804	Pde9a	transcript	chr17	+	31523179	31613254	2064	3.571	TRUE	-0.8975	0.0123	0.2875	NA	124	224	129	186.5
NM_001100395	Otof	transcript	chr5	-	30669351	30764305	6907	1.606	TRUE	-1.216	0.01231	0.2875	NA	27.5	49	36.5	55
NM_031875	Otof	transcript	chr5	-	30669351	30764305	7125	1.606	TRUE	-1.216	0.01236	0.2883	NA	27.5	49	36.5	55
NM_010151	Nr2f1	transcript	chr13	-	78328236	78338243	2430	6.294	TRUE	-0.8758	0.01238	0.2883	NA	815	1032	822	962.5
NM_022007	Fxyd7	transcript	chr7	-	31827534	31836473	678	6.888	TRUE	-0.7907	0.01245	0.2887	NA	1295	1324	1211	1794
NM_001044308	Cacna1i	transcript	chr15	+	80117668	80228722	9794	5.095	TRUE	-0.9447	0.01251	0.2898	NA	342	588	372.5	461
NM_001033189	C77080	transcript	chr4	-	128896822	128925687	5187	2.924	TRUE	-0.9694	0.01255	0.2901	NA	77.5	94.5	82.5	103.5
NM_010252	Gabrg1	transcript	chr5	-	71142286	71233856	4771	3.359	TRUE	-0.9628	0.01261	0.2904	NA	103.5	214.5	110.5	127.5
NM_001045481	Ifi203	transcript	chr1	-	175850534	175872623	3630	1.935	TRUE	-1.155	0.01264	0.2904	NA	36.5	59	44.5	60.5
NM_008328	Ifi203	transcript	chr1	-	175850534	175872591	3614	1.935	TRUE	-1.155	0.01264	0.2904	NA	36.5	59	44.5	60.5
NM_029345	2310007L24Rik	transcript	chr11	+	106236140	106238428	789	-1.255	TRUE	-2.179	0.01265	0.2904	NA	2.5	2.5	6.5	7.5
NM_130877	Peg10	transcript	chr6	+	4697306	4710516	6666	2.502	TRUE	-1.105	0.01267	0.2904	NA	55	143	67.5	108
NM_001040611	Peg10	transcript	chr6	+	4697306	4710516	6666	2.502	TRUE	-1.105	0.01268	0.2904	NA	55	143	67.5	108
NM_028841	Tspan17	transcript	chr13	+	54890766	54898136	1556	5.532	TRUE	-0.8715	0.01274	0.2908	NA	488.5	551	482	521
NM_009681	Ap3s1	transcript	chr18	+	46901571	46950480	1479	5.521	TRUE	-0.8738	0.01279	0.2914	NA	478.5	518	482.5	561
NM_001109753	Sv2b	transcript	chr7	-	82259781	82453272	5316	5.449	TRUE	-0.8854	0.01283	0.2914	NA	452	1032	462.5	827
NM_023852	Rab3c	transcript	chr13	-	110844396	111070414	8499	7.455	TRUE	-0.8662	0.01295	0.2928	NA	1824	3169	1946	3048
NM_009868	Cdh5	transcript	chr8	+	106625525	106668402	3986	2.981	TRUE	-0.9469	0.013	0.2932	NA	82	123.5	87	83
NM_019945	Mast1	transcript	chr8	-	87435752	87461252	4922	1.083	TRUE	-1.702	0.0131	0.2937	NA	15	155	29	70.5
NM_001081756	Nckap5	transcript	chr1	-	127810213	128727209	7213	0.2245	TRUE	-1.44	0.01315	0.2941	NA	10	13.5	15	15.5
NM_001033360	Gpr101	transcript	chrX	-	54749845	54756934	5410	2.694	TRUE	-1.218	0.01319	0.2944	NA	57.5	165.5	81.5	84.5
NM_011161	Mapk11	transcript	chr15	-	88972914	88980036	2442	4.103	TRUE	-1.045	0.01321	0.2944	NA	166.5	181.5	182	242
NM_001004173	Sgpp2	transcript	chr1	+	78306921	78416861	3998	3.276	TRUE	-1.087	0.01324	0.2948	NA	94	129.5	102.5	143.5
NM_011272	Rln1	transcript	chr19	-	29406245	29409160	697	0.7305	TRUE	-1.6	0.01339	0.2971	NA	12.5	30	21.5	23
NM_009376	Ift88	transcript	chr14	+	58042908	58136773	3079	2.916	TRUE	-1.017	0.01344	0.2978	NA	76.5	97	82	90
NM_008181	Gsta1	transcript	chr9	+	78078476	78090490	861	-1.138	TRUE	-2.514	0.01349	0.2983	NA	2	8	7.5	1.5
NM_173731	Hmgcll1	transcript	chr9	+	75862784	75984157	3615	3.366	TRUE	-0.9746	0.01352	0.2986	NA	103.5	141.5	110	141.5
NM_181395	Pxdn	transcript	chr12	+	30622901	30702523	6614	5.52	TRUE	-0.8853	0.01364	0.301	NA	478.5	711	475.5	640.5
NM_001101442	9230113P08Rik	transcript	chr9	+	35716008	35718381	1987	-3.922	FALSE	-4.171	0.01368	NA	NA	0	0.5	1.5	0.5
NM_080562	Ubox5	transcript	chr2	-	130415738	130455722	3684	3.516	TRUE	-0.9634	0.01381	0.3043	NA	115	139	131	125
NM_001142631	Spdya	transcript	chr17	+	71901401	71928040	1247	-3.925	FALSE	-4.162	0.01385	NA	NA	0	7	1.5	2
NM_001160307	Serpinb10-ps	transcript	chr1	+	109425580	109445848	3314	-3.925	FALSE	-4.162	0.01385	NA	NA	0	1	1.5	1
NM_010257	Gast	transcript	chr11	+	100195726	100198310	455	-3.925	FALSE	-4.162	0.01385	NA	NA	0	0.5	1.5	2
NM_013748	Clnk	transcript	chr5	-	39097699	39267932	1583	-3.925	FALSE	-4.162	0.01385	NA	NA	0	1	1.5	0
NM_013779	Magel2	transcript	chr7	+	69521865	69526526	4662	-3.925	FALSE	-4.162	0.01385	NA	NA	0	2.5	1.5	3
NM_133209	Pilrb1	transcript	chr5	-	138293375	138299277	1020	-3.925	FALSE	-4.162	0.01385	NA	NA	0	0.5	1.5	1
NM_198028	Serpinb10-ps	transcript	chr1	+	109425580	109445848	3490	-3.925	FALSE	-4.162	0.01385	NA	NA	0	1	1.5	1
NR_037973	B230314j19	transcript	chr10	-	53218249	53238795	5486	-3.925	FALSE	-4.162	0.01385	NA	NA	0	2	1.5	0.5
NM_153579	Sv2b	transcript	chr7	-	82259781	82454148	5523	5.445	TRUE	-0.8815	0.01394	0.3058	NA	451.5	1032	460.5	827
NM_028296	Car10	transcript	chr11	+	92960604	93463065	3336	3.664	TRUE	-0.9056	0.01394	0.3058	NA	133	220	139	198
NM_011356	Frzb	transcript	chr2	-	80252127	80287553	2920	3.881	TRUE	-0.9679	0.01394	0.3058	NA	149	335.5	162	208
NM_001034885	Pnpla1	transcript	chr17	+	28995356	29027253	4483	-3.928	FALSE	-4.154	0.01403	NA	NA	0	1	1.5	0.5
NM_001039951	Zfp606	transcript	chr7	+	13063654	13068063	2322	-3.928	FALSE	-4.154	0.01403	NA	NA	0	2.5	1.5	1.5
NM_008051	Fut1	transcript	chr7	+	52872976	52876427	2578	-3.928	FALSE	-4.154	0.01403	NA	NA	0	0.5	1.5	0.5
NM_029932	Spns3	transcript	chr11	-	72311658	72363748	1819	-3.928	FALSE	-4.154	0.01403	NA	NA	0	1	1.5	1
NM_138652	Atp12a	transcript	chr14	+	56983905	57007388	3951	-3.928	FALSE	-4.154	0.01403	NA	NA	0	0.5	1.5	0
NM_001025192	Cxadr	transcript	chr16	+	78301936	78340996	5538	4.608	TRUE	-0.8893	0.01412	0.3086	NA	254	432	255.5	404
NM_172614	Tmem44	transcript	chr16	-	30511941	30550664	4241	4.334	TRUE	-0.8936	0.01415	0.3089	NA	209	288	216	229.5
NM_021604	Agrn	transcript	chr4	-	155539399	155559244	6842	7.397	TRUE	-0.8026	0.01421	0.3091	NA	1814	2256	1802	1978
NM_001166376	Ms4a6c	transcript	chr19	+	11543858	11547226	696	-3.932	FALSE	-4.145	0.01421	NA	NA	0	0.5	1.5	0.5
NM_172799	Ttll6	transcript	chr11	+	95995100	96026766	3206	-3.932	FALSE	-4.145	0.01421	NA	NA	0	2	1.5	3.5
NR_003640	1700045I19Rik	transcript	chrX	-	160198072	160199261	1190	-3.932	FALSE	-4.145	0.01421	NA	NA	0	4	1.5	2.5
NR_029456	A330050B17Rik	transcript	chr3	+	35898835	35907750	4451	-3.932	FALSE	-4.145	0.01421	NA	NA	0	1	1.5	1
NM_177084	Slc9a4	transcript	chr1	+	40637072	40687576	3822	1.988	TRUE	-1.174	0.0143	0.3109	NA	36.5	153.5	47.5	100
NM_176847	Ush1g	transcript	chr11	-	115176506	115183232	3183	-2.407	TRUE	-3.219	0.01433	0.311	NA	0.5	1	3.5	1.5
NM_145574	Ccdc136	transcript	chr6	+	29348926	29376995	3491	4.568	TRUE	-0.8594	0.01456	0.3155	NA	249	290	245.5	287.5
NM_001201378	Ccdc136	transcript	chr6	+	29348926	29376995	3209	4.568	TRUE	-0.8594	0.01459	0.3156	NA	249	290	245.5	286.5
NM_019459	Nphs1	transcript	chr7	+	31245077	31273628	5661	-2.641	FALSE	-3.071	0.01461	NA	NA	0.5	3	3	1.5
NM_001037711	Cgn	transcript	chr3	-	94563992	94590437	5038	0.8907	TRUE	-0.8514	0.01477	0.3185	NA	21	21	21	15
NM_029332	Akap13	transcript	chr7	+	82600420	82899495	12543	3.337	TRUE	-0.9393	0.01477	0.3185	NA	103.5	154.5	113.5	162
NM_008975	Ptp4a3	transcript	chr15	+	73578456	73589196	3608	3.191	TRUE	-0.9257	0.01483	0.3192	NA	94.5	119	102	96
NM_010742	Ly6d	transcript	chr15	-	74592486	74593997	691	-2.64	FALSE	-3.071	0.01483	NA	NA	0.5	0	3	2
NM_020025	B3galt2	transcript	chr1	+	145487827	145497067	4578	5.365	TRUE	-0.8713	0.01484	0.3192	NA	431.5	720	435	484
NM_001166389	Ptp4a3	transcript	chr15	+	73553575	73589196	3539	3.191	TRUE	-0.9257	0.01487	0.3196	NA	94.5	119	102	96
NM_009807	Casp1	transcript	chr9	+	5298517	5307281	1513	1.327	TRUE	-1.322	0.01492	0.3203	NA	21.5	37.5	32	25
NM_011976	Sema4g	transcript	chr19	+	45063834	45077885	4303	4.427	TRUE	-0.8733	0.01494	0.3204	NA	226	469	233	407
NM_145743	Lace1	transcript	chr10	-	42032391	42198371	2513	1.957	TRUE	-1.131	0.01497	0.3206	NA	37	46.5	46	89.5
NM_172920	Dpy19l1	transcript	chr9	-	24216225	24307584	4737	4.933	TRUE	-0.929	0.01525	0.3238	NA	312.5	486	329	443.5
NM_001146180	Mtss1	transcript	chr15	-	58772789	58913581	4933	3.99	TRUE	-0.9683	0.01526	0.3238	NA	159	292	178	296
NM_001160420	Optc	transcript	chr1	-	135793771	135804576	1621	-1.391	TRUE	-2.294	0.0154	0.3265	NA	2	3	6	4.5
NR_029381	5330413P13Rik	transcript	chr2	-	131645742	131673392	3631	-0.09751	TRUE	-1.539	0.01554	0.3286	NA	7.5	11	12.5	9
NR_033490	2610100L16Rik	transcript	chr3	+	17689921	17700071	1363	5.227	TRUE	-0.8918	0.01558	0.3286	NA	387.5	552.5	391.5	475.5
NM_011867	Slc26a4	transcript	chr12	-	32204684	32244834	3083	3.087	TRUE	-0.9334	0.0156	0.3286	NA	88.5	112.5	91	85.5
NM_001160421	Optc	transcript	chr1	-	135793771	135803750	1732	-1.39	TRUE	-2.294	0.01561	0.3286	NA	2	3	6	4.5
NM_054076	Optc	transcript	chr1	-	135793771	135803750	1891	-1.39	TRUE	-2.294	0.01563	0.3286	NA	2	3	6	4.5
NM_011700	Vill	transcript	chr9	+	118961896	118980643	2663	0.7045	TRUE	-1.543	0.01592	0.332	NA	13	21	21	20.5
NM_009137	Ccl22	transcript	chr8	+	97269584	97275288	1811	-1.326	TRUE	-2.092	0.01594	0.332	NA	2.5	4	6	5
NM_010260	Gbp2	transcript	chr3	+	142283627	142300972	2455	-0.7785	TRUE	-2.397	0.01598	0.332	NA	3	4.5	8	13
NM_153535	Fam149a	transcript	chr8	-	46422069	46467645	5479	3.148	TRUE	-0.9143	0.016	0.332	NA	92.5	127	96	121
NM_001164567	Vill	transcript	chr9	+	118961896	118980643	2915	0.7046	TRUE	-1.543	0.01603	0.332	NA	13	21	21	20.5
NM_173375	Fam180a	transcript	chr6	-	35262746	35276141	1528	-0.1549	TRUE	-1.581	0.01603	0.332	NA	7	10	12	22.5
NM_001005423	Mreg	transcript	chr1	-	72205807	72258881	2493	2.943	TRUE	-0.9277	0.01606	0.332	NA	79.5	130	85	70
NM_008314	Htr5a	transcript	chr5	+	28168487	28181626	5576	2.245	TRUE	-1.13	0.01623	0.3342	NA	44.5	79.5	54	58.5
NM_024290	Tnfrsf23	transcript	chr7	-	150851712	150871777	3283	-1.53	TRUE	-2.192	0.01623	0.3342	NA	2	2.5	5.5	1.5
NM_001174078	Smarca4	transcript	chr9	+	21420613	21508674	6376	4.601	TRUE	-0.9406	0.01628	0.3348	NA	253	340	252	495
NM_001174079	Smarca4	transcript	chr9	+	21420613	21508674	6364	4.601	TRUE	-0.9406	0.0163	0.3349	NA	253	340	252	495
NM_178382	Flrt3	transcript	chr2	-	140483934	140497212	3984	4.553	TRUE	-0.8417	0.01633	0.3351	NA	252	500	253	400
NM_028262	Setd3	transcript	chr12	-	109344641	109417494	2725	5.086	TRUE	-0.893	0.01641	0.3363	NA	349	515.5	363	483.5
NM_011417	Smarca4	transcript	chr9	+	21420613	21508674	6367	4.601	TRUE	-0.9406	0.01643	0.3365	NA	253	340	252	495
NR_033591	Gm6300	transcript	chr3	+	14363210	14377566	14357	-2.583	FALSE	-3.107	0.01649	NA	NA	0.5	5	3	4.5
NM_030720	Gpr84	transcript	chr15	-	103138666	103140869	1551	-0.5031	TRUE	-1.639	0.01658	0.3385	NA	5.5	4	9.5	9.5
NM_001160422	Optc	transcript	chr1	-	135797413	135803750	1170	-0.5271	TRUE	-1.605	0.01661	0.3387	NA	5.5	12	9.5	8.5
NM_001166388	Ptp4a3	transcript	chr15	+	73555360	73589196	3808	3.235	TRUE	-0.8864	0.01674	0.3398	NA	99	119.5	104	97
NM_011658	Twist1	transcript	chr12	+	34642536	34644696	1630	1.476	TRUE	-1.139	0.01677	0.3398	NA	26.5	35	32	31.5
NM_181549	Clec18a	transcript	chr8	-	113593397	113605608	1819	1.156	TRUE	-1.376	0.01679	0.3398	NA	19	51.5	28	38
NM_144800	Mtss1	transcript	chr15	-	58772789	58913581	4975	3.994	TRUE	-0.967	0.01686	0.3405	NA	159.5	293	178.5	297
NM_001204371	Oprk1	transcript	chr1	+	5578574	5596214	4707	0.7187	TRUE	-1.569	0.01696	0.3418	NA	12.5	22.5	21.5	10.5
NM_011011	Oprk1	transcript	chr1	+	5578574	5596214	4677	0.7188	TRUE	-1.569	0.01701	0.3423	NA	12.5	22.5	21.5	10.5
NM_001033181	Jrkl	transcript	chr9_random	-	367890	370841	2952	2.647	TRUE	-1.032	0.0171	0.3426	NA	63.5	83.5	69.5	82
NM_152804	Plk2	transcript	chr13	+	111185252	111191051	2801	8.022	TRUE	-1.052	0.0171	0.3426	NA	2505	1887	3137	1917
NM_010603	Kcnj12	transcript	chr11	+	60879306	60884633	2463	3.288	TRUE	-0.9562	0.01711	0.3426	NA	99.5	125.5	112	104.5
NM_133761	Dcp1a	transcript	chr14	+	31292751	31340242	5616	3.126	TRUE	-1.252	0.01711	0.3426	NA	79	84	92.5	131.5
NM_146025	Samd14	transcript	chr11	+	94871193	94887401	3318	3.95	TRUE	-0.9522	0.01713	0.3426	NA	155	255.5	167.5	252.5
NR_015551	1700012B15Rik	transcript	chr12	+	3235791	3250374	1073	0.02152	TRUE	-1.469	0.01715	0.3427	NA	8.5	24.5	13	19
NM_153796	Peo1	transcript	chr19	+	45081048	45087252	3488	5.327	TRUE	-1.211	0.01724	0.3441	NA	362	375	513	281.5
NM_173404	Bmp3	transcript	chr5	+	99283458	99309979	3112	-0.6302	TRUE	-1.834	0.01739	0.3461	NA	4.5	6	9.5	8.5
NM_178702	Radil	transcript	chr5	-	142960795	143027031	3677	2.625	TRUE	-1.032	0.01749	0.3476	NA	61	95.5	67	94.5
NM_201600	Myo5b	transcript	chr18	+	74602273	74931131	6647	3.376	TRUE	-0.9048	0.01755	0.3482	NA	109	278	116	260.5
NM_023440	Tmem86b	transcript	chr7	-	4579642	4582084	1222	2.695	TRUE	-0.9161	0.01773	0.3506	NA	68	74	70	75
NM_009524	Wnt5a	transcript	chr14	+	29318659	29338620	4273	2.532	TRUE	-1.023	0.0179	0.3531	NA	56.5	92.5	64.5	74
NM_008013	Fgl2	transcript	chr5	+	20878491	20884204	3769	1.334	TRUE	-1.149	0.0179	0.3531	NA	24	50	29.5	39
NM_010930	Nov	transcript	chr15	+	54577483	54585316	2365	4.867	TRUE	-1.117	0.01791	0.3531	NA	261.5	826	327.5	595
NM_008223	Serpind1	transcript	chr16	+	17331464	17343665	2188	0.5742	TRUE	-1.841	0.01821	0.358	NA	9.5	21	21.5	29.5
NM_177981	Hap1	transcript	chr11	-	100208641	100217455	3157	4.856	TRUE	-0.982	0.01901	0.3699	NA	289.5	583	335.5	213.5
NM_175089	Nek1	transcript	chr8	+	63472017	63609031	4264	0.4336	TRUE	-1.57	0.01904	0.3699	NA	10.5	17.5	18.5	13.5
NM_172616	C330027C09Rik	transcript	chr16	+	48994301	49019818	3974	-2.108	TRUE	-2.651	0.01906	0.3699	NA	1	8	4	3
NR_030680	Gm3833	transcript	chr14	+	10716609	10719382	2774	-0.2827	TRUE	-1.563	0.01908	0.3699	NA	6.5	22	11	21.5
NM_013598	Kitl	transcript	chr10	+	99478458	99563046	5450	1.299	TRUE	-1.167	0.01911	0.3699	NA	23	69.5	29.5	41.5
NM_172450	4930539E08Rik	transcript	chr17	-	29033340	29052269	4594	-1.943	TRUE	-2.734	0.01911	0.3699	NA	1	7.5	4.5	7
NM_001164052	Pik3cd	transcript	chr4	-	149023277	149037425	4636	3.483	TRUE	-0.8483	0.01915	0.3703	NA	120.5	166	120	190
NM_008840	Pik3cd	transcript	chr4	-	149023277	149072817	5087	3.483	TRUE	-0.8483	0.01921	0.371	NA	120.5	166	120	190
NM_001164050	Pik3cd	transcript	chr4	-	149023277	149072817	4915	3.484	TRUE	-0.8483	0.01961	0.3765	NA	120.5	166	120	190
NM_001164051	Pik3cd	transcript	chr4	-	149023277	149050198	4942	3.484	TRUE	-0.8483	0.01961	0.3765	NA	120.5	166	120	190
NM_001164049	Pik3cd	transcript	chr4	-	149023277	149072817	4921	3.484	TRUE	-0.8483	0.01965	0.3765	NA	120.5	166	120	190
NM_001029837	Pik3cd	transcript	chr4	-	149023277	149075738	4894	3.484	TRUE	-0.8483	0.01971	0.3769	NA	120.5	166	120	190
NR_033133	Plscr3	transcript	chr11	+	69660146	69665560	2974	3.604	TRUE	-0.889	0.01975	0.3772	NA	126.5	108	126.5	169.5
NM_001168497	Plscr3	transcript	chr11	+	69659874	69665560	2861	3.604	TRUE	-0.889	0.01987	0.3779	NA	126.5	108	126.5	169.5
NM_023564	Plscr3	transcript	chr11	+	69660119	69665560	2785	3.604	TRUE	-0.889	0.01988	0.3779	NA	126.5	108	126.5	169.5
NM_011028	P2rx6	transcript	chr16	+	17561978	17572105	2346	3.109	TRUE	-1	0.01988	0.3779	NA	87.5	51.5	101	51.5
NM_001159561	P2rx6	transcript	chr16	+	17561978	17572105	2265	3.109	TRUE	-1	0.0199	0.3779	NA	87.5	51.5	101	51.5
NM_172726	E130309D02Rik	transcript	chr5	-	144062751	144077039	2343	2.528	TRUE	-1.064	0.01995	0.378	NA	57	52.5	62	99.5
NM_007730	Col12a1	transcript	chr9	-	79446798	79566485	11659	2.937	TRUE	-0.8914	0.02015	0.3812	NA	81	115	83.5	67
NM_019402	Pabpn1	transcript	chr14	+	55512980	55517764	1793	7.56	TRUE	-0.8903	0.02019	0.3814	NA	2028	2393	1974	2378
NM_021519	Edf1	transcript	chr2	+	25413420	25417602	669	9.01	TRUE	-1.157	0.02025	0.3823	NA	4730	4894	6358	4102
NR_028378	LOC100034739	transcript	chr2	+	17948876	17952204	3329	2.54	TRUE	-1.223	0.0208	0.3915	NA	55	99	68	106
NM_033041	Hes7	transcript	chr11	+	68933955	68936761	964	-0.06895	TRUE	-1.451	0.02093	0.3931	NA	8	13	12.5	8
NM_016900	Cav2	transcript	chr6	+	17231341	17239011	2473	4.753	TRUE	-0.8661	0.02101	0.3941	NA	282.5	535	285	374.5
NM_133756	Gpn1	transcript	chr5	+	31797134	31814000	1847	3.353	TRUE	-0.8895	0.02117	0.3952	NA	106	161.5	112	124.5
NM_026270	Akt1s1	transcript	chr7	+	52104597	52110780	1578	1.13	TRUE	-1.512	0.02119	0.3952	NA	17.5	24.5	26.5	53
NM_009911	Cxcr4	transcript	chr1	-	130484776	130488876	1814	-0.1588	TRUE	-1.476	0.02123	0.3954	NA	7.5	15.5	11.5	11.5
NM_133748	Insig2	transcript	chr1	-	123200930	123224339	2435	4.344	TRUE	-1.151	0.02135	0.3968	NA	181	468.5	251	248.5
NM_198113	Ssh3	transcript	chr19	-	4261668	4269172	2728	4.966	TRUE	-0.9542	0.02148	0.3982	NA	314	415	325.5	405
NM_172731	Fgd5	transcript	chr6	+	91937104	92025999	5622	0.7699	TRUE	-1.274	0.02184	0.4029	NA	15.5	23.5	21	36
NM_008247	Ppap2a	transcript	chr13	+	113591000	113657888	1384	0.5276	TRUE	-1.423	0.02186	0.4029	NA	12	39.5	18	44
NM_198642	5031414D18Rik	transcript	chr14	+	75415834	75452339	2651	0.1096	TRUE	-1.449	0.02216	0.4062	NA	9	8.5	13.5	7
NM_020265	Dkk2	transcript	chr3	+	131748256	131843268	3705	-0.9146	TRUE	-1.712	0.0222	0.4062	NA	4	6	7.5	6
NM_001145902	Arhgap1	transcript	chr2	+	91490275	91512477	2877	6.873	TRUE	-0.8478	0.0223	0.4062	NA	1256	1704	1158	793.5
NM_146124	Arhgap1	transcript	chr2	+	91493365	91512477	3086	6.873	TRUE	-0.8478	0.02238	0.4062	NA	1256	1704	1158	793.5
NM_010266	Gda	transcript	chr19	-	21465797	21547151	5417	6.104	TRUE	-0.868	0.02239	0.4062	NA	721	1990	764	1422
NR_027371	Arhgap1	transcript	chr2	+	91490275	91512477	2952	6.873	TRUE	-0.8478	0.02242	0.4062	NA	1256	1704	1158	793.5
NR_027372	Arhgap1	transcript	chr2	+	91490275	91512477	2937	6.873	TRUE	-0.8478	0.02246	0.4062	NA	1256	1704	1158	793.5
NR_027373	Arhgap1	transcript	chr2	+	91490275	91512477	2967	6.873	TRUE	-0.8478	0.02246	0.4062	NA	1256	1704	1158	793.5
NM_001177883	Elavl2	transcript	chr4	-	90917457	91043187	4130	7.283	TRUE	-0.7303	0.02251	0.4062	NA	1739	2615	1573	2122
NM_207685	Elavl2	transcript	chr4	-	90917457	91066675	3837	7.283	TRUE	-0.7303	0.02251	0.4062	NA	1739	2615	1573	2122
NM_010486	Elavl2	transcript	chr4	-	90917457	91038746	3728	7.283	TRUE	-0.7303	0.02252	0.4062	NA	1739	2615	1573	2122
NM_207686	Elavl2	transcript	chr4	-	90917457	91038746	3689	7.283	TRUE	-0.7303	0.02255	0.4064	NA	1739	2615	1573	2122
NM_023055	Slc9a3r2	transcript	chr17	-	24776227	24787250	2118	4.257	TRUE	-0.8499	0.02257	0.4064	NA	204.5	340.5	202	271
NM_015733	Casp9	transcript	chr4	+	141349527	141371890	3896	2.216	TRUE	-1.053	0.02261	0.4067	NA	46	67.5	51.5	49.5
NM_010111	Efnb2	transcript	chr8	-	8617439	8660773	4319	5.179	TRUE	-0.8565	0.02286	0.4088	NA	378	515	390	458.5
NM_178804	Slit2	transcript	chr5	+	48374394	48697017	7988	1.978	TRUE	-1.05	0.02286	0.4088	NA	39	135	44	79.5
NM_023449	Slc9a3r2	transcript	chr17	-	24776227	24781902	1688	4.253	TRUE	-0.8501	0.02288	0.4088	NA	204	339	201.5	269.5
NM_015789	Dkkl1	transcript	chr7	-	52462895	52467253	903	0.4697	TRUE	-1.394	0.02292	0.4093	NA	12	31	17.5	25.5
NM_001172160	Flrt3	transcript	chr2	-	140483934	140497212	4537	4.577	TRUE	-0.8267	0.02304	0.411	NA	257.5	505.5	256	402
NM_138305	Adcy3	transcript	chr12	+	4134153	4213524	4348	3.677	TRUE	-0.8417	0.02319	0.4126	NA	138	204.5	134	196.5
NM_027896	Coasy	transcript	chr11	+	100943939	100947933	2386	3.113	TRUE	-0.915	0.02322	0.4126	NA	90.5	139.5	90.5	195.5
NM_001159537	Adcy3	transcript	chr12	+	4133397	4213524	4727	3.677	TRUE	-0.8417	0.02324	0.4126	NA	138	204.5	134	196.5
NM_001159536	Adcy3	transcript	chr12	+	4133397	4213524	4668	3.677	TRUE	-0.8417	0.02336	0.414	NA	138	204.5	134	196.5
NM_026184	Ero1lb	transcript	chr13	+	12658150	12701795	4239	0.3503	TRUE	-1.306	0.02374	0.4188	NA	11.5	26	16	14
NM_007696	Ovgp1	transcript	chr3	+	105776720	105790341	2525	0.881	TRUE	-0.9534	0.02396	0.4203	NA	19.5	39	21	62
NM_009049	Resp18	transcript	chr1	-	75268777	75274955	710	5.745	TRUE	-0.7853	0.02397	0.4203	NA	579	1044	564	935
NM_028199	Plxdc1	transcript	chr11	-	97784551	97847760	2884	3.424	TRUE	-0.8413	0.024	0.4203	NA	114.5	144	115	98
NM_001163608	Plxdc1	transcript	chr11	-	97784551	97847760	2905	3.424	TRUE	-0.8413	0.02407	0.421	NA	114.5	144	115	98
NM_007576	C4bp	transcript	chr1	-	132532498	132558195	1883	-0.5873	TRUE	-1.684	0.02409	0.421	NA	5	14	9.5	11.5
NM_145969	Fam116a	transcript	chr14	+	27399036	27447895	2684	3.822	TRUE	-1.008	0.02428	0.4236	NA	135.5	278.5	155.5	286
NM_008903	Ppap2a	transcript	chr13	+	113591131	113657850	1212	0.4997	TRUE	-1.387	0.02433	0.4241	NA	12	34	17.5	42
NM_134050	Rab15	transcript	chr12	-	77898950	77923511	3126	6.939	TRUE	-0.7043	0.02439	0.4248	NA	1375	1280	1237	1568
NM_016981	Slc9a1	transcript	chr4	+	132925687	132979613	4606	5.293	TRUE	-0.8378	0.02443	0.425	NA	415	573	405	152.5
NM_009298	Surf6	transcript	chr2	-	26746292	26758333	2568	0.4592	TRUE	-1.769	0.02476	0.4291	NA	9.5	10	20	9
NM_013561	Htr3a	transcript	chr9	-	48707318	48719204	2083	1.802	TRUE	-1.028	0.02479	0.4291	NA	34.5	62	40	59
NM_001099644	Htr3a	transcript	chr9	-	48707318	48719204	2065	1.802	TRUE	-1.028	0.0248	0.4291	NA	34.5	62	40	59
NM_009322	Tbr1	transcript	chr2	+	61642510	61652170	3976	4.057	TRUE	-0.8647	0.02485	0.4296	NA	176	189	177	298.5
NM_175214	Kif27	transcript	chr13	-	58388877	58456223	4462	1.648	TRUE	-1.187	0.02492	0.4304	NA	29.5	21	39	16
NM_027037	1700007K09Rik	transcript	chr7	-	138469445	138473013	676	-0.6713	TRUE	-1.586	0.02523	0.4353	NA	5	6	8.5	6
NM_025444	Taf13	transcript	chr3	+	108374617	108384986	1289	1.26	TRUE	-1.284	0.02526	0.4353	NA	21	47.5	28	44
NM_010404	Hap1	transcript	chr11	-	100208641	100217455	3706	5.113	TRUE	-0.9126	0.02529	0.4353	NA	356.5	686.5	396	278
NM_001145937	Odz3	transcript	chr8	-	49311019	49760044	10930	6.292	TRUE	-0.7598	0.02547	0.4377	NA	854	1246	801	976.5
NM_011857	Odz3	transcript	chr8	-	49311019	49760044	10978	6.292	TRUE	-0.7598	0.02548	0.4377	NA	854	1246	801	976.5
NM_001039080	Rbms2	transcript	chr10	-	127566526	127617353	5390	3.642	TRUE	-1.074	0.02565	0.4392	NA	121	128	153	103
NM_019711	Rbms2	transcript	chr10	-	127566526	127613624	5207	3.642	TRUE	-1.074	0.02566	0.4392	NA	121	128	153	103
NR_027937	Sgsm1	transcript	chr5	-	113694699	113739806	2316	-1.64	TRUE	-2.075	0.02578	0.4403	NA	2	6	5	5.5
NM_007772	Hivep1	transcript	chr13	+	42147390	42280395	8753	4.559	TRUE	-0.7835	0.02581	0.4403	NA	257.5	287	244	305
NM_024440	Derl3	transcript	chr10	+	75356143	75358686	1336	0.8812	TRUE	-0.7861	0.02581	0.4403	NA	21.5	34.5	20.5	25
NM_015747	Slc20a1	transcript	chr2	+	129024509	129037348	3303	7.668	TRUE	-0.8171	0.02589	0.4411	NA	2214	2816	2080	2100
NM_001159301	Lgals9	transcript	chr11	-	78776481	78798426	1493	0.1312	TRUE	-1.411	0.02599	0.4424	NA	9.5	14.5	13.5	48
NM_026728	Echdc2	transcript	chr4	+	107838071	107851913	1278	-1.591	TRUE	-2.107	0.02601	0.4424	NA	2	28	5	32
NM_172911	D8Ertd82e	transcript	chr8	+	37157882	37210841	4780	2.224	TRUE	-1.041	0.02605	0.4427	NA	46	83	54	64
NM_001190332	Frmd7	transcript	chrX	-	48245822	48295887	4647	2.088	TRUE	-1.096	0.02611	0.4427	NA	40.5	68	47	43.5
NM_178357	Klf11	transcript	chr12	+	25336236	25347647	3982	1.2	TRUE	-1.232	0.02616	0.4427	NA	21	34	27	31.5
NM_030141	1700061G19Rik	transcript	chr17	+	57015056	57028261	2455	-1.263	TRUE	-2.063	0.02617	0.4427	NA	2.5	4.5	6.5	7
NM_172862	Frem2	transcript	chr3	-	53317860	53461277	12348	-1.765	TRUE	-2.429	0.02619	0.4427	NA	1.5	8	4.5	7.5
NM_009986	Cux1	transcript	chr5	-	136750115	137043301	5018	-0.04232	TRUE	-1.369	0.02649	0.4447	NA	8.5	12	12.5	15.5
NM_026443	Mtfp1	transcript	chr11	-	3991484	3995434	1396	7.126	TRUE	-0.7136	0.0265	0.4447	NA	1564	2072	1406	1950
NM_053252	Ehbp1l1	transcript	chr19	-	5707374	5726317	3883	0.5515	TRUE	-1.336	0.02651	0.4447	NA	13	22	18	24.5
NM_001114595	Ehbp1l1	transcript	chr19	-	5707374	5726317	3538	0.5515	TRUE	-1.336	0.02652	0.4447	NA	13	22	18	24
NM_001114597	Ehbp1l1	transcript	chr19	-	5707374	5726317	6406	0.5516	TRUE	-1.336	0.02656	0.4447	NA	13	22.5	18	24.5
NM_001114596	Ehbp1l1	transcript	chr19	-	5707374	5726317	3574	0.5516	TRUE	-1.336	0.02659	0.4449	NA	13	22	18	24
NM_027257	Obfc2b	transcript	chr10	-	127838451	127846852	1052	3.988	TRUE	-0.9794	0.02671	0.4459	NA	158.5	135	186	92
NM_009325	Tbxa2r	transcript	chr10	+	80791476	80797917	1919	0.5256	TRUE	-1.462	0.02676	0.4463	NA	11.5	17.5	18	16
NM_027852	Rarres2	transcript	chr6	-	48519697	48522669	708	-0.3052	TRUE	-1.437	0.02677	0.4463	NA	7	8.5	10.5	12.5
NR_030693	4930412C18Rik	transcript	chr4	+	9697732	9750558	3969	-1.257	TRUE	-1.835	0.02682	0.4466	NA	3	9	6	5
NR_038041	2310015B20Rik	transcript	chr10	+	69667415	69682459	443	-1.419	TRUE	-1.938	0.02699	0.4483	NA	2.5	1	5.5	3.5
NM_011566	Tead3	transcript	chr17	-	28468618	28487750	2614	0.8645	TRUE	-1.126	0.02706	0.4487	NA	18	32.5	21	20.5
NM_001204156	Tead3	transcript	chr17	-	28468618	28487291	2773	0.8646	TRUE	-1.126	0.0271	0.4489	NA	18	32.5	21	20.5
NM_001098226	Tead3	transcript	chr17	-	28468618	28487545	2450	0.8646	TRUE	-1.126	0.02712	0.4489	NA	18	32.5	21	20.5
NM_001033443	Cdkl4	transcript	chr17	-	80922890	80963174	2931	3.699	TRUE	-0.8486	0.02719	0.4491	NA	138.5	225	142	251
NM_001164422	Pqlc1	transcript	chr18	+	80452965	80489463	1930	1.539	TRUE	-1.246	0.02721	0.4491	NA	26	54.5	32	47
NM_025861	Pqlc1	transcript	chr18	+	80453045	80489463	1989	1.539	TRUE	-1.246	0.02722	0.4491	NA	26	54.5	32	47
NM_001164421	Pqlc1	transcript	chr18	+	80453045	80489463	1935	1.539	TRUE	-1.246	0.02724	0.4491	NA	26	54.5	32	47
NM_001164420	Pqlc1	transcript	chr18	+	80451984	80489463	2003	1.539	TRUE	-1.246	0.02725	0.4491	NA	26	54.5	32	47
NM_001164519	Ctnna3	transcript	chr10	+	63283803	64466415	2840	-2.26	FALSE	-2.48	0.02727	NA	NA	1	0.5	3.5	4
NM_001162485	Arrdc1	transcript	chr2	-	24780872	24790801	1695	2.579	TRUE	-0.9138	0.02733	0.4496	NA	62.5	65.5	64	70.5
NR_027876	Arrdc1	transcript	chr2	-	24780875	24790801	1731	2.579	TRUE	-0.9138	0.02734	0.4496	NA	62.5	65.5	64	70.5
NM_178408	Arrdc1	transcript	chr2	-	24780872	24790801	1692	2.579	TRUE	-0.9138	0.02735	0.4496	NA	62.5	65.5	64	70.5
NM_001037134	Ccne2	transcript	chr4	+	11118501	11131829	3013	1.307	TRUE	-1.09	0.02738	0.4498	NA	24	53	28.5	43.5
NM_018861	Slc1a4	transcript	chr11	-	20202183	20232716	3926	5.52	TRUE	-0.8196	0.02758	0.4515	NA	483.5	809.5	473.5	737
NM_009636	Aebp1	transcript	chr11	+	5761869	5772228	4049	-0.9253	TRUE	-1.692	0.02781	0.4545	NA	4	11	7.5	17
NM_013805	Cldn5	transcript	chr16	+	18776940	18778355	1416	3.409	TRUE	-0.8238	0.02787	0.4551	NA	114.5	193.5	110.5	158.5
NM_008407	Itih3	transcript	chr14	-	31721760	31736773	2817	-0.01121	TRUE	-1.316	0.02794	0.4552	NA	9	41	12.5	42
NM_011396	Slc22a5	transcript	chr11	-	53678044	53705205	3105	1.364	TRUE	-1.106	0.028	0.4556	NA	25.5	69	29.5	62
NM_001001180	Zfp941	transcript	chr7	-	147995576	148008077	3909	4.743	TRUE	-0.8503	0.02811	0.4565	NA	279	590	285	359.5
NM_028048	Slc25a35	transcript	chr11	+	68781633	68786017	1827	1.295	TRUE	-1.063	0.02845	0.4602	NA	24.5	29	28	27
NM_013763	Tbl2	transcript	chr5	+	135625581	135638532	4336	1.616	TRUE	-1.146	0.02845	0.4602	NA	29	31.5	33.5	62.5
NR_028311	Gm4371	transcript	chr15	+	96013231	96033901	1610	0.3629	TRUE	-1.333	0.02851	0.4608	NA	11.5	15	15.5	6.5
NM_024289	Osbpl5	transcript	chr7	-	150874667	150927868	3994	-0.2888	TRUE	-1.429	0.02859	0.4617	NA	7	34	10.5	41
NM_009093	Rps29	rRNA	chr12	-	70258709	70260173	390	7.425	TRUE	-0.7848	0.02886	0.4637	NA	1901	4581	1700	4110
NM_013533	Gpr162	transcript	chr6	-	124808463	124813935	2675	4.915	TRUE	-0.8943	0.0289	0.4637	NA	321.5	441.5	332	331.5
NM_001199227	Osbpl5	transcript	chr7	-	150874667	150926265	3794	-0.2882	TRUE	-1.429	0.02891	0.4637	NA	7	34	10.5	41
NM_001122758	Pcdh7	transcript	chr5	+	58109260	58523479	7741	4.366	TRUE	-0.9288	0.02915	0.4668	NA	216	401	209.5	182
NM_011855	Odz1	transcript	chrX	-	39885570	40627963	8363	0.8009	TRUE	-1.161	0.02921	0.4673	NA	16.5	31	21	20
NM_001199971	Tac2	transcript	chr10	+	127161534	127168824	853	2.345	TRUE	-0.9926	0.02932	0.468	NA	50.5	85.5	56.5	93
NM_009312	Tac2	transcript	chr10	+	127162448	127168824	681	2.345	TRUE	-0.9926	0.02947	0.47	NA	50.5	85.5	56.5	93
NM_145530	Rhov	transcript	chr2	-	119094937	119096962	1657	1.429	TRUE	-1.023	0.02953	0.4701	NA	27	59.5	30.5	50.5
NM_001017525	Btbd11	transcript	chr10	+	85061156	85123037	3935	1.49	TRUE	-1.023	0.02981	0.4734	NA	28	68	32	41
NM_172727	D330028D13Rik	transcript	chr6	+	49317738	49339903	2095	0.1426	TRUE	-1.298	0.02993	0.4747	NA	10	11	14	15.5
NM_001172216	D330028D13Rik	transcript	chr6	+	49317738	49339903	2012	0.1426	TRUE	-1.298	0.02994	0.4747	NA	10	10.5	14	14.5
NM_029797	Mnd1	transcript	chr3	-	83891856	83959708	874	-0.2423	TRUE	-1.454	0.03013	0.4773	NA	7	24	11	21
NM_177572	Rimkla	transcript	chr4	-	119137891	119165203	4064	3.282	TRUE	-0.8225	0.03046	0.4801	NA	104.5	117.5	104.5	104.5
NM_027225	Cobll1	transcript	chr2	-	64926396	65076683	4931	3.114	TRUE	-0.8497	0.03059	0.4817	NA	94	116	94.5	127.5
NM_177025	Cobll1	transcript	chr2	-	64926396	65076683	5042	3.114	TRUE	-0.8497	0.03061	0.4817	NA	94	116	94.5	127.5
NM_009410	Top3a	transcript	chr11	-	60553561	60590867	3740	-2.862	FALSE	-2.81	0.03064	NA	NA	0.5	9	2.5	7.5
NM_001077694	Dysf	transcript	chr6	+	83958584	84161036	6836	-0.4899	TRUE	-1.457	0.03069	0.4822	NA	6	10	9.5	10
NM_178896	Dcun1d4	transcript	chr5	+	73882265	73952033	4127	6.279	TRUE	-0.8637	0.03077	0.4824	NA	794	1126	800	1188
NM_021469	Dysf	transcript	chr6	+	83969383	84161036	6643	-0.4898	TRUE	-1.457	0.03079	0.4824	NA	6	10	9.5	10
NM_001190733	Dcun1d4	transcript	chr5	+	73882265	73952033	4022	6.279	TRUE	-0.8637	0.0308	0.4824	NA	794	1124	800	1188
NM_001190734	Dcun1d4	transcript	chr5	+	73872294	73952033	4062	6.279	TRUE	-0.8637	0.03081	0.4824	NA	794	1126	800	1188
NM_028264	Tmem55a	transcript	chr4	+	14791366	14842407	2280	5.381	TRUE	-0.7656	0.03117	0.4864	NA	458.5	667	438	741
NM_022320	Gpr35	transcript	chr1	+	94875480	94882968	4233	-2.271	TRUE	-2.472	0.03122	0.4864	NA	1	4.5	3.5	1.5
NR_033503	E530011L22Rik	transcript	chr9	-	121665758	121669061	3304	3.179	TRUE	-0.8341	0.03128	0.4869	NA	98	215.5	94.5	91.5
NM_009830	Ccne2	transcript	chr4	+	11118856	11131926	3023	1.288	TRUE	-1.061	0.03134	0.4869	NA	24	53	28	43.5
NM_010604	Kcnj16	transcript	chr11	+	110829347	110889281	3622	5.209	TRUE	-0.8039	0.03136	0.4869	NA	396.5	541	384.5	287.5
NM_010356	Gsta3	transcript	chr1	+	21230670	21255640	1355	2.567	TRUE	-0.9394	0.03137	0.4869	NA	60.5	80.5	63	74
NM_001104529	Gpr35	transcript	chr1	+	94869696	94882968	3997	-2.271	TRUE	-2.472	0.03139	0.4869	NA	1	4.5	3.5	1.5
NM_015769	Ercc4	transcript	chr16	+	13109829	13152102	6703	4.105	TRUE	-0.9858	0.0314	0.4869	NA	171	178	204	181.5
NM_013924	Abt1	transcript	chr13	-	23510230	23515735	4456	1.771	TRUE	-1.061	0.03147	0.4876	NA	34.5	36	39.5	70
NM_009597	Accn2	transcript	chr15	+	99501149	99531559	3764	5.775	TRUE	-0.7362	0.03169	0.4906	NA	605	819	557.5	630.5
NM_001077353	Gsta3	transcript	chr1	+	21230670	21255640	1450	2.568	TRUE	-0.9394	0.03172	0.4907	NA	60.5	80.5	63	74
NM_172306	Cyp4a12b	transcript	chr4	+	115084229	115111639	2395	-2.836	FALSE	-2.837	0.03185	NA	NA	0.5	2	2.5	2.5
NM_133365	Dnahc5	transcript	chr15	+	28133521	28401800	15615	0.81	TRUE	-1.132	0.03203	0.4945	NA	17	36.5	20.5	39.5
NM_175498	Pnma2	transcript	chr14	+	67530045	67538898	4518	4.649	TRUE	-0.8211	0.03207	0.4945	NA	266	369.5	264	400.5
NM_001162956	Ccdc138	transcript	chr10	+	57960685	58038992	2466	1.219	TRUE	-1.176	0.03207	0.4945	NA	22	42	27	33.5
NM_001039676	Slc39a2	transcript	chr14	+	52513285	52516420	2334	4.074	TRUE	-0.8518	0.0322	0.496	NA	178	306.5	174.5	201.5
NM_001168492	Pdcd4	transcript	chr19	+	53977841	54004351	1806	3.139	TRUE	-0.9172	0.03259	0.4997	NA	92	171	101.5	171
NM_173769	Zfp641	transcript	chr15	-	98116553	98126514	3673	-0.9752	TRUE	-1.641	0.0327	0.5006	NA	4	17.5	7	10
NM_001081385	Pcdh11x	transcript	chrX	+	117403936	118020059	4480	-2.626	TRUE	-2.994	0.03272	0.5006	NA	0.5	4	3	2
NM_009863	Cdc7	transcript	chr5	+	107393341	107413450	2960	4.831	TRUE	-0.8557	0.03288	0.5015	NA	305.5	411.5	291.5	331
NM_031392	Wdr6	transcript	chr9	-	108474644	108481001	4092	6.183	TRUE	-0.8161	0.03293	0.5015	NA	766.5	1118	755.5	922
NM_009983	Ctsd	transcript	chr7	-	149561821	149573775	1954	9.75	TRUE	-1.127	0.03304	0.5015	NA	8055	7184	10660	6274
NM_031375	Ngrn	transcript	chr7	+	87406101	87410264	1321	4.725	TRUE	-0.969	0.03309	0.5015	NA	278	432	291.5	445
NM_023270	Rnf128	transcript	chrX	+	136145159	136207684	2750	3.346	TRUE	-0.8066	0.03311	0.5015	NA	112	174	107.5	171.5
NM_001171512	Obscn	transcript	chr11	-	58807759	58949877	24153	-0.5247	TRUE	-1.444	0.03312	0.5015	NA	6	17.5	9	12.5
NM_010332	Ednra	transcript	chr8	-	80186928	80248351	3643	1.444	TRUE	-1.173	0.03314	0.5015	NA	24.5	57	32	54
NM_153139	Slc36a1	transcript	chr11	+	55017842	55049832	5274	6.534	TRUE	-0.6711	0.03316	0.5015	NA	1063	1529	953	1110
NM_008351	Il12a	transcript	chr3	+	68495346	68502469	1272	-0.2545	TRUE	-1.466	0.03348	0.5055	NA	7	16.5	10.5	14.5
NM_001159424	Il12a	transcript	chr3	+	68494566	68502469	1303	-0.2543	TRUE	-1.466	0.03357	0.5065	NA	7	16.5	10.5	14.5
NM_133351	Prss8	transcript	chr7	-	135069231	135073627	1860	-1.519	TRUE	-2.122	0.03369	0.507	NA	2	13.5	5.5	5
NR_028053	Ngrn	transcript	chr7	+	87406101	87410264	1718	4.729	TRUE	-0.9624	0.0337	0.507	NA	279.5	452.5	292	450
NM_010708	Lgals9	transcript	chr11	-	78776481	78798426	1586	0.158	TRUE	-1.334	0.0337	0.507	NA	10	14.5	13.5	48
NM_011439	Sox13	transcript	chr1	-	135278877	135320789	3531	1.846	TRUE	-0.9752	0.034	0.5099	NA	37	43	41	40
NM_080456	Mrps6	rRNA	chr16	+	92058581	92112472	780	0.01814	TRUE	-1.392	0.03408	0.5099	NA	8.5	14	13	122.5
NM_001170744	Ctbp2	transcript	chr7	-	140178694	140206930	4170	3.058	TRUE	-0.8419	0.03421	0.5107	NA	90	115	86	115
NM_178392	Snapc1	transcript	chr12	+	75065517	75085807	2125	2.303	TRUE	-0.9771	0.03427	0.5107	NA	50.5	84	53.5	75.5
NM_177303	Lrrn4	transcript	chr2	-	132694252	132706598	3475	-0.2373	TRUE	-1.36	0.03446	0.5119	NA	7.5	13	11	5.5
NR_033552	Gm10125	transcript	chr18	-	5491499	5592435	1509	-0.8503	TRUE	-1.557	0.03446	0.5119	NA	4.5	12.5	7.5	9.5
NM_001163262	4933407C03Rik	transcript	chr8	+	119780919	119985405	4528	7.324	TRUE	-0.6655	0.03458	0.5132	NA	1834	2786	1618	2651
NM_007419	Adrb1	transcript	chr19	+	56796862	56799352	2491	2.679	TRUE	-0.8888	0.03466	0.5132	NA	67	94	72.5	62
NM_025949	Rps6ka6	rRNA	chrX	-	108501801	108651554	4314	2.573	TRUE	-0.8757	0.0347	0.5132	NA	63.5	132.5	65.5	89.5
NM_028941	4933407C03Rik	transcript	chr8	+	119873070	119985405	4351	7.324	TRUE	-0.6655	0.03471	0.5132	NA	1834	2786	1618	2651
NM_001025565	Lhx9	transcript	chr1	-	140721763	140739021	4924	3.702	TRUE	-0.7925	0.0348	0.5142	NA	143	236.5	134.5	258.5
NM_010714	Lhx9	transcript	chr1	-	140721763	140744156	4551	3.702	TRUE	-0.7925	0.03485	0.5145	NA	143	236.5	134.5	258.5
NM_172791	Pla2g3	transcript	chr11	+	3388230	3394169	2623	-2.866	FALSE	-2.779	0.03518	NA	NA	0.5	1	2.5	1
NM_019588	Plce1	transcript	chr19	+	38598687	38859590	9509	1.338	TRUE	-1.124	0.03526	0.5201	NA	24	20.5	31	28
NM_011187	Psmb7	transcript	chr2	-	38443566	38499426	969	6.361	TRUE	-0.6981	0.03534	0.5209	NA	929	860.5	861.5	458.5
NM_010273	Gdi1	transcript	chrX	+	71550351	71557206	2657	7.595	TRUE	-0.7219	0.03542	0.5213	NA	2146	2955	1920	2198
NM_001163687	Naaa	transcript	chr5	-	92686686	92707207	2418	2.292	TRUE	-1.618	0.03564	0.5235	NA	36.5	103	53	60.5
NM_025972	Naaa	transcript	chr5	-	92686686	92707207	2424	2.292	TRUE	-1.618	0.03565	0.5235	NA	36.5	103	53	60.5
NM_030231	Agbl4	transcript	chr4	+	110070396	111330115	1798	0.4074	TRUE	-1.375	0.03579	0.524	NA	11	15.5	16.5	20
NM_001048189	Agbl4	transcript	chr4	+	110070396	111330115	1864	0.4074	TRUE	-1.375	0.0358	0.524	NA	11	15.5	16.5	20
NM_080459	Strc	transcript	chr2	-	121189463	121206676	5757	-1.436	TRUE	-1.94	0.0359	0.5251	NA	2.5	5.5	5.5	9.5
NM_173762	Cenpe	transcript	chr3	+	134875527	134936504	7813	-1.04	TRUE	-1.738	0.03596	0.5251	NA	3.5	18	7	13
NM_177372	Dna2	transcript	chr10	+	62409777	62436936	4122	-1.734	TRUE	-1.958	0.03609	0.5259	NA	2	6	4.5	7
NM_009980	Ctbp2	transcript	chr7	-	140178694	140315166	3047	3.064	TRUE	-0.8257	0.03626	0.5272	NA	91	115.5	86	115
NM_178795	Ppip5k1	transcript	chr2	-	121136297	121176749	5531	5.287	TRUE	-0.78	0.03637	0.5276	NA	434.5	794	398.5	701
NM_178252	Arhgap33	transcript	chr7	-	31307245	31320028	4396	3.574	TRUE	-0.7898	0.03637	0.5276	NA	131	301.5	130	83
NM_001114665	Fnbp1l	transcript	chr3	-	122241637	122322585	5330	1.614	TRUE	-1.061	0.0364	0.5276	NA	29.5	257.5	34	326
NM_172560	Cntrob	transcript	chr11	-	69112998	69137375	3950	1.521	TRUE	-0.9621	0.03657	0.5287	NA	29.5	43.5	32	59
NM_011116	Pld3	transcript	chr7	-	28317037	28338131	2164	5.469	TRUE	-0.9461	0.03686	0.5287	NA	436	724	517.5	899
NM_153586	Rbm41	transcript	chrX	-	136476067	136533134	5539	1.713	TRUE	-0.9913	0.03704	0.5287	NA	33.5	54	35.5	53
NM_018882	Gpr56	transcript	chr8	+	97508299	97538108	3555	3.716	TRUE	-0.8713	0.03714	0.5287	NA	139.5	130	147	135.5
NM_153118	Fnbp1l	transcript	chr3	-	122241637	122322585	5156	1.614	TRUE	-1.061	0.03716	0.5287	NA	29.5	257.5	34	326
NM_001198894	Gpr56	transcript	chr8	+	97501009	97538108	3605	3.716	TRUE	-0.8713	0.03717	0.5287	NA	139.5	130	147	135.5
NM_001172147	Rbm41	transcript	chrX	-	136476067	136533134	5621	1.713	TRUE	-0.9913	0.03718	0.5287	NA	33.5	54	35.5	53
NM_008793	Pcsk4	transcript	chr10	-	79784028	79792218	2514	2.348	TRUE	-1.912	0.03725	0.5291	NA	29.5	175.5	75.5	20
NM_011050	Pdcd4	transcript	chr19	+	53966721	54004351	2418	3.215	TRUE	-0.8589	0.03738	0.5303	NA	99.5	232	105	193
NM_021889	Syt9	transcript	chr7	+	114514304	114692169	3816	1.198	TRUE	-1.214	0.0374	0.5303	NA	21.5	44	28	35
NM_172653	Slc39a10	transcript	chr1	-	46864389	46910354	4961	6.107	TRUE	-0.7597	0.03761	0.5328	NA	755.5	1036	696	1052
NM_001168491	Pdcd4	transcript	chr19	+	53977841	54004351	2330	3.215	TRUE	-0.8589	0.03767	0.5328	NA	99.5	232	105	193
NR_037692	4933407L21Rik	transcript	chr1	+	87825058	87828331	1148	2.174	TRUE	-0.982	0.03768	0.5328	NA	45.5	76	52	37.5
NM_001085510	Gm4987	transcript	chrX	-	43809018	43809523	506	-2.155	TRUE	-2.609	0.03774	0.5332	NA	1	37.5	3.5	30
NM_134437	Il17rd	transcript	chr14	+	27852187	27920472	8220	2.996	TRUE	-0.7884	0.03794	0.5352	NA	88	118.5	85	95
NM_001177623	Arpp21	transcript	chr9	-	112062487	112119855	2642	2.828	TRUE	-0.8212	0.03802	0.5361	NA	77	148.5	77	102
NM_001143671	Fam70b	transcript	chr8	+	13435459	13461451	1223	0.1388	TRUE	-1.327	0.03815	0.5374	NA	10	12.5	14	29
NM_001143672	Fam70b	transcript	chr8	+	13435459	13461451	1160	0.1388	TRUE	-1.327	0.0382	0.5377	NA	10	12.5	14	29
NM_007523	Bak1	transcript	chr17	-	27156757	27165571	2002	2.814	TRUE	-0.8485	0.03843	0.5386	NA	74.5	67	77	104
NM_001170540	Btf3	transcript	chr13	-	99079852	99086961	888	6.996	TRUE	-0.6544	0.03844	0.5386	NA	1468	1015	1254	1432
NM_001130165	Oxr1	transcript	chr15	+	41620580	41692593	4253	3.241	TRUE	-0.7925	0.03845	0.5386	NA	102	551	101	235
NM_010564	Inha	transcript	chr1	+	75503652	75506929	1463	2.251	TRUE	-0.9535	0.03846	0.5386	NA	49	93.5	52	70.5
NM_130885	Oxr1	transcript	chr15	+	41621061	41692593	4239	3.224	TRUE	-0.7992	0.03858	0.5395	NA	100.5	549.5	100	233.5
NM_001130166	Oxr1	transcript	chr15	+	41279028	41692593	4598	3.224	TRUE	-0.7992	0.03866	0.54	NA	100.5	550.5	100	234
NM_145455	Btf3	transcript	chr13	-	99079852	99086922	1090	6.996	TRUE	-0.6544	0.03874	0.5403	NA	1468	1015	1254	1432
NM_001130163	Oxr1	transcript	chr15	+	41621061	41692593	4158	3.224	TRUE	-0.7992	0.03876	0.5403	NA	100.5	549.5	100	233.5
NM_173414	Lancl3	transcript	chrX	+	8777099	8845211	3920	-1.712	TRUE	-1.981	0.03887	0.5412	NA	2	4.5	4.5	6
NM_172484	Nckap5	transcript	chr1	-	127810213	128389504	7074	-0.03082	TRUE	-1.282	0.03906	0.5426	NA	9	11.5	12	15
NM_001037298	Fam38a	transcript	chr8	-	125005598	125075229	8216	1.829	TRUE	-0.9851	0.03921	0.5434	NA	37	25.5	39	46
NM_016972	Slc7a8	transcript	chr14	-	55341052	55400723	4034	4.25	TRUE	-0.7719	0.03941	0.5434	NA	210.5	271	195.5	318
NM_001161817	Myo1b	transcript	chr1	-	51806610	51972818	5041	2.311	TRUE	-0.9264	0.03945	0.5434	NA	51.5	77.5	54.5	83
NM_010863	Myo1b	transcript	chr1	-	51806610	51972818	4954	2.311	TRUE	-0.9264	0.0395	0.5434	NA	51.5	77.5	54.5	83
NM_016694	Park2	transcript	chr17	+	11033250	12256226	3201	3.119	TRUE	-0.809	0.03951	0.5434	NA	94	119.5	89.5	116
NM_022964	Lat2	transcript	chr5	-	135076135	135090893	1472	-0.5783	TRUE	-1.817	0.03977	0.5454	NA	4.5	3	10	2
NM_198438	Ssbp3	transcript	chr4	+	106584075	106722299	3114	6.358	TRUE	-0.665	0.03981	0.5456	NA	942	1019	818	1036
NM_134089	Scrib	transcript	chr15	-	75877616	75900160	5547	3.038	TRUE	-0.9797	0.03988	0.5459	NA	86.5	153.5	89.5	102.5
NM_001098799	Tox2	transcript	chr2	+	163051190	163148838	1675	-1.739	TRUE	-1.94	0.03989	0.5459	NA	2	8.5	4.5	4
NM_023672	Ssbp3	transcript	chr4	+	106584075	106722299	3195	6.358	TRUE	-0.665	0.03994	0.5462	NA	942	1019	818	1036
NM_020044	Lat2	transcript	chr5	-	135076135	135090893	1508	-0.5782	TRUE	-1.816	0.03997	0.5462	NA	4.5	3	10	2
NM_008555	Masp1	transcript	chr16	-	23451858	23520663	2752	-0.09446	TRUE	-1.311	0.04024	0.5488	NA	8.5	12	12	13
NM_033552	Slc4a10	transcript	chr2	+	61884572	62164800	5442	6.716	TRUE	-0.6115	0.04025	0.5488	NA	1243	2547	1039	1908
NR_027652	Meg3	transcript	chr12	+	110779206	110809939	1913	5.033	TRUE	-0.8505	0.04038	0.5502	NA	342	1938	368.5	1107
NM_001242383	Slc4a10	transcript	chr2	+	61884572	62164800	5400	6.716	TRUE	-0.6115	0.04045	0.5503	NA	1243	2547	1039	1908
NM_015802	Dlc1	transcript	chr8	-	37630793	37676997	6171	4.458	TRUE	-0.7318	0.04048	0.5503	NA	247.5	447	236	388
NM_001242382	Slc4a10	transcript	chr2	+	61884572	62164800	5490	6.716	TRUE	-0.6115	0.04052	0.5503	NA	1243	2547	1039	1908
NM_001242381	Slc4a10	transcript	chr2	+	61884572	62164800	5439	6.716	TRUE	-0.6115	0.04056	0.5503	NA	1243	2547	1039	1908
NM_001242379	Slc4a10	transcript	chr2	+	61884572	62164800	5403	6.716	TRUE	-0.6115	0.04058	0.5503	NA	1243	2547	1039	1908
NM_213616	Atp2b4	transcript	chr1	-	135600842	135650098	6284	2.388	TRUE	-0.8812	0.0406	0.5503	NA	55.5	149.5	57	105.5
NM_001194941	Dlc1	transcript	chr8	-	37630793	37796108	6253	4.455	TRUE	-0.7282	0.04061	0.5503	NA	247.5	447	235.5	387.5
NM_001242380	Slc4a10	transcript	chr2	+	61884572	62164800	5532	6.716	TRUE	-0.6115	0.04062	0.5503	NA	1243	2547	1039	1908
NM_001242378	Slc4a10	transcript	chr2	+	61884572	62164800	5493	6.716	TRUE	-0.6115	0.04072	0.5513	NA	1243	2547	1039	1908
NM_016791	Nfatc1	transcript	chr18	-	80844174	80904912	4505	2.165	TRUE	-1.161	0.04097	0.5533	NA	43	56	55.5	21.5
NM_001160150_dup2	Amy2a4	transcript	chr3	-	113147967	113159576	3723	-0.7179	TRUE	-1.497	0.04124	0.5536	NA	5	18.5	8	13.5
NM_001160151	Amy2a3	transcript	chr3	-	113082755	113094367	3723	-0.7179	TRUE	-1.497	0.04126	0.5536	NA	5	18.5	8	13.5
NM_001160152	Amy2a2	transcript	chr3	-	113115367	113126970	3723	-0.7178	TRUE	-1.497	0.04132	0.5536	NA	5	18.5	8	13.5
NM_001164109	Nfatc1	transcript	chr18	-	80844174	80909810	4797	2.165	TRUE	-1.161	0.04137	0.5536	NA	43	55.5	55.5	21.5
NM_001160151_dup1	Amy2a3	transcript	chr3	-	113115367	113126970	3723	-0.7176	TRUE	-1.497	0.04143	0.5536	NA	5	18.5	8	13.5
NM_001160151_dup2	Amy2a3	transcript	chr3	-	113147967	113159576	3723	-0.7176	TRUE	-1.497	0.04144	0.5536	NA	5	18.5	8	13.5
NM_001160152_dup1	Amy2a2	transcript	chr3	-	113082755	113094367	3723	-0.7176	TRUE	-1.497	0.04146	0.5536	NA	5	18.5	8	13.5
NM_001160152_dup2	Amy2a2	transcript	chr3	-	113147967	113159576	3723	-0.7174	TRUE	-1.497	0.04159	0.5536	NA	5	18.5	8	13.5
NM_001168624	C2cd4c	transcript	chr10	-	79069599	79076770	6621	0.2954	TRUE	-1.196	0.0416	0.5536	NA	11.5	31	15	20.5
NM_028049	Fbxo22	transcript	chr9	+	55056742	55072240	2102	3.539	TRUE	-0.7727	0.04165	0.5536	NA	126.5	180	119	154.5
NM_001160150	Amy2a4	transcript	chr3	-	113082755	113094367	3723	-0.7172	TRUE	-1.497	0.04174	0.5536	NA	5	18.5	8	13.5
NM_207110	Rnf216	transcript	chr5	-	143752572	143874699	4671	3.819	TRUE	-0.7874	0.04175	0.5536	NA	154	199	147.5	193.5
NM_001042711_dup3	Amy2a5	transcript	chr3	-	113084763	113094229	1577	-0.7171	TRUE	-1.497	0.04175	0.5536	NA	5	18	8	13.5
NM_080561	Rnf216	transcript	chr5	-	143752572	143874699	4500	3.819	TRUE	-0.7874	0.04176	0.5536	NA	154	199	147.5	193.5
NM_001042711_dup2	Amy2a5	transcript	chr3	-	113052096	113061617	1577	-0.7171	TRUE	-1.497	0.04176	0.5536	NA	5	18	8	13.5
NM_001042711_dup1	Amy2a5	transcript	chr3	-	113149975	113159438	1577	-0.717	TRUE	-1.497	0.04181	0.5536	NA	5	18	8	13.5
NM_001160150_dup1	Amy2a4	transcript	chr3	-	113115367	113126970	3723	-0.717	TRUE	-1.497	0.04182	0.5536	NA	5	18.5	8	13.5
NM_001042711	Amy2a5	transcript	chr3	-	113117375	113126832	1577	-0.7169	TRUE	-1.497	0.04189	0.5541	NA	5	18	8	13.5
NM_198614	C2cd4c	transcript	chr10	-	79069599	79076763	6747	0.2956	TRUE	-1.196	0.04191	0.5541	NA	11.5	31	15	20.5
NM_177793	9030224M15Rik	transcript	chr10	+	40403088	40530889	1529	-1.519	TRUE	-1.823	0.04215	0.5561	NA	2.5	6.5	5	5.5
NM_010170	F2rl2	transcript	chr13	+	96466875	96472723	2464	-1.529	TRUE	-1.793	0.04222	0.5565	NA	2.5	2.5	5	2
NM_030245	Tada1	transcript	chr1	+	168309298	168323751	2144	4.679	TRUE	-0.7905	0.04224	0.5565	NA	280.5	340	279	350.5
NM_001007578	Armcx6	transcript	chrX	-	131282994	131285958	2034	3.413	TRUE	-0.7539	0.04228	0.5566	NA	118	132	110.5	134
NM_175276	Fhod3	transcript	chr18	+	24867946	25292002	5409	2.526	TRUE	-0.8705	0.04234	0.5567	NA	61	96.5	64.5	93
NM_145433	Mrm1	transcript	chr11	-	84626563	84633017	2477	3.046	TRUE	-0.8422	0.04241	0.5572	NA	90.5	136.5	85	83.5
NM_021316	Cend1	transcript	chr7	-	148612350	148615319	1657	6.762	TRUE	-0.6202	0.04252	0.5579	NA	1263	1254	1098	1652
NM_130796	Snx18	transcript	chr13	-	114382387	114408772	4447	2.833	TRUE	-0.899	0.04268	0.5592	NA	77	119.5	76	140
NM_026747	Ptx4	transcript	chr17	+	25257705	25262213	1582	-1.98	TRUE	-2.11	0.04281	0.5604	NA	1.5	7	4	3.5
NM_001163416	Ptx4	transcript	chr17	+	25257705	25262213	1492	-1.98	TRUE	-2.11	0.04283	0.5604	NA	1.5	7	4	3.5
NM_025793	Wdr45l	transcript	chr11	-	121188517	121215761	2344	6.69	TRUE	-0.6213	0.04312	0.5622	NA	1194	1385	1015	943
NM_001113399	Zfp385b	transcript	chr2	-	77248689	77541329	2670	4.075	TRUE	-0.7697	0.04329	0.5624	NA	185.5	287.5	176	274
NM_001080776	Gm1123	transcript	chr9	-	98907384	98936109	1337	-4.515	FALSE	-3.62	0.04338	NA	NA	0	0	1	0.5
NM_007555	Bmp5	transcript	chr9	+	75623172	75746824	2528	-4.515	FALSE	-3.62	0.04338	NA	NA	0	1.5	1	0.5
NM_008327	Ifi202b	transcript	chr1	-	175892700	175912975	1796	-4.515	FALSE	-3.62	0.04338	NA	NA	0	0	1	0.5
NM_011940	Ifi202b	transcript	chr1	-	175892700	175912975	1793	-4.515	FALSE	-3.62	0.04338	NA	NA	0	0	1	0.5
NM_028236	Ceacam18	transcript	chr7	+	50890109	50904664	1937	-4.515	FALSE	-3.62	0.04338	NA	NA	0	0.5	1	0
NM_080845	Ftcd	transcript	chr10	+	76038393	76053083	2710	-4.515	FALSE	-3.62	0.04338	NA	NA	0	0	1	1
NM_145403	Tmprss4	transcript	chr9	-	44980809	45012158	2267	-4.515	FALSE	-3.62	0.04338	NA	NA	0	0	1	0
NM_172850	Ankmy1	transcript	chr1	-	94766706	94799483	3243	-4.515	FALSE	-3.62	0.04338	NA	NA	0	1	1	0.5
NM_175016	Alkbh2	transcript	chr5	-	114573943	114578185	1065	-4.515	FALSE	-3.62	0.04338	NA	NA	0	1.5	1	1.5
NM_175525	D630042P16Rik	transcript	chr6	-	112309318	112338017	1321	-4.515	FALSE	-3.62	0.04338	NA	NA	0	0	1	1
NM_178259	Abca13	transcript	chr11	+	9091945	9584262	16011	-4.515	FALSE	-3.62	0.04338	NA	NA	0	0.5	1	0.5
NM_183290	4921517D22Rik	transcript	chr13	-	59788763	59795462	3142	-4.515	FALSE	-3.62	0.04338	NA	NA	0	0	1	0
NR_033457	Gm6225	transcript	chr18	+	3336414	3366861	1700	-4.515	FALSE	-3.62	0.04338	NA	NA	0	0	1	0
NR_038018	LOC100417125	transcript	chr10	-	99101365	99104554	2506	-4.515	FALSE	-3.62	0.04338	NA	NA	0	0	1	0
NM_023336	Brd3	transcript	chr2	-	27301101	27330918	5417	6.432	TRUE	-0.6762	0.0434	0.5624	NA	970.5	1131	859	1075
NM_010106	Eef1a1	transcript	chr9	-	78326261	78329531	1789	12.21	TRUE	-0.9714	0.04345	0.5624	NA	47380	44620	55450	44620
NM_028711	Slc25a27	transcript	chr17	-	43778849	43803964	2687	3.298	TRUE	-0.7561	0.04346	0.5624	NA	109.5	155	103.5	266.5
NM_001113573	Brd3	transcript	chr2	-	27301101	27331193	5257	6.432	TRUE	-0.6762	0.04347	0.5624	NA	970.5	1131	859	1075
NM_001113574	Brd3	transcript	chr2	-	27301101	27331193	5308	6.432	TRUE	-0.6762	0.04349	0.5624	NA	970.5	1131	859	1075
NM_001163006	2310028O11Rik	transcript	chr4	-	138657729	138687028	2549	6.996	TRUE	-0.6378	0.04355	0.5624	NA	1472	1740	1263	1422
NR_033745	2310028O11Rik	transcript	chr4	-	138657729	138686952	2607	6.996	TRUE	-0.6378	0.04368	0.5625	NA	1472	1740	1263	1422
MI0004641	mmu-mir-680-2	miRNA	chrX	+	140732333	140732442	110	-4.518	FALSE	-3.612	0.04374	NA	NA	0	1	1	0.5
MIMAT0003457_dup2	mmu-miR-680	mat-miRNA	chrX	+	140732333	140732353	21	-4.518	FALSE	-3.612	0.04374	NA	NA	0	1	1	0.5
NM_001037539	Prok2	transcript	chr6	-	99661293	99676386	1450	-4.518	FALSE	-3.612	0.04374	NA	NA	0	1.5	1	2.5
NM_001039566	Defb30	transcript	chr14	-	63652924	63656683	1002	-4.518	FALSE	-3.612	0.04374	NA	NA	0	0	1	2
NM_001100184	Cyp2t4	transcript	chr7	+	27938733	27943583	1512	-4.518	FALSE	-3.612	0.04374	NA	NA	0	0	1	1
NM_001104620	Vmn2r8	transcript	chr5	-	109226212	109237773	2547	-4.518	FALSE	-3.612	0.04374	NA	NA	0	2	1	1.5
NM_001104622	Vmn2r11	transcript	chr5	-	109475892	109488471	2586	-4.518	FALSE	-3.612	0.04374	NA	NA	0	2	1	1.5
NM_001104624	Vmn2r13	transcript	chr5	-	109585087	109621126	2496	-4.518	FALSE	-3.612	0.04374	NA	NA	0	2	1	1.5
NM_001159299	Itih4	transcript	chr14	+	31699678	31715169	3142	-4.518	FALSE	-3.612	0.04374	NA	NA	0	2	1	0.5
NM_001160385	Tmem196	transcript	chr12	+	121184435	121257179	1168	-4.518	FALSE	-3.612	0.04374	NA	NA	0	4.5	1	1.5
NM_001166350	Serpina11	transcript	chr12	-	105218453	105228167	1461	-4.518	FALSE	-3.612	0.04374	NA	NA	0	0	1	1.5
NM_008510	Xcl1	transcript	chr1	-	166861779	166865641	502	-4.518	FALSE	-3.612	0.04374	NA	NA	0	0.5	1	1.5
NM_008877	Plg	transcript	chr17	+	12571475	12612250	2755	-4.518	FALSE	-3.612	0.04374	NA	NA	0	0	1	0
NM_009491	Vmn2r10	transcript	chr5	-	109424558	109435455	2544	-4.518	FALSE	-3.612	0.04374	NA	NA	0	2	1	1.5
NM_009843	Ctla4	transcript	chr1	+	60965869	60972674	1931	-4.518	FALSE	-3.612	0.04374	NA	NA	0	1	1	0
NM_010285	Ghrh	transcript	chr2	-	157155232	157172391	517	-4.518	FALSE	-3.612	0.04374	NA	NA	0	2	1	0.5
NM_011481	Srms	transcript	chr2	-	180940268	180947876	2547	-4.518	FALSE	-3.612	0.04374	NA	NA	0	0	1	0
NM_011910	Uts2	transcript	chr4	+	150371206	150375919	538	-4.518	FALSE	-3.612	0.04374	NA	NA	0	1	1	0.5
NM_015768	Prok2	transcript	chr6	-	99661293	99676386	1513	-4.518	FALSE	-3.612	0.04374	NA	NA	0	1.5	1	2.5
NM_018746	Itih4	transcript	chr14	+	31699678	31715169	3145	-4.518	FALSE	-3.612	0.04374	NA	NA	0	2	1	0.5
NM_020255	Scand1	transcript	chr2	-	156137582	156138440	760	-4.518	FALSE	-3.612	0.04374	NA	NA	0	0.5	1	0
NM_022311	Tcte2	transcript	chr17	-	13853443	13898401	1408	-4.518	FALSE	-3.612	0.04374	NA	NA	0	6	1	7
NM_026509	Murc	transcript	chr4	+	48676386	48686364	2044	-4.518	FALSE	-3.612	0.04374	NA	NA	0	0	1	0.5
NM_027837	Isx	transcript	chr8	+	77397073	77417405	1792	-4.518	FALSE	-3.612	0.04374	NA	NA	0	0.5	1	0
NM_153386	Clrn1	transcript	chr3	-	58649137	58689134	1662	-4.518	FALSE	-3.612	0.04374	NA	NA	0	4	1	2
NM_198654	Nsl1	transcript	chr1	+	192886900	192908437	2973	-4.518	FALSE	-3.612	0.04374	NA	NA	0	1.5	1	0.5
NM_199314	Serpina11	transcript	chr12	-	105218453	105228153	1475	-4.518	FALSE	-3.612	0.04374	NA	NA	0	0	1	1.5
NR_002866	Dio3os	transcript	chr12	-	111513595	111516278	1279	-4.518	FALSE	-3.612	0.04374	NA	NA	0	1.5	1	0
NR_015557	F730016J06Rik	transcript	chr2	+	27977068	27979837	2626	-4.518	FALSE	-3.612	0.04374	NA	NA	0	0.5	1	0
NR_034155	Olfr1372-ps1	transcript	chr11	-	51968378	51971409	1768	-4.518	FALSE	-3.612	0.04374	NA	NA	0	1	1	0.5
NM_001114328	Ccpg1	transcript	chr9	+	72833358	72861745	2966	3.583	TRUE	-0.79	0.04375	0.5625	NA	131.5	156.5	120	210
NM_019958	Rgs17	transcript	chr10	+	4424141	4520877	8120	5.293	TRUE	-0.7221	0.04391	0.5625	NA	438	976	398	663
NM_001161822	Rgs17	transcript	chr10	+	4424141	4520877	8190	5.293	TRUE	-0.7221	0.04392	0.5625	NA	438	976	398	663
NM_001139509	Nr4a2	transcript	chr2	-	56959637	56976414	3026	3.457	TRUE	-0.7892	0.04394	0.5625	NA	119.5	241.5	111.5	192
NM_025504	Atp5sl	transcript	chr7	+	26404512	26410569	2389	2.417	TRUE	-1.054	0.04394	0.5625	NA	50.5	102.5	57.5	136
NM_175503	Aard	transcript	chr15	+	51871653	51877269	1348	2.36	TRUE	-0.885	0.04396	0.5625	NA	54	64	56.5	55.5
NM_013613	Nr4a2	transcript	chr2	-	56959637	56967449	3172	3.457	TRUE	-0.7892	0.044	0.5627	NA	119.5	241.5	111.5	192
NM_001024618	Xirp2	transcript	chr2	+	67284059	67364663	11955	-4.521	FALSE	-3.604	0.0441	NA	NA	0	1.5	1	0.5
NM_001029929	Zmynd15	transcript	chr11	+	70273124	70279701	2801	-4.521	FALSE	-3.604	0.0441	NA	NA	0	2.5	1	1
NM_001033452	Accsl	transcript	chr2	-	93695520	93709260	2168	-4.521	FALSE	-3.604	0.0441	NA	NA	0	0.5	1	1
NM_001033774	Gm1661	transcript	chr4	-	116887795	116924522	1425	-4.521	FALSE	-3.604	0.0441	NA	NA	0	0	1	0
NM_001078646	4921515J06Rik	transcript	chr3	+	108743475	108763694	1783	-4.521	FALSE	-3.604	0.0441	NA	NA	0	0	1	0.5
NM_001081023	Cacna1s	transcript	chr1	+	137949478	138016399	6251	-4.521	FALSE	-3.604	0.0441	NA	NA	0	0	1	1
NM_001081258	Kif14	transcript	chr1	+	138364535	138428088	8770	-4.521	FALSE	-3.604	0.0441	NA	NA	0	2	1	0
NM_001083919	Xirp2	transcript	chr2	+	67284059	67364661	11969	-4.521	FALSE	-3.604	0.0441	NA	NA	0	1.5	1	0.5
NM_001113468	Vmn2r29	transcript	chr7	-	7184038	7200039	2559	-4.521	FALSE	-3.604	0.0441	NA	NA	0	8.5	1	3
NM_001122661	Speer4e	transcript	chr5	-	14933631	14938475	1239	-4.521	FALSE	-3.604	0.0441	NA	NA	0	3.5	1	1
NM_001146080	Cntfr	transcript	chr4	-	41616706	41644123	678	-4.521	FALSE	-3.604	0.0441	NA	NA	0	4.5	1	2.5
NM_001160412	Triml2	transcript	chr8	+	44268476	44279238	1467	-4.521	FALSE	-3.604	0.0441	NA	NA	0	0	1	0
NM_001193619	Cldn7	transcript	chr11	+	69778281	69781388	989	-4.521	FALSE	-3.604	0.0441	NA	NA	0	0	1	0.5
NM_001204908	Zfp648	transcript	chr1	+	156048317	156052804	1877	-4.521	FALSE	-3.604	0.0441	NA	NA	0	2	1	0
NM_001205321	Scn10a	transcript	chr9	-	119517574	119628150	6416	-4.521	FALSE	-3.604	0.0441	NA	NA	0	0.5	1	0
NM_007719	Ccr7	transcript	chr11	-	99005513	99016391	1975	-4.521	FALSE	-3.604	0.0441	NA	NA	0	1.5	1	1
NM_008318	Ibsp	transcript	chr5	+	104728306	104740491	1955	-4.521	FALSE	-3.604	0.0441	NA	NA	0	1	1	1
NM_008584	Meox2	transcript	chr12	+	37835133	37906115	2348	-4.521	FALSE	-3.604	0.0441	NA	NA	0	1	1	0.5
NM_009134	Scn10a	transcript	chr9	-	119517574	119628150	6413	-4.521	FALSE	-3.604	0.0441	NA	NA	0	0.5	1	0
NM_009839	Cct6b	transcript	chr11	-	82532750	82577790	1771	-4.521	FALSE	-3.604	0.0441	NA	NA	0	0.5	1	0.5
NM_009910	Cxcr3	transcript	chrX	-	98926875	98929486	1608	-4.521	FALSE	-3.604	0.0441	NA	NA	0	0	1	0.5
NM_010157	Esr2	transcript	chr12	-	77221406	77278246	3308	-4.521	FALSE	-3.604	0.0441	NA	NA	0	2.5	1	0
NM_010370	Gzma	transcript	chr13	-	113884035	113891189	878	-4.521	FALSE	-3.604	0.0441	NA	NA	0	0	1	0.5
NM_014193	Cacna1s	transcript	chr1	+	137949478	138016399	6188	-4.521	FALSE	-3.604	0.0441	NA	NA	0	0	1	1
NM_016887	Cldn7	transcript	chr11	+	69778923	69781388	1311	-4.521	FALSE	-3.604	0.0441	NA	NA	0	0	1	0.5
NM_019440	Irgm2	transcript	chr11	+	58028479	58036285	3514	-4.521	FALSE	-3.604	0.0441	NA	NA	0	1	1	0.5
NM_020514	Olfr1509	transcript	chr14	+	53070068	53071077	1010	-4.521	FALSE	-3.604	0.0441	NA	NA	0	0.5	1	0
NM_021407	Trem3	transcript	chr17	+	48386944	48398207	994	-4.521	FALSE	-3.604	0.0441	NA	NA	0	4.5	1	1.5
NM_021542	Kcnk5	transcript	chr14	-	20959280	21001004	3364	-4.521	FALSE	-3.604	0.0441	NA	NA	0	0.5	1	2
NM_023631	Aox4	transcript	chr1	+	58267241	58325440	4972	-4.521	FALSE	-3.604	0.0441	NA	NA	0	3.5	1	2
NM_023894	Rhox9	transcript	chrX	-	35252274	35254947	882	-4.521	FALSE	-3.604	0.0441	NA	NA	0	0	1	0
NM_025723	4921515J06Rik	transcript	chr3	+	108743002	108763694	2098	-4.521	FALSE	-3.604	0.0441	NA	NA	0	0	1	0.5
NM_029048	Spdyb	transcript	chr5	-	143977995	143987561	1819	-4.521	FALSE	-3.604	0.0441	NA	NA	0	0	1	0
NM_029627	Ly6k	transcript	chr15	-	74627304	74630398	773	-4.521	FALSE	-3.604	0.0441	NA	NA	0	1	1	2.5
NM_029981	Adamtsl2	transcript	chr2	+	26934901	26964133	3242	-4.521	FALSE	-3.604	0.0441	NA	NA	0	10	1	11.5
NM_138678	Butr1	transcript	chr11	+	58731559	58740467	1028	-4.521	FALSE	-3.604	0.0441	NA	NA	0	0	1	0
NM_145136	Myocd	transcript	chr11	-	64990072	65083491	5118	-4.521	FALSE	-3.604	0.0441	NA	NA	0	0	1	1
NM_146386	Myocd	transcript	chr11	-	64990072	65083491	4974	-4.521	FALSE	-3.604	0.0441	NA	NA	0	0	1	1
NM_153179	Pkhd1	transcript	chr1	-	20047860	20608138	12928	-4.521	FALSE	-3.604	0.0441	NA	NA	0	1.5	1	0
NM_153408	Neurl3	transcript	chr1	-	36321447	36330270	2583	-4.521	FALSE	-3.604	0.0441	NA	NA	0	0	1	1.5
NM_178630	Agbl3	transcript	chr6	+	34730432	34807932	3719	-4.521	FALSE	-3.604	0.0441	NA	NA	0	0	1	2
NM_198666	Gm9758	transcript	chr5	-	14910124	14914889	1155	-4.521	FALSE	-3.604	0.0441	NA	NA	0	3.5	1	1
NM_207707	Esr2	transcript	chr12	-	77221406	77278246	3362	-4.521	FALSE	-3.604	0.0441	NA	NA	0	2.5	1	0
NR_001584	Speer8-ps1	transcript	chr5	+	14945294	14978541	1121	-4.521	FALSE	-3.604	0.0441	NA	NA	0	1.5	1	2.5
NR_002858	Gm4956	transcript	chr1	-	21275327	21288393	1148	-4.521	FALSE	-3.604	0.0441	NA	NA	0	1	1	1
NR_015561	C130071C03Rik	transcript	chr13	+	83867711	83875274	1368	-4.521	FALSE	-3.604	0.0441	NA	NA	0	1	1	1
NR_015595	2410137F16Rik	transcript	chr5	+	116888731	116915496	3358	-4.521	FALSE	-3.604	0.0441	NA	NA	0	2	1	1.5
NR_028549	Snord37	transcript	chr10	+	80641706	80641758	53	-4.521	FALSE	-3.604	0.0441	NA	NA	0	1	1	1
NR_029437	4933406I18Rik	transcript	chr7	-	121458993	121558675	904	-4.521	FALSE	-3.604	0.0441	NA	NA	0	1	1	0.5
NM_007568	Btc	transcript	chr5	-	91786287	91832020	2876	-1.084	TRUE	-1.678	0.04415	0.5638	NA	3.5	8.5	6.5	5
NM_177135	D830030K20Rik	transcript	chr14	+	3224446	3234357	1418	1.482	TRUE	-1.08	0.04423	0.5641	NA	26.5	108	31	54
NM_028892	Spag17	transcript	chr3	+	99689340	99947245	7862	-0.9855	TRUE	-1.633	0.04426	0.5641	NA	4	8	7	8.5
NM_001113400	Zfp385b	transcript	chr2	-	77248689	77357723	2692	4.076	TRUE	-0.7697	0.04432	0.5644	NA	185.5	287.5	176	274
NR_002167	E530001F21Rik	transcript	chrX	-	102359717	102360844	1128	2.723	TRUE	-0.7764	0.04447	0.5656	NA	73.5	92	69.5	67
NM_028696	Obfc2a	transcript	chr1	-	51526332	51535243	2838	2.916	TRUE	-0.7804	0.04476	0.5662	NA	83.5	142.5	78	146
NR_027759	Dctd	transcript	chr8	+	49195312	49227021	2701	2.097	TRUE	-0.9531	0.04496	0.5684	NA	43.5	94	46.5	66.5
NM_009112	S100a10	transcript	chr3	+	93359039	93368567	650	4.51	TRUE	-0.6908	0.04518	0.5695	NA	257.5	418	231.5	371.5
NM_001015046	Rap1gap2	transcript	chr11	-	74196985	74403660	6410	6.56	TRUE	-0.6572	0.04523	0.5695	NA	1074	1690	979.5	1870
NM_025623	Nipsnap3b	transcript	chr4	+	53024796	53034931	1507	2.68	TRUE	-0.8502	0.04525	0.5695	NA	67.5	102.5	67.5	99
NM_028279	Naalad2	transcript	chr9	-	18127465	18190372	2690	0.8839	TRUE	-0.8125	0.04536	0.5695	NA	21	17	20	15
NM_028709	Btbd11	transcript	chr10	+	84849559	85123037	5788	1.527	TRUE	-0.9241	0.04536	0.5695	NA	30	68.5	32	41.5
NM_001130164	Oxr1	transcript	chr15	+	41662504	41692593	2511	3.186	TRUE	-0.7854	0.04537	0.5695	NA	98.5	536.5	97	228.5
NM_001033213	Ttc7b	transcript	chr12	-	101538980	101759032	3442	6.97	TRUE	-0.6408	0.04548	0.5695	NA	1446	1980	1218	1654
NM_001195529	Gm4980	transcript	chr7	-	106772577	106775613	3037	2.674	TRUE	-0.7809	0.04549	0.5695	NA	70	110.5	68	84
NR_003270	Snhg3	transcript	chr4	-	131907848	131909601	437	1.947	TRUE	-0.9292	0.04562	0.5703	NA	40	38	42	19.5
NM_001081276	Clasp1	transcript	chr1	+	120285635	120506039	7827	7.03	TRUE	-0.6662	0.04565	0.5703	NA	1494	1762	1264	1681
NM_029709	Clasp1	transcript	chr1	+	120285635	120506039	7599	7.031	TRUE	-0.6662	0.04573	0.5705	NA	1494	1762	1264	1680
NM_177548	Clasp1	transcript	chr1	+	120285635	120506039	7623	7.031	TRUE	-0.6662	0.04573	0.5705	NA	1494	1762	1264	1681
NM_010199	Fgf12	transcript	chr16	-	28160184	28753288	3052	6.498	TRUE	-0.6278	0.04593	0.5705	NA	1048	1422	917	1210
NM_009546	Trim25	transcript	chr11	+	88860717	88881607	5563	1.79	TRUE	-1.147	0.04604	0.5705	NA	33	36	36.5	73
NM_178788	Dctd	transcript	chr8	+	49195312	49227021	2098	2.072	TRUE	-0.9432	0.04608	0.5705	NA	43	88	45.5	64
NM_001161516	Dctd	transcript	chr8	+	49184446	49227021	1857	2.072	TRUE	-0.9432	0.0461	0.5705	NA	43	88	45.5	64
NM_172939	Ankrd57	transcript	chr10	+	58684670	58689181	4512	-0.9191	TRUE	-1.728	0.0461	0.5705	NA	4	9	7	4.5
NM_001146293	Celf4	transcript	chr18	-	25636121	25912484	3950	7.969	TRUE	-0.7083	0.04613	0.5705	NA	2832	3609	2572	3695
NM_001174074	Celf4	transcript	chr18	-	25636121	25912484	3863	7.969	TRUE	-0.7083	0.04613	0.5705	NA	2832	3609	2572	3695
NM_133195	Celf4	transcript	chr18	-	25636121	25912484	3947	7.969	TRUE	-0.7083	0.04613	0.5705	NA	2832	3609	2572	3695
NM_001146292	Celf4	transcript	chr18	-	25636121	25912484	4007	7.969	TRUE	-0.7083	0.04614	0.5705	NA	2832	3609	2572	3695
NM_001146294	Celf4	transcript	chr18	-	25636121	25912484	3980	7.969	TRUE	-0.7083	0.04614	0.5705	NA	2832	3609	2572	3695
NM_183064	Fgf12	transcript	chr16	-	28160206	28445313	3065	6.498	TRUE	-0.6278	0.04622	0.5705	NA	1048	1422	917	1210
NM_146059	2410075B13Rik	transcript	chr15	-	75810302	75812715	2301	2.745	TRUE	-0.8237	0.04622	0.5705	NA	72.5	101.5	74	129
NM_019698	Aldh18a1	transcript	chr19	-	40624747	40662953	3527	3.689	TRUE	-0.748	0.04623	0.5705	NA	145	183.5	133	166
NM_153554	Aldh18a1	transcript	chr19	-	40624747	40662953	3521	3.689	TRUE	-0.748	0.04623	0.5705	NA	145	183.5	133	166
NM_001163518	2410075B13Rik	transcript	chr15	-	75810302	75812715	2414	2.745	TRUE	-0.8237	0.04623	0.5705	NA	72.5	101.5	74	129
NM_001194940	Dlc1	transcript	chr8	-	37630793	38001687	7176	4.46	TRUE	-0.7244	0.04637	0.5705	NA	248.5	448	236	388
NM_028451	Larp1	transcript	chr11	+	57822566	57875534	6615	6.119	TRUE	-0.7195	0.04638	0.5705	NA	786.5	1023	701.5	931.5
NM_001161515	Dctd	transcript	chr8	+	49195367	49227021	2076	2.072	TRUE	-0.9432	0.04641	0.5705	NA	43	88	45.5	64
NM_008478	L1cam	transcript	chrX	-	71099119	71126173	5288	3.686	TRUE	-0.8436	0.04666	0.5725	NA	137	237	145	244
NR_003517	Pisd-ps1	transcript	chr11	+	3024024	3031947	2856	5.657	TRUE	-0.6539	0.04672	0.5725	NA	582.5	775.5	513.5	483.5
NR_003518	Pisd-ps3	transcript	chr11	+	3024030	3031945	2848	5.657	TRUE	-0.6539	0.04674	0.5725	NA	582.5	775.5	513.5	483.5
NM_001081369	Ccdc153	transcript	chr9	+	44048760	44055389	1086	1.3	TRUE	-1.005	0.04683	0.5731	NA	25.5	36	28	47
NM_001033448	Gm962	transcript	chr19	+	5568074	5571261	3092	-2.442	FALSE	-2.274	0.0469	NA	NA	1	2.5	3	2.5
NM_011242	Rasgrp2	transcript	chr19	+	6400583	6415216	2193	3.46	TRUE	-0.7339	0.04709	0.5754	NA	124	148	111.5	116
NM_028263	Fgfbp3	transcript	chr19	-	36992040	36994089	1756	2.847	TRUE	-0.8062	0.04711	0.5754	NA	77.5	107	77	115
NM_009527	Wnt7a	transcript	chr6	-	91313977	91361363	3176	4.064	TRUE	-0.7602	0.04755	0.5784	NA	183.5	303.5	176	213.5
NM_025285	Stmn2	transcript	chr3	+	8509527	8561604	1904	6.826	TRUE	-0.6143	0.04757	0.5784	NA	1329	2742	1125	1991
NM_001045524	AK129341	transcript	chr9	-	8076633	8134294	3647	3.259	TRUE	-0.7377	0.0476	0.5784	NA	108	122.5	97.5	133
NM_001111026	Runx1t1	transcript	chr4	+	13670449	13820790	5911	4.603	TRUE	-0.7425	0.0476	0.5784	NA	270.5	332	254	289.5
NR_028030	Gm9767	transcript	chr10	+	25798061	25799253	1193	-1.2	TRUE	-1.578	0.04772	0.5792	NA	3.5	6.5	6	5.5
NM_001111027	Runx1t1	transcript	chr4	+	13678444	13820790	6105	4.603	TRUE	-0.7425	0.04785	0.5801	NA	270.5	332	254	289.5
NM_009822	Runx1t1	transcript	chr4	+	13711929	13820790	5843	4.603	TRUE	-0.7425	0.04791	0.5801	NA	270.5	332	254	290
NM_176846	Exph5	transcript	chr9	+	53109775	53189263	9601	1.454	TRUE	-0.9285	0.04792	0.5801	NA	29	56.5	30	47
NM_019487	Hebp2	transcript	chr10	-	18259929	18265882	1910	2.29	TRUE	-0.9339	0.04822	0.5824	NA	50	67.5	52.5	61
NM_030014	Hook1	transcript	chr4	+	95634070	95690965	4239	1.137	TRUE	-1.16	0.04826	0.5824	NA	20.5	144.5	25.5	67.5
NM_029362	Chmp4b	transcript	chr2	+	154482762	154520519	1606	7.01	TRUE	-0.8556	0.04829	0.5824	NA	1366	1309	1498	1034
NM_007405	Adcy6	transcript	chr15	-	98420421	98438064	6021	4.915	TRUE	-0.7598	0.04839	0.583	NA	337.5	585	312.5	210.5
NM_019675	Stmn4	transcript	chr14	+	66963212	66980517	1232	4.175	TRUE	-0.7463	0.04869	0.5854	NA	200	100.5	191.5	157
NM_001109040	Kif21a	transcript	chr15	-	90763707	90880379	6439	6.159	TRUE	-0.7016	0.04885	0.5854	NA	812.5	1218	746.5	1226
NM_018771	Gipc1	transcript	chr8	+	86176577	86188688	1616	5.622	TRUE	-0.8792	0.04889	0.5854	NA	494	553.5	505	575
NM_001109041	Kif21a	transcript	chr15	-	90763707	90880379	6307	6.159	TRUE	-0.7016	0.04893	0.5854	NA	812.5	1218	746.5	1226
NM_001109042	Kif21a	transcript	chr15	-	90763707	90880379	6124	6.159	TRUE	-0.7016	0.04896	0.5854	NA	812.5	1218	746.5	1226
NM_001082552	Trim21	transcript	chr7	-	109706436	109713983	2706	-0.01611	TRUE	-1.182	0.04896	0.5854	NA	9.5	14.5	12	16
NM_016705	Kif21a	transcript	chr15	-	90763707	90880379	6142	6.159	TRUE	-0.7016	0.04899	0.5854	NA	812.5	1218	746.5	1226
NM_080452	Mrps2	rRNA	chr2	+	28323586	28326697	2079	0.5738	TRUE	-1.222	0.049	0.5854	NA	13.5	18.5	18	46
NM_001166408	Rai14	transcript	chr15	-	10498733	10644386	4814	1.764	TRUE	-0.8839	0.04907	0.5858	NA	36.5	59	37.5	50
NM_001001488	Atp8b1	transcript	chr18	-	64688633	64820654	6440	0.815	TRUE	-1.006	0.04918	0.5868	NA	18	25	20	16.5
NM_173738	Zfp940	transcript	chr7	-	30628955	30638667	2764	1.898	TRUE	-1.025	0.04923	0.5868	NA	38.5	65	41.5	92
NM_001166031	Mrps2	rRNA	chr2	+	28323586	28326697	2022	0.5739	TRUE	-1.222	0.04925	0.5868	NA	13.5	18.5	18	46
NM_030690	Rai14	transcript	chr15	-	10498733	10643295	4900	1.764	TRUE	-0.8839	0.04929	0.5868	NA	36.5	59	37.5	50
NR_027818	1500011B03Rik	transcript	chr5	-	115262809	115263985	603	-0.7485	TRUE	-1.451	0.0493	0.5868	NA	5	41	8	14.5
NM_009277	Trim21	transcript	chr7	-	109706436	109713983	2775	-0.0157	TRUE	-1.182	0.04942	0.5878	NA	9.5	14.5	12	16
NM_013538	Cdca3	transcript	chr6	+	124780194	124783719	1488	-2.453	FALSE	-2.249	0.04964	NA	NA	1	4	3	2.5
NM_001199843	1700019E19Rik	transcript	chr12	+	87423511	87503409	809	-1.061	TRUE	-1.505	0.04976	0.589	NA	4	18	6.5	15.5
NM_181650	Prdm4	transcript	chr10	-	85354713	85379690	3919	1.938	TRUE	-0.9483	0.04978	0.589	NA	39.5	68	40.5	76.5
NM_029601	1700019E19Rik	transcript	chr12	+	87423511	87503409	776	-1.061	TRUE	-1.505	0.04986	0.5894	NA	4	18	6.5	15.5
