# Supplementary material for: Integrative Transcriptome Profiling of Cognitive Aging and Its Preservation through Ser/Thr Protein Phosphatase Regulation
Source: PLoS One. 2015 Jun 23;10(6):e0130891. doi: 10.1371/journal.pone.0130891 (PMC4478024; doi:10.1371/journal.pone.0130891)
Supplement: S15 Table — (XLSX) [file pone.0130891.s021.xlsx]

## Sheet: S15
S15 Table. DAVID analysis of genes significantly enriched in young EE over young SH
Category	Term	Count	%	P-value	Genes	List Total	Pop Hits	Pop Total	Fold Enrichment	Bonferroni	Benjamini	FDR
BIOCARTA	m_fMLPpathway:fMLP induced chemokine gene expression in HMC-1 cells	4	1.76991	0.00209667	NM_023138, NM_001164109, NM_010907, NM_010877, NM_016791	13	27	1171	13.3447	0.116473	0.116473	2.07408
GOTERM_BP_FAT	GO:0006836~neurotransmitter transport	6	2.65487	0.00212749	NM_024414, NM_020252, NM_080639, NM_178703, NM_001012625, NM_007756, NM_177284	155	80	13588	6.57484	0.939486	0.939486	3.423
GOTERM_BP_FAT	GO:0006220~pyrimidine nucleotide metabolic process	4	1.76991	0.00342035	NM_009477, NM_001105667, NM_001159401, NM_001159402, NM_138314, NM_080637	155	27	13588	12.9873	0.989027	0.895248	5.44907
GOTERM_CC_FAT	GO:0042734~presynaptic membrane	4	1.76991	0.00359329	NM_020252, NM_001045558, NM_007390, NM_008837, NM_001012625, NM_177284	140	28	12504	12.7592	0.484365	0.484365	4.3527
GOTERM_BP_FAT	GO:0007268~synaptic transmission	8	3.53982	0.00416884	NM_009311, NM_024414, NM_020252, NM_001045558, NM_080639, NM_007390, NM_008837, NM_001113181, NM_007756, NM_177284	155	178	13588	3.93998	0.995921	0.840218	6.60374
GOTERM_BP_FAT	GO:0019226~transmission of nerve impulse	9	3.9823	0.00423152	NM_009311, NM_024414, NM_020252, NM_001045558, NM_080639, NM_007390, NM_008837, NM_001113181, NM_010897, NM_007756, NM_177284	155	226	13588	3.49106	0.996245	0.75246	6.69984
GOTERM_BP_FAT	GO:0016192~vesicle-mediated transport	13	5.75221	0.00677946	NM_026769, NM_001159558, NM_001159557, NM_001159556, NM_001159555, NM_133950, NM_007643, NM_001162872, NM_007390, NM_025432, NM_025319, NM_007756, NM_007483, NM_024414, NM_009515, NM_008793, NM_001012625, NM_016857	155	466	13588	2.44558	0.999871	0.833338	10.5283
GOTERM_BP_FAT	GO:0007242~intracellular signaling cascade	20	8.84956	0.00757171	NM_010217, NM_001045558, NM_007483, NM_023537, NM_139234, NM_008298, NM_146124, NM_080726, NM_001164109, NM_001160211, NM_001160212, NM_139233, NM_172833, NM_007405, NM_001164672, NM_001164671, NM_007499, NM_145839, NM_008837, NM_133223, NM_010897, NM_016791, NM_054046, NM_001145902, NM_181318, NM_016981, NM_028408, NM_001159645, NM_026817	155	915	13588	1.91616	0.999955	0.811435	11.6883
SP_PIR_KEYWORDS	neurotransmitter transport	4	1.76991	0.00813161	NM_024414, NM_178703, NM_001012625, NM_007756	201	37	17854	9.6028	0.85676	0.85676	9.98988
GOTERM_BP_FAT	GO:0009119~ribonucleoside metabolic process	4	1.76991	0.00968025	NM_009477, NM_001159401, NM_001159402, NM_138314, NM_008786, NM_080637	155	39	13588	8.99123	0.999997	0.839609	14.7072
SP_PIR_KEYWORDS	phosphoprotein	88	38.9381	0.0100591	NM_001083121, NM_013787, NM_001127330, NM_001083120, NM_001045558, NM_023537, NM_001163746, NM_139234, NM_024414, NM_145468, NM_145706, NM_139233, NM_001012625, NM_019976, NM_177672, NM_153458, NM_133223, NM_018858, NM_028352, NM_001085410, NM_001033534, NM_177466, NM_008680, NM_016857, NM_028715, NM_134255, NM_026137, NM_026072, NM_021322, NM_033570, NM_197987, NM_146124, NM_010554, NM_007466, N…	201	6311	17854	1.23858	0.909842	0.699737	12.2188
INTERPRO	IPR013320:Concanavalin A-like lectin/glucanase, subgroup	5	2.21239	0.0111381	NM_028500, NM_001081129, NM_020252, NM_001045558, NM_008837, NM_029782, NM_001029988, NM_177284	201	77	17763	5.73852	0.996002	0.996002	14.8685
KEGG_PATHWAY	mmu04662:B cell receptor signaling pathway	5	2.21239	0.0118214	NM_023138, NM_172833, NM_001164109, NM_010907, NM_133223, NM_016791	65	80	5738	5.51731	0.684472	0.684472	12.2988
GOTERM_BP_FAT	GO:0046131~pyrimidine ribonucleoside metabolic process	3	1.32743	0.0121641	NM_009477, NM_001159401, NM_001159402, NM_138314, NM_080637	155	15	13588	17.5329	1	0.866653	18.1392
GOTERM_BP_FAT	GO:0007276~gamete generation	10	4.42478	0.0131518	NM_007396, NM_001164672, NM_001164671, NM_007499, NM_011462, NM_001113213, NM_018858, NM_001163746, NM_008298, NM_010059, NM_028352, NM_008793, NM_080637	155	331	13588	2.64847	1	0.855911	19.4675
GOTERM_BP_FAT	GO:0045598~regulation of fat cell differentiation	3	1.32743	0.0155241	NM_001127330, NM_153526, NM_011146, NM_009365	155	17	13588	15.4702	1	0.872617	22.5757
SP_PIR_KEYWORDS	alternative splicing	65	28.7611	0.0162345	NM_001163351, NM_001083121, NM_013787, NM_001127330, NM_177584, NM_001083120, NM_001162872, NM_007488, NM_177067, NM_029979, NM_011462, NM_001081045, NM_139234, NM_145468, NM_139233, NM_172945, NM_001012625, NM_177672, NM_177284, NM_130885, NM_009311, NM_013710, NM_153458, NM_172833, NM_001167751, NM_001113213, NM_016791, NM_001130164, NM_001130165, NM_018759, NM_001130163, NM_010135, NM_00113016…	201	4481	17854	1.28848	0.979667	0.727061	19.0215
GOTERM_BP_FAT	GO:0048609~reproductive process in a multicellular organism	11	4.86726	0.0181035	NM_007396, NM_001164672, NM_001164671, NM_007499, NM_007390, NM_011462, NM_001113213, NM_018858, NM_001163746, NM_008298, NM_010059, NM_028352, NM_008793, NM_080637	155	409	13588	2.35773	1	0.887785	25.8273
GOTERM_BP_FAT	GO:0032504~multicellular organism reproduction	11	4.86726	0.0181035	NM_007396, NM_001164672, NM_001164671, NM_007499, NM_007390, NM_011462, NM_001113213, NM_018858, NM_001163746, NM_008298, NM_010059, NM_028352, NM_008793, NM_080637	155	409	13588	2.35773	1	0.887785	25.8273
GOTERM_MF_FAT	GO:0030695~GTPase regulator activity	10	4.42478	0.018946	NM_013710, NM_001159538, NM_145839, NM_010897, NM_001145902, NM_181318, NM_139234, NM_146124, NM_001111304, NM_009515, NM_139233, NM_001163754, NM_001012625, NM_027758, NM_178252	148	361	13288	2.48709	0.999123	0.999123	23.1686
GOTERM_BP_FAT	GO:0032940~secretion by cell	7	3.09735	0.0192727	NM_001164036, NM_001164038, NM_001164037, NM_001162872, NM_001164039, NM_007756, NM_008529, NM_001164040, NM_020252, NM_008793, NM_080639, NM_001012625, NM_016857, NM_177284	155	186	13588	3.2992	1	0.881853	27.2585
GOTERM_MF_FAT	GO:0060589~nucleoside-triphosphatase regulator activity	10	4.42478	0.020832	NM_013710, NM_001159538, NM_145839, NM_010897, NM_001145902, NM_181318, NM_139234, NM_146124, NM_001111304, NM_009515, NM_139233, NM_001163754, NM_001012625, NM_027758, NM_178252	148	367	13288	2.44642	0.999568	0.979216	25.1789
GOTERM_BP_FAT	GO:0006221~pyrimidine nucleotide biosynthetic process	3	1.32743	0.0212133	NM_001105667, NM_138314, NM_080637	155	20	13588	13.1497	1	0.886072	29.577
GOTERM_BP_FAT	GO:0034621~cellular macromolecular complex subunit organization	8	3.53982	0.0216221	NM_001083121, NM_198425, NM_001040026, NM_026769, NM_020007, NM_001083120, NM_010135, NM_009515, NM_001045558, NM_008837, NM_023871, NM_008680	155	245	13588	2.86251	1	0.872078	30.0565
GOTERM_MF_FAT	GO:0032555~purine ribonucleotide binding	30	13.2743	0.0220219	NM_138745, NM_001146351, NM_007483, NM_021537, NM_023537, NM_080726, NM_011492, NM_024248, NM_001003919, NM_025942, NM_007396, NM_175154, NM_053123, NM_013734, NM_007405, NM_007680, NM_007499, NM_133223, NM_024216, NM_008568, NM_018858, NM_001159645, NM_023138, NM_010059, NM_001105667, NM_011973, NM_172422, NM_026817, NM_080639, NM_138314, NM_080637	148	1796	13288	1.49973	0.999724	0.934881	26.4221
GOTERM_MF_FAT	GO:0032553~ribonucleotide binding	30	13.2743	0.0220219	NM_138745, NM_001146351, NM_007483, NM_021537, NM_023537, NM_080726, NM_011492, NM_024248, NM_001003919, NM_025942, NM_007396, NM_175154, NM_053123, NM_013734, NM_007405, NM_007680, NM_007499, NM_133223, NM_024216, NM_008568, NM_018858, NM_001159645, NM_023138, NM_010059, NM_001105667, NM_011973, NM_172422, NM_026817, NM_080639, NM_138314, NM_080637	148	1796	13288	1.49973	0.999724	0.934881	26.4221
INTERPRO	IPR009904:Insulin-induced	2	0.884956	0.0223926	NM_153526, NM_178082	201	2	17763	88.3731	0.999986	0.996237	27.782
GOTERM_BP_FAT	GO:0006991~response to sterol depletion	2	0.884956	0.0225394	NM_153526, NM_178082	155	2	13588	87.6645	1	0.864882	31.1213
GOTERM_BP_FAT	GO:0060363~cranial suture morphogenesis	2	0.884956	0.0225394	NM_153526, NM_178082	155	2	13588	87.6645	1	0.864882	31.1213
PIR_SUPERFAMILY	PIRSF027836:PIRSF027836	2	0.884956	0.0232181	NM_153526, NM_178082	96	2	8136	84.75	0.940336	0.940336	23.6369
UP_SEQ_FEATURE	chain:Trafficking protein particle complex subunit 2	2	0.884956	0.0245656	NM_025432, NM_025319	199	2	16021	80.5075	1	1	31.0948
GOTERM_BP_FAT	GO:0046907~intracellular transport	11	4.86726	0.0249509	NM_001083121, NM_010404, NM_001083120, NM_010907, NM_001045558, NM_008837, NM_177981, NM_025319, NM_025432, NM_007483, NM_010135, NM_024414, NM_018871, NM_009515, NM_001012625, NM_008680	155	431	13588	2.23738	1	0.875049	33.8483
GOTERM_BP_FAT	GO:0006213~pyrimidine nucleoside metabolic process	3	1.32743	0.0254139	NM_009477, NM_001159401, NM_001159402, NM_138314, NM_080637	155	22	13588	11.9543	1	0.863888	34.3601
GOTERM_BP_FAT	GO:0009116~nucleoside metabolic process	4	1.76991	0.0255515	NM_009477, NM_001159401, NM_001159402, NM_138314, NM_008786, NM_080637	155	56	13588	6.26175	1	0.849504	34.5115
SP_PIR_KEYWORDS	cytoplasm	46	20.354	0.0256068	NM_001083121, NM_001083120, NM_025401, NM_001162872, NM_001045558, NM_175937, NM_029979, NM_011462, NM_021537, NM_139234, NM_027406, NM_139233, NM_019976, NM_013710, NM_172833, NM_175606, NM_133223, NM_025432, NM_001113213, NM_016791, NM_018858, NM_001145902, NM_007756, NM_010135, NM_001159900, NM_008786, NM_001159901, NM_177466, NM_138315, NM_008680, NM_010877, NM_016857, NM_017465, NM_138745, N…	201	3029	17854	1.34896	0.997917	0.786357	28.4219
GOTERM_CC_FAT	GO:0045202~synapse	9	3.9823	0.0260316	NM_001083121, NM_001083120, NM_001045558, NM_008837, NM_007390, NM_007756, NM_023537, NM_010135, NM_020252, NM_080639, NM_001012625, NM_001113181, NM_008680, NM_177284	140	319	12504	2.51984	0.992197	0.911666	27.8255
GOTERM_BP_FAT	GO:0007283~spermatogenesis	8	3.53982	0.0261798	NM_007396, NM_001163746, NM_008298, NM_010059, NM_001164672, NM_028352, NM_001164671, NM_008793, NM_001113213, NM_080637, NM_018858	155	255	13588	2.75026	1	0.840999	35.1986
GOTERM_BP_FAT	GO:0048232~male gamete generation	8	3.53982	0.0261798	NM_007396, NM_001163746, NM_008298, NM_010059, NM_001164672, NM_028352, NM_001164671, NM_008793, NM_001113213, NM_080637, NM_018858	155	255	13588	2.75026	1	0.840999	35.1986
INTERPRO	IPR001680:WD40 repeat	8	3.53982	0.0275906	NM_026791, NM_028032, NM_145706, NM_026137, NM_001170970, NM_146016, NM_021322, NM_013908, NM_001170967	201	259	17763	2.72967	0.999999	0.989926	33.1087
GOTERM_BP_FAT	GO:0007264~small GTPase mediated signal transduction	8	3.53982	0.0276661	NM_023537, NM_146124, NM_080726, NM_145839, NM_026817, NM_133223, NM_010897, NM_181318, NM_001145902, NM_007483	155	258	13588	2.71828	1	0.842368	36.7973
SP_PIR_KEYWORDS	wd repeat	8	3.53982	0.0289887	NM_026791, NM_028032, NM_145706, NM_026137, NM_001170970, NM_146016, NM_021322, NM_013908, NM_001170967	201	263	17854	2.70193	0.999089	0.753466	31.559
GOTERM_BP_FAT	GO:0007286~spermatid development	4	1.76991	0.029244	NM_010059, NM_008793, NM_080637, NM_018858	155	59	13588	5.94336	1	0.84454	38.4538
GOTERM_CC_FAT	GO:0044456~synapse part	7	3.09735	0.0310072	NM_023537, NM_020252, NM_001045558, NM_080639, NM_007390, NM_008837, NM_001113181, NM_001012625, NM_177284	140	212	12504	2.94906	0.996959	0.855125	32.2538
GOTERM_BP_FAT	GO:0019953~sexual reproduction	10	4.42478	0.0317349	NM_007396, NM_001164672, NM_001164671, NM_007499, NM_011462, NM_001113213, NM_018858, NM_001163746, NM_008298, NM_010059, NM_028352, NM_008793, NM_080637	155	386	13588	2.2711	1	0.854934	40.9863
GOTERM_MF_FAT	GO:0016155~formyltetrahydrofolate dehydrogenase activity	2	0.884956	0.0328245	NM_027406, NM_138745	148	3	13288	59.8559	0.999995	0.953603	36.8634
INTERPRO	IPR006722:Sedlin	2	0.884956	0.033401	NM_025432, NM_025319	201	3	17763	58.9154	1	0.984808	38.6292
INTERPRO	IPR001251:Cellular retinaldehyde-binding/triple function, C-terminal	3	1.32743	0.0343413	NM_146124, NM_001029937, NM_010897, NM_001145902	201	26	17763	10.1969	1	0.968113	39.4816
GOTERM_BP_FAT	GO:0043623~cellular protein complex assembly	5	2.21239	0.0343517	NM_198425, NM_001040026, NM_026769, NM_009515, NM_001045558, NM_008837	155	108	13588	4.05854	1	0.864879	43.5411
INTERPRO	IPR019782:WD40 repeat 2	7	3.09735	0.0344428	NM_026791, NM_145706, NM_026137, NM_001170970, NM_146016, NM_021322, NM_013908, NM_001170967	201	214	17763	2.89071	1	0.943861	39.5729
GOTERM_BP_FAT	GO:0048515~spermatid differentiation	4	1.76991	0.0345821	NM_010059, NM_008793, NM_080637, NM_018858	155	63	13588	5.566	1	0.855037	43.7609
PIR_SUPERFAMILY	PIRSF017266:trafficking protein particle complex protein 2	2	0.884956	0.0346263	NM_025432, NM_025319	96	3	8136	56.5	0.98543	0.879294	33.271
SMART	SM00320:WD40	8	3.53982	0.0351301	NM_026791, NM_028032, NM_145706, NM_026137, NM_001170970, NM_146016, NM_021322, NM_013908, NM_001170967	110	259	9131	2.56399	0.983039	0.983039	33.4161
GOTERM_MF_FAT	GO:0016776~phosphotransferase activity, phosphate group as acceptor	3	1.32743	0.0356154	NM_001105667, NM_138314, NM_080637	148	27	13288	9.97598	0.999998	0.930686	39.328
GOTERM_MF_FAT	GO:0017076~purine nucleotide binding	30	13.2743	0.0356845	NM_138745, NM_001146351, NM_007483, NM_021537, NM_023537, NM_080726, NM_011492, NM_024248, NM_001003919, NM_025942, NM_007396, NM_175154, NM_053123, NM_013734, NM_007405, NM_007680, NM_007499, NM_133223, NM_024216, NM_008568, NM_018858, NM_001159645, NM_023138, NM_010059, NM_001105667, NM_011973, NM_172422, NM_026817, NM_080639, NM_138314, NM_080637	148	1871	13288	1.43961	0.999998	0.892327	39.3878
GOTERM_CC_FAT	GO:0031252~cell leading edge	5	2.21239	0.0361765	NM_001083121, NM_139234, NM_146124, NM_001083120, NM_010135, NM_139233, NM_001033534, NM_133223, NM_008680, NM_001145902	140	112	12504	3.98724	0.998864	0.816394	36.5887
GOTERM_BP_FAT	GO:0034622~cellular macromolecular complex assembly	7	3.09735	0.037144	NM_198425, NM_001040026, NM_026769, NM_020007, NM_009515, NM_001045558, NM_008837, NM_023871	155	217	13588	2.82789	1	0.863852	46.1525
GOTERM_MF_FAT	GO:0005083~small GTPase regulator activity	7	3.09735	0.0375766	NM_139234, NM_013710, NM_146124, NM_001159538, NM_001111304, NM_009515, NM_139233, NM_001012625, NM_027758, NM_001145902, NM_178252	148	223	13288	2.81833	0.999999	0.866483	41.0061
SMART	SM00516:SEC14	3	1.32743	0.038093	NM_146124, NM_001029937, NM_010897, NM_001145902	110	26	9131	9.57797	0.988055	0.890708	35.7047
GOTERM_BP_FAT	GO:0046903~secretion	7	3.09735	0.040028	NM_001164036, NM_001164038, NM_001164037, NM_001162872, NM_001164039, NM_007756, NM_008529, NM_001164040, NM_020252, NM_008793, NM_080639, NM_001012625, NM_016857, NM_177284	155	221	13588	2.7767	1	0.873722	48.7304
GOTERM_BP_FAT	GO:0032583~regulation of gene-specific transcription	4	1.76991	0.0403889	NM_053123, NM_011527, NM_019976, NM_010053	155	67	13588	5.2337	1	0.866141	49.0447
GOTERM_CC_FAT	GO:0043025~cell soma	5	2.21239	0.0414172	NM_009311, NM_007390, NM_133223, NM_029436, NM_007756	140	117	12504	3.81685	0.999583	0.789152	40.7221
SP_PIR_KEYWORDS	endoplasmic reticulum	14	6.19469	0.0420526	NM_134255, NM_133950, NM_028876, NM_133832, NM_025432, NM_025319, NM_019642, NM_028500, NM_011992, NM_001104531, NM_001033537, NM_153526, NM_178082, NM_023871, NM_029782	201	678	17854	1.83416	0.999964	0.818078	42.5239
SP_PIR_KEYWORDS	nucleotide-binding	27	11.9469	0.0422526	NM_138745, NM_001146351, NM_007483, NM_021537, NM_023537, NM_011492, NM_080726, NM_024248, NM_001003919, NM_025942, NM_175154, NM_007396, NM_053123, NM_013734, NM_007405, NM_007680, NM_007499, NM_133223, NM_024216, NM_008568, NM_018858, NM_001159645, NM_023138, NM_001105667, NM_010059, NM_011973, NM_026817, NM_138314	201	1631	17854	1.47045	0.999966	0.769573	42.6784
KEGG_PATHWAY	mmu05211:Renal cell carcinoma	4	1.76991	0.0426966	NM_001159645, NM_011697, NM_023138, NM_007488	65	70	5738	5.0444	0.985485	0.879523	38.2169
GOTERM_BP_FAT	GO:0001501~skeletal system development	8	3.53982	0.0436786	NM_007396, NM_010217, NM_153526, NM_013463, NM_178082, NM_133832, NM_010897, NM_010053	155	285	13588	2.46076	1	0.877626	51.8274
INTERPRO	IPR006571:TLDc	2	0.884956	0.0442862	NM_001130164, NM_001130165, NM_130885, NM_001130163, NM_001130166, NM_028883	201	4	17763	44.1866	1	0.958836	47.8475
GOTERM_BP_FAT	GO:0045717~negative regulation of fatty acid biosynthetic process	2	0.884956	0.0445741	NM_153526, NM_178082	155	4	13588	43.8323	1	0.873913	52.5599
GOTERM_BP_FAT	GO:0010894~negative regulation of steroid biosynthetic process	2	0.884956	0.0445741	NM_153526, NM_178082	155	4	13588	43.8323	1	0.873913	52.5599
GOTERM_BP_FAT	GO:0045922~negative regulation of fatty acid metabolic process	2	0.884956	0.0445741	NM_153526, NM_178082	155	4	13588	43.8323	1	0.873913	52.5599
GOTERM_BP_FAT	GO:0045939~negative regulation of steroid metabolic process	2	0.884956	0.0445741	NM_153526, NM_178082	155	4	13588	43.8323	1	0.873913	52.5599
INTERPRO	IPR017986:WD40 repeat, region	7	3.09735	0.0445984	NM_026791, NM_145706, NM_026137, NM_001170970, NM_146016, NM_021322, NM_013908, NM_001170967	201	228	17763	2.71321	1	0.939888	48.0919
GOTERM_BP_FAT	GO:0060348~bone development	5	2.21239	0.0451678	NM_010217, NM_153526, NM_013463, NM_178082, NM_010897	155	118	13588	3.7146	1	0.868539	53.0397
GOTERM_CC_FAT	GO:0005783~endoplasmic reticulum	16	7.07965	0.0455532	NM_134255, NM_133950, NM_028876, NM_001037842, NM_133832, NM_019642, NM_025432, NM_025319, NM_030254, NM_028500, NM_001104531, NM_053097, NM_011992, NM_001033537, NM_153526, NM_178082, NM_023871, NM_029782	140	838	12504	1.70528	0.999812	0.760639	43.8076
PIR_SUPERFAMILY	PIRSF037335:FYVE, RhoGEF and PH domain containing protein(1-4)	2	0.884956	0.0459026	NM_139234, NM_013710, NM_001159538, NM_139233	96	4	8136	42.375	0.996443	0.847346	41.6907
GOTERM_MF_FAT	GO:0005524~ATP binding	24	10.6195	0.0459078	NM_138745, NM_001146351, NM_021537, NM_011492, NM_024248, NM_001003919, NM_025942, NM_175154, NM_007396, NM_053123, NM_007405, NM_013734, NM_007680, NM_007499, NM_008568, NM_018858, NM_001159645, NM_023138, NM_010059, NM_001105667, NM_011973, NM_172422, NM_138314, NM_080639, NM_080637	148	1443	13288	1.49329	1	0.884879	47.6664
SMART	SM00584:TLDc	2	0.884956	0.0469088	NM_001130164, NM_001130165, NM_130885, NM_001130163, NM_001130166, NM_028883	110	4	9131	41.5045	0.995819	0.838895	42.0966
GOTERM_BP_FAT	GO:0007267~cell-cell signaling	8	3.53982	0.0471875	NM_009311, NM_024414, NM_020252, NM_001045558, NM_080639, NM_007390, NM_008837, NM_001113181, NM_007756, NM_177284	155	290	13588	2.41833	1	0.871721	54.638
GOTERM_BP_FAT	GO:0009165~nucleotide biosynthetic process	6	2.65487	0.0478707	NM_001105667, NM_007405, NM_013734, NM_138745, NM_138314, NM_080637	155	174	13588	3.02291	1	0.867198	55.167
INTERPRO	IPR013753:Ras	5	2.21239	0.0479721	NM_023537, NM_080726, NM_026817, NM_133223, NM_007483	201	121	17763	3.65178	1	0.932317	50.6649
UP_SEQ_FEATURE	domain:TLD	2	0.884956	0.0485307	NM_001130164, NM_001130165, NM_130885, NM_001130163, NM_001130166, NM_028883	199	4	16021	40.2538	1	1	52.523
INTERPRO	IPR019781:WD40 repeat, subgroup	7	3.09735	0.0502644	NM_026791, NM_145706, NM_026137, NM_001170970, NM_146016, NM_021322, NM_013908, NM_001170967	201	235	17763	2.63239	1	0.921329	52.3449
GOTERM_BP_FAT	GO:0043009~chordate embryonic development	10	4.42478	0.0503217	NM_007396, NM_001083121, NM_001164036, NM_001164038, NM_001083120, NM_001164037, NM_020007, NM_007499, NM_175606, NM_007488, NM_133832, NM_010897, NM_010053, NM_001164039, NM_008529, NM_010135, NM_001164040, NM_001159900, NM_001159901, NM_008680	155	421	13588	2.08229	1	0.872621	57.0176
GOTERM_MF_FAT	GO:0032559~adenyl ribonucleotide binding	24	10.6195	0.0512351	NM_138745, NM_001146351, NM_021537, NM_011492, NM_024248, NM_001003919, NM_025942, NM_175154, NM_007396, NM_053123, NM_007405, NM_013734, NM_007680, NM_007499, NM_008568, NM_018858, NM_001159645, NM_023138, NM_010059, NM_001105667, NM_011973, NM_172422, NM_138314, NM_080639, NM_080637	148	1460	13288	1.4759	1	0.883576	51.5521
GOTERM_BP_FAT	GO:0009792~embryonic development ending in birth or egg hatching	10	4.42478	0.0528245	NM_007396, NM_001083121, NM_001164036, NM_001164038, NM_001083120, NM_001164037, NM_020007, NM_007499, NM_175606, NM_007488, NM_133832, NM_010897, NM_010053, NM_001164039, NM_008529, NM_010135, NM_001164040, NM_001159900, NM_001159901, NM_008680	155	425	13588	2.06269	1	0.877812	58.8331
GOTERM_BP_FAT	GO:0034404~nucleobase, nucleoside and nucleotide biosynthetic process	6	2.65487	0.0530315	NM_001105667, NM_007405, NM_013734, NM_138745, NM_138314, NM_080637	155	179	13588	2.93848	1	0.871311	58.98
GOTERM_BP_FAT	GO:0034654~nucleobase, nucleoside, nucleotide and nucleic acid biosynthetic process	6	2.65487	0.0530315	NM_001105667, NM_007405, NM_013734, NM_138745, NM_138314, NM_080637	155	179	13588	2.93848	1	0.871311	58.98
GOTERM_MF_FAT	GO:0001871~pattern binding	5	2.21239	0.0536568	NM_011697, NM_010217, NM_001033534, NM_172815, NM_001081326	148	128	13288	3.50718	1	0.868601	53.2285
GOTERM_MF_FAT	GO:0030247~polysaccharide binding	5	2.21239	0.0536568	NM_011697, NM_010217, NM_001033534, NM_172815, NM_001081326	148	128	13288	3.50718	1	0.868601	53.2285
KEGG_PATHWAY	mmu04110:Cell cycle	5	2.21239	0.0538072	NM_013787, NM_012042, NM_145468, NM_018871, NM_007499, NM_008568	65	128	5738	3.44832	0.995322	0.832759	45.685
GOTERM_MF_FAT	GO:0001883~purine nucleoside binding	25	11.0619	0.0545361	NM_138745, NM_001146351, NM_007483, NM_021537, NM_011492, NM_024248, NM_001003919, NM_025942, NM_175154, NM_007396, NM_053123, NM_013734, NM_007405, NM_007680, NM_007499, NM_008568, NM_018858, NM_001159645, NM_023138, NM_001105667, NM_010059, NM_011973, NM_172422, NM_080639, NM_138314, NM_080637	148	1548	13288	1.45	1	0.846816	53.8238
GOTERM_CC_FAT	GO:0008287~protein serine/threonine phosphatase complex	3	1.32743	0.0546112	NM_028032, NM_016891, NM_023343	140	34	12504	7.88067	0.999967	0.771491	50.0564
GOTERM_BP_FAT	GO:0050999~regulation of nitric-oxide synthase activity	2	0.884956	0.0554056	NM_007396, NM_013463	155	5	13588	35.0658	1	0.875722	60.6298
GOTERM_BP_FAT	GO:0048715~negative regulation of oligodendrocyte differentiation	2	0.884956	0.0554056	NM_010897, NM_010053	155	5	13588	35.0658	1	0.875722	60.6298
GOTERM_BP_FAT	GO:0045596~negative regulation of cell differentiation	6	2.65487	0.0562419	NM_153526, NM_175606, NM_001159900, NM_010907, NM_001159901, NM_010897, NM_010053, NM_009365	155	182	13588	2.89004	1	0.872598	61.196
GOTERM_BP_FAT	GO:0044271~nitrogen compound biosynthetic process	8	3.53982	0.0563305	NM_001105667, NM_007405, NM_013734, NM_138745, NM_138314, NM_007390, NM_080637, NM_007757	155	302	13588	2.32224	1	0.865936	61.2555
GOTERM_BP_FAT	GO:0006457~protein folding	5	2.21239	0.0563522	NM_001110152, NM_008298, NM_028500, NM_001013369, NM_027374, NM_001164672, NM_001164671, NM_026072, NM_029782	155	127	13588	3.45136	1	0.858957	61.2701
INTERPRO	IPR015943:WD40/YVTN repeat-like	8	3.53982	0.0576282	NM_026791, NM_028032, NM_145706, NM_026137, NM_001170970, NM_146016, NM_021322, NM_013908, NM_001170967	201	305	17763	2.31798	1	0.930066	57.3886
UP_SEQ_FEATURE	metal ion-binding site:Zinc 2	4	1.76991	0.0576774	NM_001159645, NM_008298, NM_010797, NM_001164672, NM_001164671, NM_025510, NM_183151	199	71	16021	4.53564	1	0.999998	58.9168
GOTERM_MF_FAT	GO:0001882~nucleoside binding	25	11.0619	0.0579401	NM_138745, NM_001146351, NM_007483, NM_021537, NM_011492, NM_024248, NM_001003919, NM_025942, NM_175154, NM_007396, NM_053123, NM_013734, NM_007405, NM_007680, NM_007499, NM_008568, NM_018858, NM_001159645, NM_023138, NM_001105667, NM_010059, NM_011973, NM_172422, NM_080639, NM_138314, NM_080637	148	1558	13288	1.44069	1	0.839648	56.0625
INTERPRO	IPR017455:Zinc finger, FYVE-related	3	1.32743	0.0588901	NM_139234, NM_013710, NM_001159538, NM_139233, NM_001012625	201	35	17763	7.57484	1	0.917385	58.2014
INTERPRO	IPR001806:Ras GTPase	5	2.21239	0.0594363	NM_023537, NM_080726, NM_026817, NM_133223, NM_007483	201	130	17763	3.39897	1	0.902096	58.5486
GOTERM_MF_FAT	GO:0019205~nucleobase, nucleoside, nucleotide kinase activity	3	1.32743	0.05996	NM_001105667, NM_138314, NM_080637	148	36	13288	7.48198	1	0.826286	57.3429
UP_SEQ_FEATURE	region of interest:Important for dimerization	2	0.884956	0.0602926	NM_001040026, NM_007757	199	5	16021	32.203	1	0.999967	60.5914
GOTERM_BP_FAT	GO:0007269~neurotransmitter secretion	3	1.32743	0.0625715	NM_020252, NM_080639, NM_007756, NM_177284	155	36	13588	7.30538	1	0.880858	65.2398
UP_SEQ_FEATURE	metal ion-binding site:Zinc 1	4	1.76991	0.0637153	NM_001159645, NM_008298, NM_010797, NM_001164672, NM_001164671, NM_025510, NM_183151	199	74	16021	4.35176	1	0.99984	62.6869
GOTERM_CC_FAT	GO:0008250~oligosaccharyltransferase complex	2	0.884956	0.0648849	NM_030254, NM_019642	140	6	12504	29.7714	0.999996	0.786255	56.3671
GOTERM_CC_FAT	GO:0030008~TRAPP complex	2	0.884956	0.0648849	NM_025432, NM_025319	140	6	12504	29.7714	0.999996	0.786255	56.3671
GOTERM_MF_FAT	GO:0008094~DNA-dependent ATPase activity	3	1.32743	0.0659671	NM_053123, NM_010059, NM_001003919	148	38	13288	7.08819	1	0.833679	60.9494
GOTERM_BP_FAT	GO:0042159~lipoprotein catabolic process	2	0.884956	0.0661151	NM_001159558, NM_001159557, NM_001159556, NM_001159555, NM_007499, NM_007643	155	6	13588	29.2215	1	0.888887	67.3275
GOTERM_BP_FAT	GO:0051055~negative regulation of lipid biosynthetic process	2	0.884956	0.0661151	NM_153526, NM_178082	155	6	13588	29.2215	1	0.888887	67.3275
GOTERM_BP_FAT	GO:0032768~regulation of monooxygenase activity	2	0.884956	0.0661151	NM_007396, NM_013463	155	6	13588	29.2215	1	0.888887	67.3275
GOTERM_BP_FAT	GO:0015031~protein transport	13	5.75221	0.0663109	NM_001159558, NM_001159557, NM_001159556, NM_001159555, NM_133950, NM_007643, NM_010907, NM_001162872, NM_001045558, NM_008837, NM_001003955, NM_007483, NM_023537, NM_024414, NM_145706, NM_018871, NM_177466, NM_001012625, NM_016857, NM_178252	155	651	13588	1.7506	1	0.883687	67.4393
KEGG_PATHWAY	mmu05200:Pathways in cancer	8	3.53982	0.0666476	NM_001159645, NM_011697, NM_013787, NM_001127330, NM_023138, NM_145468, NM_010907, NM_011146, NM_007488, NM_133223	65	323	5738	2.18643	0.998757	0.812238	53.2874
SP_PIR_KEYWORDS	GTPase activation	5	2.21239	0.0668262	NM_146124, NM_001111304, NM_001163754, NM_010897, NM_027758, NM_001145902, NM_178252	201	136	17854	3.26566	1	0.872243	58.9979
SP_PIR_KEYWORDS	lipoprotein	12	5.30973	0.0679946	NM_001164036, NM_001163351, NM_001164038, NM_001164037, NM_010807, NM_001164039, NM_007483, NM_023537, NM_008529, NM_008298, NM_010554, NM_001159558, NM_001159557, NM_001159556, NM_001159555, NM_001164672, NM_001164671, NM_007643, NM_133223, NM_001159648, NM_001164040, NM_008703, NM_001159647, NM_007727, NM_001113181	201	589	17854	1.8097	1	0.844659	59.6548
GOTERM_BP_FAT	GO:0045184~establishment of protein localization	13	5.75221	0.0693665	NM_001159558, NM_001159557, NM_001159556, NM_001159555, NM_133950, NM_007643, NM_010907, NM_001162872, NM_001045558, NM_008837, NM_001003955, NM_007483, NM_023537, NM_024414, NM_145706, NM_018871, NM_177466, NM_001012625, NM_016857, NM_178252	155	656	13588	1.73725	1	0.8894	69.1388
GOTERM_BP_FAT	GO:0006164~purine nucleotide biosynthetic process	5	2.21239	0.0703666	NM_007405, NM_013734, NM_138745, NM_138314, NM_080637	155	137	13588	3.19943	1	0.887407	69.6768
SP_PIR_KEYWORDS	steroid metabolism	3	1.32743	0.0706239	NM_153526, NM_178082, NM_017465	201	39	17854	6.83276	1	0.825033	61.0976
INTERPRO	IPR012680:Laminin G, subdomain 2	3	1.32743	0.0712521	NM_001081129, NM_020252, NM_001029988, NM_177284	201	39	17763	6.79793	1	0.925946	65.4353
INTERPRO	IPR019775:WD40 repeat, conserved site	7	3.09735	0.0721258	NM_026791, NM_028032, NM_145706, NM_026137, NM_146016, NM_021322, NM_013908	201	258	17763	2.39772	1	0.914597	65.8997
UP_SEQ_FEATURE	short sequence motif:Nuclear export signal	3	1.32743	0.0728091	NM_172833, NM_001164109, NM_010907, NM_016791	199	36	16021	6.70896	1	0.999767	67.7603
UP_SEQ_FEATURE	zinc finger region:FYVE-type	3	1.32743	0.0763634	NM_139234, NM_013710, NM_001159538, NM_139233, NM_001012625	199	37	16021	6.52764	1	0.999466	69.5622
GOTERM_BP_FAT	GO:0048713~regulation of oligodendrocyte differentiation	2	0.884956	0.076704	NM_010897, NM_010053	155	7	13588	25.047	1	0.903251	72.8861
KEGG_PATHWAY	mmu05219:Bladder cancer	3	1.32743	0.0793253	NM_001159645, NM_011697, NM_023138	65	42	5738	6.30549	0.99967	0.798785	59.8312
GOTERM_MF_FAT	GO:0030554~adenyl nucleotide binding	24	10.6195	0.0801623	NM_138745, NM_001146351, NM_021537, NM_011492, NM_024248, NM_001003919, NM_025942, NM_175154, NM_007396, NM_053123, NM_007405, NM_013734, NM_007680, NM_007499, NM_008568, NM_018858, NM_001159645, NM_023138, NM_010059, NM_001105667, NM_011973, NM_172422, NM_138314, NM_080639, NM_080637	148	1535	13288	1.40379	1	0.871259	68.3782
GOTERM_CC_FAT	GO:0031225~anchored to membrane	6	2.65487	0.0811021	NM_001163351, NM_001164036, NM_001164038, NM_001164037, NM_001164672, NM_001164671, NM_133223, NM_001164039, NM_007483, NM_008529, NM_008298, NM_001164040, NM_001159648, NM_001159647, NM_007727	140	207	12504	2.58882	1	0.822573	64.8533
GOTERM_BP_FAT	GO:0014070~response to organic cyclic substance	3	1.32743	0.081881	NM_028032, NM_007390, NM_016981	155	42	13588	6.26175	1	0.913347	75.2681
GOTERM_BP_FAT	GO:0044270~nitrogen compound catabolic process	3	1.32743	0.081881	NM_009477, NM_001159401, NM_001159402, NM_027406, NM_010877	155	42	13588	6.26175	1	0.913347	75.2681
GOTERM_CC_FAT	GO:0001669~acrosomal vesicle	3	1.32743	0.0824643	NM_001013767, NM_008793, NM_010877	140	43	12504	6.23123	1	0.79476	65.492
UP_SEQ_FEATURE	active site:Pros-phosphohistidine intermediate	2	0.884956	0.0833842	NM_138314, NM_080637	199	7	16021	23.0022	1	0.999273	72.8486
GOTERM_BP_FAT	GO:0045786~negative regulation of cell cycle	3	1.32743	0.0852581	NM_007499, NM_023343, NM_007483	155	43	13588	6.11613	1	0.917674	76.7146
GOTERM_BP_FAT	GO:0030317~sperm motility	3	1.32743	0.0852581	NM_008298, NM_013734, NM_001164672, NM_001164671, NM_007390	155	43	13588	6.11613	1	0.917674	76.7146
GOTERM_CC_FAT	GO:0019005~SCF ubiquitin ligase complex	2	0.884956	0.0855703	NM_013787, NM_012042, NM_145468	140	8	12504	22.3286	1	0.77605	66.9087
SP_PIR_KEYWORDS	atp-binding	21	9.29204	0.0855955	NM_175154, NM_007396, NM_053123, NM_013734, NM_007405, NM_007680, NM_007499, NM_138745, NM_008568, NM_018858, NM_001146351, NM_021537, NM_001159645, NM_011492, NM_023138, NM_024248, NM_001105667, NM_010059, NM_001003919, NM_011973, NM_025942, NM_138314	201	1287	17854	1.44937	1	0.85573	68.4457
GOTERM_BP_FAT	GO:0048240~sperm capacitation	2	0.884956	0.0871736	NM_008793, NM_018858	155	8	13588	21.9161	1	0.918125	77.4993
UP_SEQ_FEATURE	splice variant	65	28.7611	0.0880302	NM_001163351, NM_001083121, NM_013787, NM_001127330, NM_177584, NM_001083120, NM_001162872, NM_007488, NM_177067, NM_029979, NM_011462, NM_001081045, NM_139234, NM_145468, NM_139233, NM_172945, NM_001012625, NM_177672, NM_177284, NM_130885, NM_009311, NM_013710, NM_153458, NM_172833, NM_001167751, NM_001113213, NM_016791, NM_001130164, NM_001130165, NM_018759, NM_001130163, NM_010135, NM_00113016…	199	4448	16021	1.17648	1	0.998885	74.8379
GOTERM_BP_FAT	GO:0043087~regulation of GTPase activity	4	1.76991	0.0888164	NM_146124, NM_001111304, NM_001163754, NM_010897, NM_027758, NM_001145902	155	93	13588	3.77052	1	0.917907	78.1525
GOTERM_BP_FAT	GO:0006790~sulfur metabolic process	4	1.76991	0.0910178	NM_008181, NM_138745, NM_008786, NM_017465	155	94	13588	3.7304	1	0.919025	78.9998
KEGG_PATHWAY	mmu00240:Pyrimidine metabolism	4	1.76991	0.0911725	NM_009477, NM_001105667, NM_001159401, NM_001159402, NM_138314, NM_080637	65	96	5738	3.67821	0.999906	0.786802	65.181
INTERPRO	IPR001791:Laminin G	3	1.32743	0.0911775	NM_001081129, NM_020252, NM_001029988, NM_177284	201	45	17763	5.89154	1	0.947442	74.6915
GOTERM_BP_FAT	GO:0045765~regulation of angiogenesis	3	1.32743	0.0921359	NM_010554, NM_010897, NM_007483	155	45	13588	5.8443	1	0.917596	79.4183
KEGG_PATHWAY	mmu00510:N-Glycan biosynthesis	3	1.32743	0.0927281	NM_008548, NM_030254, NM_019642	65	46	5738	5.75719	0.99992	0.740366	65.8331
KEGG_PATHWAY	mmu04810:Regulation of actin cytoskeleton	6	2.65487	0.0933972	NM_001159645, NM_001083121, NM_023138, NM_001083120, NM_010135, NM_009515, NM_133223, NM_008680, NM_016981	65	217	5738	2.44084	0.999926	0.695434	66.1102
GOTERM_MF_FAT	GO:0030675~Rac GTPase activator activity	2	0.884956	0.0952971	NM_146124, NM_001145902, NM_178252	148	9	13288	19.952	1	0.900083	74.8401
GOTERM_BP_FAT	GO:0051094~positive regulation of developmental process	6	2.65487	0.0963262	NM_001127330, NM_001159558, NM_001159557, NM_001159556, NM_001159555, NM_007643, NM_175606, NM_007483, NM_011527, NM_010554, NM_001159900, NM_011146, NM_001159901	155	214	13588	2.45788	1	0.923103	80.918
GOTERM_BP_FAT	GO:0051341~regulation of oxidoreductase activity	2	0.884956	0.0975253	NM_007396, NM_013463	155	9	13588	19.481	1	0.921909	81.3279
GOTERM_BP_FAT	GO:0014014~negative regulation of gliogenesis	2	0.884956	0.0975253	NM_010897, NM_010053	155	9	13588	19.481	1	0.921909	81.3279
GOTERM_BP_FAT	GO:0045686~negative regulation of glial cell differentiation	2	0.884956	0.0975253	NM_010897, NM_010053	155	9	13588	19.481	1	0.921909	81.3279
GOTERM_BP_FAT	GO:0045599~negative regulation of fat cell differentiation	2	0.884956	0.0975253	NM_153526, NM_009365	155	9	13588	19.481	1	0.921909	81.3279
GOTERM_BP_FAT	GO:0042304~regulation of fatty acid biosynthetic process	2	0.884956	0.0975253	NM_153526, NM_178082	155	9	13588	19.481	1	0.921909	81.3279
BIOCARTA	m_skp2e2fPathway:E2F1 Destruction Pathway	2	0.884956	0.0982385	NM_013787, NM_012042, NM_145468	13	10	1171	18.0154	0.997759	0.952663	64.3915
