# Supplementary material for: Integrative Transcriptome Profiling of Cognitive Aging and Its Preservation through Ser/Thr Protein Phosphatase Regulation
Source: PLoS One. 2015 Jun 23;10(6):e0130891. doi: 10.1371/journal.pone.0130891 (PMC4478024; doi:10.1371/journal.pone.0130891)
Supplement: S16 Table — (XLSX) [file pone.0130891.s022.xlsx]

## Sheet: S16
S16 Table. DAVID analysis of genes significantly enriched in young SH over young EE
Category	Term	Count	%	P-value	Genes	List Total	Pop Hits	Pop Total	Fold Enrichment	Bonferroni	Benjamini	FDR
PIR_SUPERFAMILY	PIRSF002050:histone H2B	7	3.04348	8.05957e-10	NM_001097979, NM_178197, NM_178202, NM_178196, NM_178200, NM_178199, NM_178198, NM_178201, NM_175664, NM_001110555, NM_175665, NM_178194	106	10	8136	53.7283	1.14446e-07	1.14446e-07	9.53315e-07
SMART	SM00427:H2B	7	3.04348	1.14886e-09	NM_001097979, NM_178197, NM_178202, NM_178196, NM_178200, NM_178199, NM_178198, NM_178201, NM_175664, NM_001110555, NM_175665, NM_178194	99	12	9131	53.8022	1.05695e-07	1.05695e-07	1.25511e-06
INTERPRO	IPR000558:Histone H2B	7	3.04348	1.85987e-09	NM_001097979, NM_178197, NM_178202, NM_178196, NM_178200, NM_178199, NM_178198, NM_178201, NM_175664, NM_001110555, NM_175665, NM_178194	205	12	17763	50.5451	8.40661e-07	8.40661e-07	2.64026e-06
INTERPRO	IPR007125:Histone core	8	3.47826	4.5617e-07	NM_178202, NM_178200, NM_178201, NM_001110555, NM_175664, NM_175665, NM_001081019, NM_001097979, NM_178197, NM_178196, NM_178199, NM_178198, NM_178194	205	42	17763	16.5045	0.000206168	0.000103089	0.000647575
SP_PIR_KEYWORDS	nucleosome core	8	3.47826	8.74283e-07	NM_178202, NM_178200, NM_178201, NM_001110555, NM_175664, NM_175665, NM_001081019, NM_001097979, NM_178197, NM_178196, NM_178199, NM_178198, NM_178194	216	44	17854	15.0286	0.000236029	0.000236029	0.00114951
GOTERM_CC_FAT	GO:0032993~protein-DNA complex	9	3.91304	4.07582e-06	NM_008922, NM_178202, NM_178200, NM_178201, NM_001110555, NM_175664, NM_175665, NM_001081019, NM_001097979, NM_178197, NM_178196, NM_178199, NM_178198, NM_178194	157	75	12504	9.5572	0.000965506	0.000965506	0.00525025
SP_PIR_KEYWORDS	chromosomal protein	11	4.78261	5.90686e-06	NM_031863, NM_178202, NM_178200, NM_178201, NM_175664, NM_028791, NM_001110555, NM_175665, NM_001081019, NM_001097979, NM_026560, NM_178197, NM_178196, NM_178199, NM_178198, NM_178194	216	136	17854	6.68553	0.00159359	0.000797111	0.00776615
INTERPRO	IPR009072:Histone-fold	8	3.47826	6.13437e-06	NM_178202, NM_178200, NM_178201, NM_001110555, NM_175664, NM_175665, NM_001081019, NM_001097979, NM_178197, NM_178196, NM_178199, NM_178198, NM_178194	205	61	17763	11.3638	0.0027689	0.000923821	0.00870797
GOTERM_CC_FAT	GO:0000786~nucleosome	8	3.47826	1.13749e-05	NM_178202, NM_178200, NM_178201, NM_001110555, NM_175664, NM_175665, NM_001081019, NM_001097979, NM_178197, NM_178196, NM_178199, NM_178198, NM_178194	157	62	12504	10.2766	0.00269225	0.00134703	0.0146519
GOTERM_BP_FAT	GO:0006334~nucleosome assembly	8	3.47826	2.53169e-05	NM_178202, NM_178200, NM_178201, NM_001110555, NM_175664, NM_175665, NM_001081019, NM_001097979, NM_178197, NM_178196, NM_178199, NM_178198, NM_178194	163	73	13588	9.13556	0.0275879	0.0275879	0.0405012
GOTERM_BP_FAT	GO:0031497~chromatin assembly	8	3.47826	3.02318e-05	NM_178202, NM_178200, NM_178201, NM_001110555, NM_175664, NM_175665, NM_001081019, NM_001097979, NM_178197, NM_178196, NM_178199, NM_178198, NM_178194	163	75	13588	8.89194	0.0328548	0.0165646	0.0483621
GOTERM_BP_FAT	GO:0034728~nucleosome organization	8	3.47826	3.29687e-05	NM_178202, NM_178200, NM_178201, NM_001110555, NM_175664, NM_175665, NM_001081019, NM_001097979, NM_178197, NM_178196, NM_178199, NM_178198, NM_178194	163	76	13588	8.77494	0.0357754	0.0120702	0.0527392
GOTERM_BP_FAT	GO:0065004~protein-DNA complex assembly	8	3.47826	3.29687e-05	NM_178202, NM_178200, NM_178201, NM_001110555, NM_175664, NM_175665, NM_001081019, NM_001097979, NM_178197, NM_178196, NM_178199, NM_178198, NM_178194	163	76	13588	8.77494	0.0357754	0.0120702	0.0527392
GOTERM_BP_FAT	GO:0065003~macromolecular complex assembly	15	6.52174	5.29586e-05	NM_009374, NM_023279, NM_146152, NM_178202, NM_178200, NM_178201, NM_175664, NM_001110555, NM_175665, NM_001039521, NM_181040, NM_001081019, NM_001097979, NM_019537, NM_178197, NM_178196, NM_009673, NM_178199, NM_178198, NM_178194	163	338	13588	3.6995	0.0568413	0.0145237	0.0847039
GOTERM_BP_FAT	GO:0043933~macromolecular complex subunit organization	15	6.52174	0.000127243	NM_009374, NM_023279, NM_146152, NM_178202, NM_178200, NM_178201, NM_175664, NM_001110555, NM_175665, NM_001039521, NM_181040, NM_001081019, NM_001097979, NM_019537, NM_178197, NM_178196, NM_009673, NM_178199, NM_178198, NM_178194	163	367	13588	3.40716	0.131174	0.0277307	0.203404
GOTERM_BP_FAT	GO:0006323~DNA packaging	8	3.47826	0.000202267	NM_178202, NM_178200, NM_178201, NM_001110555, NM_175664, NM_175665, NM_001081019, NM_001097979, NM_178197, NM_178196, NM_178199, NM_178198, NM_178194	163	101	13588	6.60293	0.200307	0.0365692	0.323151
KEGG_PATHWAY	mmu05322:Systemic lupus erythematosus	8	3.47826	0.000232076	NM_178202, NM_178200, NM_178201, NM_001110555, NM_175664, NM_175665, NM_001081019, NM_001097979, NM_178197, NM_178196, NM_178199, NM_178198, NM_178194	71	103	5738	6.27704	0.0213543	0.0213543	0.253772
GOTERM_BP_FAT	GO:0034622~cellular macromolecular complex assembly	11	4.78261	0.000274551	NM_023279, NM_146152, NM_178202, NM_178200, NM_178201, NM_175664, NM_001110555, NM_175665, NM_001081019, NM_001097979, NM_019537, NM_178197, NM_178196, NM_178199, NM_178198, NM_178194	163	217	13588	4.22572	0.261711	0.0424198	0.438398
GOTERM_BP_FAT	GO:0006333~chromatin assembly or disassembly	8	3.47826	0.000323658	NM_178202, NM_178200, NM_178201, NM_001110555, NM_175664, NM_175665, NM_001081019, NM_001097979, NM_178197, NM_178196, NM_178199, NM_178198, NM_178194	163	109	13588	6.11831	0.300717	0.0437276	0.516621
GOTERM_BP_FAT	GO:0034621~cellular macromolecular complex subunit organization	11	4.78261	0.000712659	NM_023279, NM_146152, NM_178202, NM_178200, NM_178201, NM_175664, NM_001110555, NM_175665, NM_001081019, NM_001097979, NM_019537, NM_178197, NM_178196, NM_178199, NM_178198, NM_178194	163	245	13588	3.74278	0.545142	0.0838086	1.13423
SP_PIR_KEYWORDS	acetylation	46	20	0.000778461	NM_001083955, NM_027181, NM_011664, NM_133915, NM_025592, NM_012051, NM_011223, NM_026508, NM_021473, NM_001113533, NM_008129, NM_009497, NM_001110555, NM_001097979, NM_007725, NM_019537, NM_001083318, NM_025539, NM_013587, NM_025919, NM_133807, NM_013585, NM_027711, NM_016784, NM_025798, NM_031868, NM_026618, NM_025840, NM_001081019, NM_008218, NM_013933, NM_023279, NM_013469, NM_013467, NM_0266…	216	2325	17854	1.63537	0.189632	0.067689	1.01871
GOTERM_CC_FAT	GO:0005739~mitochondrion	30	13.0435	0.00175399	NM_028711, NM_178639, NM_001081025, NM_028889, NM_001102446, NM_026565, NM_026618, NM_181040, NM_010911, NM_029344, NM_207207, NM_025567, NM_023842, NM_029272, NM_026508, NM_028261, NM_028388, NM_026894, NM_011592, NM_001159581, NM_009653, NM_026695, NM_080456, NM_053196, NM_025869, NM_001166031, NM_080452, NM_053163, NM_133250, NM_028177, NM_024221, NM_025539, NM_175331	157	1322	12504	1.80734	0.34036	0.1295	2.23606
SP_PIR_KEYWORDS	mitochondrion	20	8.69565	0.00330577	NM_026894, NM_011592, NM_178639, NM_009653, NM_026695, NM_080456, NM_001081025, NM_053196, NM_001102446, NM_001166031, NM_080452, NM_053163, NM_181040, NM_010911, NM_028177, NM_207207, NM_025567, NM_024221, NM_029272, NM_026508, NM_028261, NM_028388	216	790	17854	2.09259	0.590999	0.200292	4.26026
GOTERM_CC_FAT	GO:0000785~chromatin	8	3.47826	0.00462292	NM_178202, NM_178200, NM_178201, NM_001110555, NM_175664, NM_175665, NM_001081019, NM_001097979, NM_178197, NM_178196, NM_178199, NM_178198, NM_178194	157	165	12504	3.86149	0.66652	0.240081	5.7943
SP_PIR_KEYWORDS	methylation	9	3.91304	0.00543054	NM_011664, NM_178202, NM_178200, NM_178201, NM_001110555, NM_175664, NM_175665, NM_001081019, NM_001097979, NM_178197, NM_178196, NM_178199, NM_178198, NM_178194	216	221	17854	3.36614	0.77013	0.25476	6.90933
SP_PIR_KEYWORDS	iron	11	4.78261	0.00566566	NM_008922, NM_178639, NM_001159581, NM_001083955, NM_031868, NM_053196, NM_133250, NM_008049, NM_008218, NM_025567, NM_029272, NM_001004141, NM_028388	216	321	17854	2.8325	0.784346	0.22561	7.19826
GOTERM_CC_FAT	GO:0044429~mitochondrial part	15	6.52174	0.00590254	NM_026894, NM_011592, NM_178639, NM_009653, NM_026695, NM_053196, NM_028889, NM_001102446, NM_026565, NM_053163, NM_010911, NM_025567, NM_024221, NM_029272, NM_028261, NM_028388	157	524	12504	2.27987	0.754153	0.244677	7.34251
UP_SEQ_FEATURE	cross-link:Glycyl lysine isopeptide (Lys-Gly) (interchain with G-Cter in ubiquitin)	8	3.47826	0.0060864	NM_011664, NM_178202, NM_178200, NM_178201, NM_001110555, NM_175664, NM_175665, NM_001097979, NM_178197, NM_178196, NM_178199, NM_178198, NM_178194	207	168	16021	3.68553	0.972729	0.972729	8.60311
GOTERM_CC_FAT	GO:0044427~chromosomal part	11	4.78261	0.00654736	NM_008922, NM_031863, NM_178202, NM_178200, NM_178201, NM_175664, NM_001110555, NM_175665, NM_001081019, NM_001097979, NM_026560, NM_178197, NM_178196, NM_178199, NM_178198, NM_178194	157	318	12504	2.75496	0.789196	0.228541	8.11376
GOTERM_CC_FAT	GO:0043228~non-membrane-bounded organelle	37	16.087	0.00680276	NM_008922, NM_031863, NM_027181, NM_011664, NM_007614, NM_145824, NM_001081019, NM_133915, NM_207207, NM_025592, NM_011286, NM_011223, NM_011193, NM_008508, NM_013933, NM_001113533, NM_001142698, NM_009374, NM_023279, NM_013469, NM_001165902, NM_201255, NM_178202, NM_080456, NM_178200, NM_178201, NM_001166031, NM_175664, NM_028791, NM_001110555, NM_080452, NM_175665, NM_053163, NM_026560, NM_0010…	157	1919	12504	1.53559	0.801658	0.206347	8.41759
GOTERM_CC_FAT	GO:0043232~intracellular non-membrane-bounded organelle	37	16.087	0.00680276	NM_008922, NM_031863, NM_027181, NM_011664, NM_007614, NM_145824, NM_001081019, NM_133915, NM_207207, NM_025592, NM_011286, NM_011223, NM_011193, NM_008508, NM_013933, NM_001113533, NM_001142698, NM_009374, NM_023279, NM_013469, NM_001165902, NM_201255, NM_178202, NM_080456, NM_178200, NM_178201, NM_001166031, NM_175664, NM_028791, NM_001110555, NM_080452, NM_175665, NM_053163, NM_026560, NM_0010…	157	1919	12504	1.53559	0.801658	0.206347	8.41759
GOTERM_MF_FAT	GO:0005506~iron ion binding	11	4.78261	0.00726355	NM_008922, NM_178639, NM_001159581, NM_001083955, NM_031868, NM_053196, NM_133250, NM_008049, NM_008218, NM_025567, NM_029272, NM_001004141, NM_028388	157	343	13288	2.7143	0.922037	0.922037	9.48952
GOTERM_CC_FAT	GO:0005694~chromosome	12	5.21739	0.00778054	NM_008922, NM_031863, NM_178202, NM_178200, NM_178201, NM_175664, NM_028791, NM_001110555, NM_175665, NM_001081019, NM_001097979, NM_026560, NM_178197, NM_178196, NM_178199, NM_178198, NM_178194	157	378	12504	2.52836	0.842951	0.206578	9.57226
SP_PIR_KEYWORDS	transit peptide	13	5.65217	0.00969975	NM_026894, NM_011592, NM_009653, NM_001102446, NM_053163, NM_181040, NM_010911, NM_028177, NM_207207, NM_025567, NM_024221, NM_029272, NM_026508, NM_028388	216	457	17854	2.3513	0.928045	0.31337	12.0284
SP_PIR_KEYWORDS	ubl conjugation	14	6.08696	0.0111717	NM_001165902, NM_011664, NM_178202, NM_178200, NM_178201, NM_175664, NM_028791, NM_001110555, NM_007614, NM_175665, NM_026560, NM_001081019, NM_001097979, NM_009883, NM_018852, NM_178197, NM_178196, NM_178199, NM_178198, NM_178194	216	524	17854	2.2084	0.951845	0.315568	13.7322
GOTERM_CC_FAT	GO:0005743~mitochondrial inner membrane	10	4.34783	0.0119316	NM_026894, NM_011592, NM_178639, NM_025567, NM_009653, NM_029272, NM_053196, NM_001102446, NM_028889, NM_026565, NM_028388	157	296	12504	2.69065	0.941854	0.271005	14.3263
GOTERM_BP_FAT	GO:0006325~chromatin organization	10	4.34783	0.0132678	NM_001163643, NM_178202, NM_178200, NM_178201, NM_175664, NM_028791, NM_001110555, NM_175665, NM_001081019, NM_001097979, NM_009582, NM_178197, NM_178196, NM_178199, NM_178198, NM_178194	163	315	13588	2.64641	1	0.771428	19.2422
UP_SEQ_FEATURE	transit peptide:Mitochondrion	13	5.65217	0.0135987	NM_026894, NM_011592, NM_009653, NM_001102446, NM_053163, NM_181040, NM_010911, NM_028177, NM_207207, NM_025567, NM_024221, NM_029272, NM_026508, NM_028388	207	449	16021	2.24087	0.99969	0.982387	18.2705
GOTERM_BP_FAT	GO:0055114~oxidation reduction	16	6.95652	0.0144182	NM_178600, NM_013467, NM_026428, NM_008129, NM_001172112, NM_026695, NM_013759, NM_011921, NM_145428, NM_028177, NM_025567, NM_024221, NM_029272, NM_001004141, NM_028388, NM_021473, NM_026316	163	672	13588	1.98481	1	0.767511	20.7355
BIOCARTA	m_tffPathway:Trefoil Factors Initiate Mucosal Healing	3	1.30435	0.015097	NM_008117, NM_001165902, NM_001003817, NM_007614	11	23	1171	13.8854	0.295227	0.295227	11.3591
UP_SEQ_FEATURE	metal ion-binding site:Iron-sulfur (4Fe-4S)	3	1.30435	0.0154746	NM_133250, NM_008922, NM_001159581, NM_029272	207	15	16021	15.4792	0.999899	0.953446	20.5312
GOTERM_CC_FAT	GO:0019866~organelle inner membrane	10	4.34783	0.0163251	NM_026894, NM_011592, NM_178639, NM_025567, NM_009653, NM_029272, NM_053196, NM_001102446, NM_028889, NM_026565, NM_028388	157	312	12504	2.55267	0.979778	0.323009	19.1061
SP_PIR_KEYWORDS	nad	7	3.04348	0.0167118	NM_145428, NM_013467, NM_001172112, NM_029272, NM_011921, NM_181728, NM_026316, NM_028388	216	169	17854	3.42368	0.989436	0.396851	19.8753
GOTERM_BP_FAT	GO:0001763~morphogenesis of a branching structure	6	2.6087	0.0169085	NM_133915, NM_001110205, NM_007554, NM_001165902, NM_011223, NM_031868, NM_001110204, NM_007614, NM_007394, NM_010141	163	125	13588	4.00137	1	0.792018	23.8802
GOTERM_CC_FAT	GO:0031966~mitochondrial membrane	11	4.78261	0.017012	NM_026894, NM_011592, NM_178639, NM_025567, NM_009653, NM_029272, NM_053196, NM_001102446, NM_028889, NM_026565, NM_028261, NM_028388	157	368	12504	2.38064	0.982863	0.309048	19.8307
GOTERM_BP_FAT	GO:0006081~cellular aldehyde metabolic process	3	1.30435	0.0170841	NM_011921, NM_026316, NM_021473	163	17	13588	14.7109	1	0.768852	24.0975
GOTERM_MF_FAT	GO:0005198~structural molecule activity	12	5.21739	0.0170996	NM_023279, NM_011664, NM_201255, NM_080456, NM_001166031, NM_080452, NM_053163, NM_133915, NM_025592, NM_011123, NM_011223, NM_025919, NM_013933, NM_008508	157	450	13288	2.25699	0.99761	0.951116	21.0132
SP_PIR_KEYWORDS	iron-sulfur	4	1.73913	0.0189306	NM_133250, NM_008922, NM_001159581, NM_029272, NM_028388	216	47	17854	7.03467	0.99426	0.403112	22.2202
SP_PIR_KEYWORDS	isopeptide bond	9	3.91304	0.0193694	NM_011664, NM_178202, NM_178200, NM_178201, NM_001110555, NM_175664, NM_175665, NM_001097979, NM_009883, NM_178197, NM_178196, NM_178199, NM_178198, NM_178194	216	277	17854	2.68562	0.994913	0.381276	22.6764
GOTERM_BP_FAT	GO:0030218~erythrocyte differentiation	4	1.73913	0.0194457	NM_008218, NM_007554, NM_001083955, NM_011355, NM_009653, NM_001102446	163	48	13588	6.94683	1	0.787739	26.9634
INTERPRO	IPR016162:Aldehyde dehydrogenase, N-terminal	3	1.30435	0.0197396	NM_013467, NM_011921, NM_026316	205	19	17763	13.6814	0.999878	0.894904	24.6499
INTERPRO	IPR015590:Aldehyde dehydrogenase	3	1.30435	0.0197396	NM_013467, NM_011921, NM_026316	205	19	17763	13.6814	0.999878	0.894904	24.6499
SP_PIR_KEYWORDS	ribosomal protein	7	3.04348	0.0204335	NM_025592, NM_207207, NM_011664, NM_080456, NM_025919, NM_001166031, NM_080452, NM_053163	216	177	17854	3.26894	0.996205	0.371561	23.7723
GOTERM_MF_FAT	GO:0051536~iron-sulfur cluster binding	4	1.73913	0.0208012	NM_133250, NM_008922, NM_001159581, NM_029272, NM_028388	157	50	13288	6.77096	0.999362	0.913913	24.9859
GOTERM_MF_FAT	GO:0051540~metal cluster binding	4	1.73913	0.0208012	NM_133250, NM_008922, NM_001159581, NM_029272, NM_028388	157	50	13288	6.77096	0.999362	0.913913	24.9859
GOTERM_BP_FAT	GO:0010740~positive regulation of protein kinase cascade	5	2.17391	0.0209482	NM_001163530, NM_011164, NM_019980, NM_001165902, NM_173010, NM_010909, NM_007614	163	88	13588	4.73648	1	0.789774	28.7337
GOTERM_BP_FAT	GO:0007160~cell-matrix adhesion	4	1.73913	0.0216607	NM_133915, NM_133663, NM_001165902, NM_011223, NM_001005608, NM_021450, NM_001164325, NM_007614	163	50	13588	6.66896	1	0.779615	29.559
GOTERM_BP_FAT	GO:0034101~erythrocyte homeostasis	4	1.73913	0.0228178	NM_008218, NM_007554, NM_001083955, NM_011355, NM_009653, NM_001102446	163	51	13588	6.53819	1	0.776945	30.8803
INTERPRO	IPR000086:NUDIX hydrolase, core	3	1.30435	0.0238813	NM_133250, NM_001159581, NM_025539, NM_153136	205	21	17763	12.3784	0.999982	0.887529	29.0455
SP_PIR_KEYWORDS	anterior pituitary	2	0.869565	0.0239399	NM_001163530, NM_011164, NM_008117	216	2	17854	82.6574	0.998559	0.395444	27.2829
GOTERM_CC_FAT	GO:0005740~mitochondrial envelope	11	4.78261	0.024701	NM_026894, NM_011592, NM_178639, NM_025567, NM_009653, NM_029272, NM_053196, NM_001102446, NM_028889, NM_026565, NM_028261, NM_028388	157	391	12504	2.2406	0.997335	0.389801	27.5438
GOTERM_BP_FAT	GO:0048754~branching morphogenesis of a tube	5	2.17391	0.0250686	NM_133915, NM_001110205, NM_007554, NM_001165902, NM_011223, NM_031868, NM_001110204, NM_007614, NM_007394	163	93	13588	4.48183	1	0.789559	33.3842
GOTERM_BP_FAT	GO:0030099~myeloid cell differentiation	5	2.17391	0.0277594	NM_008218, NM_007554, NM_001083955, NM_001165902, NM_011355, NM_009653, NM_001102446, NM_007614	163	96	13588	4.34177	1	0.805488	36.266
INTERPRO	IPR000086:NUDIX hydrolase domain	3	1.30435	0.0283444	NM_133250, NM_001159581, NM_025539, NM_153136	205	23	17763	11.302	0.999998	0.885379	33.5147
GOTERM_MF_FAT	GO:0051539~4 iron, 4 sulfur cluster binding	3	1.30435	0.0294849	NM_133250, NM_008922, NM_001159581, NM_029272	157	23	13288	11.0396	0.999972	0.927105	33.5901
GOTERM_BP_FAT	GO:0031589~cell-substrate adhesion	4	1.73913	0.0304541	NM_133915, NM_133663, NM_001165902, NM_011223, NM_001005608, NM_021450, NM_001164325, NM_007614	163	57	13588	5.84996	1	0.818907	39.0345
SP_PIR_KEYWORDS	4fe-4s	3	1.30435	0.0309316	NM_133250, NM_008922, NM_001159581, NM_029272	216	23	17854	10.7814	0.999793	0.454448	33.8414
GOTERM_BP_FAT	GO:0010942~positive regulation of cell death	8	3.47826	0.0314343	NM_007554, NM_013467, NM_009883, NM_011103, NM_025539, NM_010909, NM_009259, NM_010141	163	252	13588	2.64641	1	0.813738	40.0133
GOTERM_MF_FAT	GO:0005544~calcium-dependent phospholipid binding	3	1.30435	0.0319217	NM_013469, NM_009673, NM_009307	157	24	13288	10.5796	0.999988	0.896787	35.8346
GOTERM_MF_FAT	GO:0003735~structural constituent of ribosome	6	2.6087	0.0326734	NM_025592, NM_011664, NM_080456, NM_025919, NM_001166031, NM_080452, NM_053163	157	151	13288	3.36306	0.999991	0.855977	36.5127
SP_PIR_KEYWORDS	electron transport	5	2.17391	0.0327523	NM_028177, NM_025567, NM_026695, NM_029272, NM_028388	216	100	17854	4.13287	0.999875	0.450866	35.4572
GOTERM_CC_FAT	GO:0005840~ribosome	7	3.04348	0.0331996	NM_025592, NM_207207, NM_011664, NM_080456, NM_025919, NM_001166031, NM_080452, NM_053163	157	192	12504	2.90366	0.999665	0.459646	35.269
SP_PIR_KEYWORDS	ubiquinone	3	1.30435	0.0334806	NM_028177, NM_029272, NM_028388	216	24	17854	10.3322	0.999898	0.437104	36.0933
INTERPRO	IPR006804:BCL7, N-terminal	2	0.869565	0.0340614	NM_009746, NM_009745	205	3	17763	57.7659	1	0.893299	38.8573
INTERPRO	IPR016695:Purine 5'-nucleotidase	2	0.869565	0.0340614	NM_027289, NM_175331	205	3	17763	57.7659	1	0.893299	38.8573
SP_PIR_KEYWORDS	phosphoprotein	90	39.1304	0.0374397	NM_011664, NM_001039521, NM_012051, NM_009582, NM_018852, NM_011223, NM_026508, NM_198861, NM_198862, NM_021493, NM_001165902, NM_009653, NM_027444, NM_001097979, NM_007725, NM_029522, NM_024221, NM_001083318, NM_025919, NM_026316, NM_027711, NM_031863, NM_153560, NM_031868, NM_001102446, NM_026526, NM_011103, NM_011193, NM_021450, NM_001013741, NM_027013, NM_001163643, NM_178202, NM_178200, NM_1…	216	6311	17854	1.17876	0.999966	0.454497	39.4508
UP_SEQ_FEATURE	domain:Nudix hydrolase	3	1.30435	0.037723	NM_133250, NM_001159581, NM_025539, NM_153136	207	24	16021	9.67452	1	0.996558	43.2556
GOTERM_CC_FAT	GO:0031967~organelle envelope	13	5.65217	0.0377883	NM_001102414, NM_026894, NM_001102415, NM_011592, NM_178639, NM_145559, NM_146152, NM_009653, NM_053196, NM_001012363, NM_028889, NM_001102446, NM_026565, NM_025567, NM_029272, NM_028261, NM_028388	157	540	12504	1.91734	0.999892	0.479051	39.117
PIR_SUPERFAMILY	PIRSF017434:Purine_5'-nucleotidase	2	0.869565	0.0382239	NM_027289, NM_175331	106	3	8136	51.1698	0.996051	0.937158	36.9344
PIR_SUPERFAMILY	PIRSF017434:cytosolic purine 5'-nucleotidase	2	0.869565	0.0382239	NM_027289, NM_175331	106	3	8136	51.1698	0.996051	0.937158	36.9344
GOTERM_CC_FAT	GO:0031975~envelope	13	5.65217	0.0386968	NM_001102414, NM_026894, NM_001102415, NM_011592, NM_178639, NM_145559, NM_146152, NM_009653, NM_053196, NM_001012363, NM_028889, NM_001102446, NM_026565, NM_025567, NM_029272, NM_028261, NM_028388	157	542	12504	1.91026	0.999913	0.463964	39.8533
SP_PIR_KEYWORDS	respiratory chain	4	1.73913	0.0387649	NM_028177, NM_025567, NM_029272, NM_028388	216	62	17854	5.33274	0.999977	0.447358	40.5378
GOTERM_BP_FAT	GO:0007010~cytoskeleton organization	9	3.91304	0.0416258	NM_011526, NM_007725, NM_133915, NM_001163480, NM_023831, NM_011223, NM_201255, NM_021360, NM_021450, NM_001164325, NM_145824, NM_013840	163	326	13588	2.3014	1	0.881816	49.3536
GOTERM_BP_FAT	GO:0022900~electron transport chain	5	2.17391	0.0449417	NM_028177, NM_025567, NM_026695, NM_029272, NM_028388	163	112	13588	3.72152	1	0.890209	52.0859
INTERPRO	IPR008380:HAD-superfamily hydrolase, subfamily IG, 5'-nucleotidase	2	0.869565	0.0451566	NM_027289, NM_175331	205	4	17763	43.3244	1	0.92652	48.1059
GOTERM_MF_FAT	GO:0016620~oxidoreductase activity, acting on the aldehyde or oxo group of donors, NAD or NADP as acceptor	3	1.30435	0.0452104	NM_013467, NM_011921, NM_026316	157	29	13288	8.75555	1	0.901057	46.8869
GOTERM_BP_FAT	GO:0048872~homeostasis of number of cells	5	2.17391	0.0461753	NM_008218, NM_007554, NM_001083955, NM_011355, NM_009653, NM_001102446, NM_001039521	163	113	13588	3.68858	1	0.886577	53.0665
GOTERM_BP_FAT	GO:0009110~vitamin biosynthetic process	3	1.30435	0.0464843	NM_178600, NM_013467, NM_021473	163	29	13588	8.62365	1	0.878019	53.3093
GOTERM_BP_FAT	GO:0048489~synaptic vesicle transport	3	1.30435	0.0464843	NM_011286, NM_001165902, NM_009497, NM_007614	163	29	13588	8.62365	1	0.878019	53.3093
GOTERM_CC_FAT	GO:0070469~respiratory chain	4	1.73913	0.0474622	NM_028177, NM_025567, NM_029272, NM_028388	157	65	12504	4.90113	0.99999	0.513377	46.5478
GOTERM_BP_FAT	GO:0006766~vitamin metabolic process	4	1.73913	0.0492347	NM_178600, NM_013467, NM_011921, NM_021473	163	69	13588	4.83258	1	0.883019	55.4182
GOTERM_BP_FAT	GO:0043588~skin development	3	1.30435	0.0494237	NM_009374, NM_201255, NM_026414	163	30	13588	8.3362	1	0.874369	55.5598
PIR_SUPERFAMILY	PIRSF009336:probable membrane protein	2	0.869565	0.0506408	NM_178639, NM_053196	106	4	8136	38.3774	0.999376	0.91455	45.9195
GOTERM_BP_FAT	GO:0030031~cell projection assembly	4	1.73913	0.0510049	NM_133915, NM_133663, NM_001163480, NM_023831, NM_011223, NM_001005608, NM_021360	163	70	13588	4.76354	1	0.873311	56.728
GOTERM_BP_FAT	GO:0051276~chromosome organization	10	4.34783	0.0529073	NM_001163643, NM_178202, NM_178200, NM_178201, NM_175664, NM_028791, NM_001110555, NM_175665, NM_001081019, NM_001097979, NM_009582, NM_178197, NM_178196, NM_178199, NM_178198, NM_178194	163	404	13588	2.06341	1	0.873971	58.0953
GOTERM_CC_FAT	GO:0008021~synaptic vesicle	4	1.73913	0.0530253	NM_011286, NM_009497, NM_009307, NM_182959	157	68	12504	4.6849	0.999998	0.532126	50.4325
GOTERM_BP_FAT	GO:0070271~protein complex biogenesis	7	3.04348	0.054318	NM_009374, NM_023279, NM_019537, NM_146152, NM_009673, NM_001039521, NM_181040	163	227	13588	2.57063	1	0.872176	59.0829
GOTERM_BP_FAT	GO:0006461~protein complex assembly	7	3.04348	0.054318	NM_009374, NM_023279, NM_019537, NM_146152, NM_009673, NM_001039521, NM_181040	163	227	13588	2.57063	1	0.872176	59.0829
GOTERM_BP_FAT	GO:0006826~iron ion transport	3	1.30435	0.0554969	NM_008049, NM_178639, NM_053196	163	32	13588	7.81518	1	0.869347	59.8915
INTERPRO	IPR004686:Tricarboxylate/iron carrier	2	0.869565	0.056125	NM_178639, NM_053196	205	5	17763	34.6595	1	0.945027	55.956
GOTERM_BP_FAT	GO:0035084~flagellar axoneme assembly	2	0.869565	0.0582152	NM_001163480, NM_023831, NM_021360	163	5	13588	33.3448	1	0.873957	61.6992
SP_PIR_KEYWORDS	polyprotein	2	0.869565	0.0587843	NM_011664, NM_009426	216	5	17854	33.063	1	0.577225	54.9119
GOTERM_MF_FAT	GO:0043169~cation binding	56	24.3478	0.0595354	NM_008430, NM_001037926, NM_027285, NM_178639, NM_001083955, NM_011664, NM_133915, NM_172053, NM_008049, NM_009582, NM_018852, NM_011223, NM_029272, NM_029837, NM_053196, NM_030016, NM_007394, NM_001012236, NM_009307, NM_008922, NM_198644, NM_001143683, NM_146175, NM_031868, NM_153136, NM_001127188, NM_028889, NM_001085522, NM_001039209, NM_001145888, NM_172728, NM_008218, NM_001081078, NM_025567…	157	3885	13288	1.21999	1	0.931808	56.8073
SP_PIR_KEYWORDS	metal-binding	42	18.2609	0.0609039	NM_001037926, NM_027285, NM_001083955, NM_011664, NM_133915, NM_172053, NM_008049, NM_011223, NM_029272, NM_029837, NM_007394, NM_030016, NM_009307, NM_008922, NM_198644, NM_001143683, NM_146175, NM_031868, NM_153136, NM_001127188, NM_001085522, NM_001039209, NM_001145888, NM_008218, NM_025567, NM_011286, NM_011103, NM_021450, NM_198114, NM_028388, NM_027013, NM_009374, NM_001014397, NM_001136090…	216	2682	17854	1.29441	1	0.57186	56.2289
INTERPRO	IPR016160:Aldehyde dehydrogenase, conserved site	3	1.30435	0.0609795	NM_013467, NM_011921, NM_026316	205	35	17763	7.42704	1	0.941801	59.0648
GOTERM_BP_FAT	GO:0006775~fat-soluble vitamin metabolic process	3	1.30435	0.0618166	NM_178600, NM_013467, NM_011921	163	34	13588	7.35547	1	0.881952	63.9766
UP_SEQ_FEATURE	active site:Nucleophile	6	2.6087	0.066068	NM_013467, NM_013759, NM_001102650, NM_011921, NM_175331, NM_013585	207	168	16021	2.76415	1	0.999686	63.4752
INTERPRO	IPR000557:Calponin repeat	2	0.869565	0.066968	NM_011526, NM_007725	205	6	17763	28.8829	1	0.942054	62.6189
GOTERM_BP_FAT	GO:0032331~negative regulation of chondrocyte differentiation	2	0.869565	0.0694476	NM_007554, NM_001165902, NM_007614	163	6	13588	27.7873	1	0.9036	68.3895
KEGG_PATHWAY	mmu05016:Huntington's disease	6	2.6087	0.0716602	NM_028177, NM_172728, NM_025567, NM_027231, NM_029272, NM_028388	71	183	5738	2.64973	0.999007	0.968495	55.693
GOTERM_MF_FAT	GO:0046872~metal ion binding	55	23.913	0.0719691	NM_008430, NM_001037926, NM_027285, NM_178639, NM_001083955, NM_011664, NM_133915, NM_172053, NM_008049, NM_009582, NM_018852, NM_011223, NM_029272, NM_029837, NM_053196, NM_030016, NM_007394, NM_001012236, NM_009307, NM_008922, NM_198644, NM_001143683, NM_146175, NM_031868, NM_153136, NM_001127188, NM_028889, NM_001085522, NM_001039209, NM_001145888, NM_172728, NM_008218, NM_025567, NM_011286, N…	157	3850	13288	1.2091	1	0.94523	63.9954
GOTERM_MF_FAT	GO:0043167~ion binding	56	24.3478	0.0728212	NM_008430, NM_001037926, NM_027285, NM_178639, NM_001083955, NM_011664, NM_133915, NM_172053, NM_008049, NM_009582, NM_018852, NM_011223, NM_029272, NM_029837, NM_053196, NM_030016, NM_007394, NM_001012236, NM_009307, NM_008922, NM_198644, NM_001143683, NM_146175, NM_031868, NM_153136, NM_001127188, NM_028889, NM_001085522, NM_001039209, NM_001145888, NM_172728, NM_008218, NM_001081078, NM_025567…	157	3934	13288	1.2048	1	0.929088	64.4449
GOTERM_BP_FAT	GO:0007398~ectoderm development	5	2.17391	0.0747426	NM_009374, NM_001165902, NM_201255, NM_008508, NM_007614, NM_026414	163	133	13588	3.13391	1	0.913928	71.148
SP_PIR_KEYWORDS	nucleus	56	24.3478	0.0759807	NM_001037926, NM_027285, NM_146152, NM_027181, NM_011664, NM_007614, NM_001039521, NM_029365, NM_012051, NM_027485, NM_001008422, NM_001113533, NM_001165902, NM_011355, NM_027444, NM_001110555, NM_026560, NM_001097979, NM_001012236, NM_009883, NM_001083318, NM_145610, NM_013585, NM_031863, NM_198644, NM_146175, NM_025798, NM_016784, NM_031868, NM_001127188, NM_001085522, NM_001081019, NM_00103920…	216	3808	17854	1.21555	1	0.63796	64.6191
GOTERM_BP_FAT	GO:0043065~positive regulation of apoptosis	7	3.04348	0.0765741	NM_013467, NM_009883, NM_011103, NM_025539, NM_010909, NM_009259, NM_010141	163	248	13588	2.35296	1	0.913297	72.0483
KEGG_PATHWAY	mmu05012:Parkinson's disease	5	2.17391	0.0784681	NM_028177, NM_025567, NM_011664, NM_029272, NM_028388	71	133	5738	3.03823	0.999499	0.9206	59.1231
GOTERM_BP_FAT	GO:0030850~prostate gland development	3	1.30435	0.0785972	NM_007554, NM_001165902, NM_173010, NM_007614	163	39	13588	6.41246	1	0.913246	73.0122
GOTERM_BP_FAT	GO:0043068~positive regulation of programmed cell death	7	3.04348	0.0788974	NM_013467, NM_009883, NM_011103, NM_025539, NM_010909, NM_009259, NM_010141	163	250	13588	2.33413	1	0.908354	73.1526
GOTERM_BP_FAT	GO:0009296~flagellum assembly	2	0.869565	0.0805468	NM_001163480, NM_023831, NM_021360	163	7	13588	23.8177	1	0.907387	73.9116
GOTERM_BP_FAT	GO:0042362~fat-soluble vitamin biosynthetic process	2	0.869565	0.0805468	NM_178600, NM_013467	163	7	13588	23.8177	1	0.907387	73.9116
GOTERM_BP_FAT	GO:0035082~axoneme assembly	2	0.869565	0.0805468	NM_001163480, NM_023831, NM_021360	163	7	13588	23.8177	1	0.907387	73.9116
GOTERM_BP_FAT	GO:0006534~cysteine metabolic process	2	0.869565	0.0805468	NM_010911, NM_008129	163	7	13588	23.8177	1	0.907387	73.9116
GOTERM_BP_FAT	GO:0001704~formation of primary germ layer	3	1.30435	0.0821075	NM_001110205, NM_007554, NM_001165902, NM_001110204, NM_007614, NM_007394	163	40	13588	6.25215	1	0.906217	74.6112
GOTERM_BP_FAT	GO:0030879~mammary gland development	4	1.73913	0.08332	NM_001163530, NM_011164, NM_007554, NM_009883, NM_001163480, NM_021360	163	86	13588	3.8773	1	0.904121	75.1425
SP_PIR_KEYWORDS	oxidoreductase	12	5.21739	0.0860494	NM_178600, NM_013467, NM_026428, NM_001172112, NM_013759, NM_011921, NM_145428, NM_024221, NM_029272, NM_001004141, NM_021473, NM_028388, NM_026316	216	572	17854	1.73407	1	0.668552	69.3658
GOTERM_BP_FAT	GO:0048732~gland development	6	2.6087	0.086912	NM_001163530, NM_011164, NM_007554, NM_009883, NM_001165902, NM_001163480, NM_021360, NM_173010, NM_007614	163	197	13588	2.53894	1	0.908566	76.6561
KEGG_PATHWAY	mmu00620:Pyruvate metabolism	3	1.30435	0.088758	NM_029344, NM_024221, NM_001113560	71	41	5738	5.91343	0.999824	0.884792	63.8515
UP_SEQ_FEATURE	topological domain:Vesicular	3	1.30435	0.0894693	NM_009497, NM_009307, NM_182959	207	39	16021	5.95355	1	0.999901	74.8699
UP_SEQ_FEATURE	domain:CH	3	1.30435	0.0894693	NM_027711, NM_011526, NM_007725	207	39	16021	5.95355	1	0.999901	74.8699
GOTERM_MF_FAT	GO:0048487~beta-tubulin binding	2	0.869565	0.0901723	NM_145824, NM_013840	157	8	13288	21.1592	1	0.950551	72.5405
SP_PIR_KEYWORDS	DNA binding	7	3.04348	0.0914566	NM_001097979, NM_001081019, NM_008922, NM_009883, NM_011355, NM_011664, NM_178200, NM_178199, NM_178198, NM_178201, NM_001110555	216	258	17854	2.24264	1	0.67565	71.665
GOTERM_BP_FAT	GO:0043064~flagellum organization	2	0.869565	0.0915144	NM_001163480, NM_023831, NM_021360	163	8	13588	20.8405	1	0.915107	78.4693
GOTERM_BP_FAT	GO:0006091~generation of precursor metabolites and energy	7	3.04348	0.0923786	NM_028177, NM_025567, NM_024221, NM_026695, NM_031868, NM_029272, NM_028388	163	261	13588	2.23576	1	0.912333	78.7947
SP_PIR_KEYWORDS	methyltransferase	5	2.17391	0.0927243	NM_026526, NM_001081471, NM_028791, NM_030016, NM_001024672	216	142	17854	2.91047	1	0.665369	72.1805
UP_SEQ_FEATURE	compositionally biased region:Cys-rich	5	2.17391	0.0945731	NM_172053, NM_182959, NM_001003817, NM_198114, NM_010141	207	134	16021	2.88792	1	0.999769	76.8675
GOTERM_BP_FAT	GO:0051188~cofactor biosynthetic process	4	1.73913	0.0948509	NM_010911, NM_178600, NM_008129, NM_009653, NM_001102446	163	91	13588	3.66426	1	0.913456	79.7002
GOTERM_MF_FAT	GO:0030145~manganese ion binding	5	2.17391	0.0966281	NM_001113527, NM_001110205, NM_001143683, NM_031868, NM_153136, NM_001110204, NM_007394, NM_029837, NM_020583	157	148	13288	2.85936	1	0.948385	75.0887
SP_PIR_KEYWORDS	manganese	5	2.17391	0.098229	NM_001113527, NM_001110205, NM_001143683, NM_031868, NM_153136, NM_001110204, NM_007394, NM_029837, NM_020583	216	145	17854	2.85026	1	0.67263	74.3198
