# Supplementary material for: Integrative Transcriptome Profiling of Cognitive Aging and Its Preservation through Ser/Thr Protein Phosphatase Regulation
Source: PLoS One. 2015 Jun 23;10(6):e0130891. doi: 10.1371/journal.pone.0130891 (PMC4478024; doi:10.1371/journal.pone.0130891)
Supplement: S17 Table — (XLSX) [file pone.0130891.s023.xlsx]

## Sheet: S17
S17 Table. DAVID analysis of genes significantly enriched in aged EE over aged SH
Category	Term	Count	%	P-value	Genes	List Total	Pop Hits	Pop Total	Fold Enrichment	Bonferroni	Benjamini	FDR
GOTERM_CC_FAT	GO:0005576~extracellular region	59	15.7333	8.47098e-07	NM_011582, NM_207624, NM_001002927, NM_001099742, NM_007969, NM_001033145, NM_001109758, NM_153114, NM_012045, NM_001130459, NM_001130458, NM_011436, NM_011164, NM_011072, NM_026161, NM_134103, NM_027018, NM_023653, NM_001081187, NM_001164046, NM_001136077, NM_009888, NM_029568, NM_011110, NM_021704, NM_173451, NM_013823, NM_009598, NM_177465, NM_001163530, NM_018827, NM_009129, NM_009369, NM_153…	230	1680	12504	1.90925	0.000202436	0.000202436	0.00109266
GOTERM_BP_FAT	GO:0006811~ion transport	33	8.8	3.93507e-06	NM_001081194, NM_020516, NM_008767, NM_009729, NM_172469, NM_001042760, NM_080644, NM_152923, NM_022017, NM_008049, NM_134112, NM_001166067, NM_028903, NM_144900, NM_001159850, NM_001130459, NM_001130458, NM_011510, NM_001013390, NM_021879, NM_001035246, NM_001110227, NM_011773, NM_027085, NM_023653, NM_008913, NM_015829, NM_010607, NM_015749, NM_026482, NM_001128103, NM_009287, NM_027399, NM_028…	256	712	13588	2.46008	0.00547048	0.00547048	0.0064801
SP_PIR_KEYWORDS	Secreted	50	13.3333	3.04407e-05	NM_207624, NM_001002927, NM_001099742, NM_007969, NM_001033145, NM_001109758, NM_153114, NM_012045, NM_001130459, NM_001130458, NM_011164, NM_026161, NM_134103, NM_023653, NM_001164046, NM_001136077, NM_009888, NM_029568, NM_011110, NM_021704, NM_173451, NM_013823, NM_009598, NM_001163530, NM_018827, NM_009129, NM_009369, NM_153155, NM_001048139, NM_024435, NM_007739, NM_177354, NM_033525, NM_010…	339	1420	17854	1.85446	0.00981444	0.00981444	0.0411472
GOTERM_MF_FAT	GO:0043167~ion binding	107	28.5333	9.96717e-05	NM_025876, NM_207624, NM_001161629, NM_001161628, NM_001037764, NM_172469, NM_012045, NM_028365, NM_001083901, NM_008858, NM_001081149, NM_144900, NM_001130459, NM_175347, NM_001130458, NM_029946, NM_011652, NM_007873, NM_175749, NM_138942, NM_011797, NM_011917, NM_007913, NM_008913, NM_015829, NM_009021, NM_019780, NM_001128103, NM_011110, NM_001159906, NM_013823, NM_001159905, NM_009598, NM_177…	263	3934	13288	1.37421	0.0432914	0.0432914	0.14104
SP_PIR_KEYWORDS	signal	82	21.8667	0.000308214	NM_153540, NM_010338, NM_001002927, NM_207624, NM_001033145, NM_001109758, NM_012045, NM_147217, NM_026505, NM_001130459, NM_001130458, NM_011436, NM_175347, NM_022325, NM_010206, NM_172564, NM_134103, NM_011797, NM_022420, NM_023653, NM_011110, NM_021704, NM_013823, NM_009598, NM_001033346, NM_177465, NM_176942, NM_011032, NM_001163530, NM_001164767, NM_008513, NM_024435, NM_007739, NM_019441, N…	339	2970	17854	1.4541	0.095051	0.0487119	0.415895
GOTERM_MF_FAT	GO:0043169~cation binding	103	27.4667	0.000426119	NM_025876, NM_207624, NM_001161629, NM_001161628, NM_001037764, NM_012045, NM_028365, NM_001083901, NM_008858, NM_001081149, NM_144900, NM_001130459, NM_175347, NM_001130458, NM_029946, NM_011652, NM_007873, NM_175749, NM_138942, NM_011797, NM_011917, NM_007913, NM_008913, NM_015829, NM_009021, NM_019780, NM_001128103, NM_011110, NM_001159906, NM_013823, NM_001159905, NM_009598, NM_177465, NM_016…	263	3885	13288	1.33952	0.17241	0.0902802	0.601686
GOTERM_BP_FAT	GO:0030001~metal ion transport	20	5.33333	0.000685279	NM_001081194, NM_001110227, NM_011773, NM_008913, NM_010607, NM_152923, NM_080644, NM_015749, NM_026482, NM_022017, NM_009287, NM_008049, NM_027399, NM_144900, NM_028903, NM_134112, NM_028053, NM_001142731, NM_001159850, NM_134110, NM_001130459, NM_001130458, NM_001013390, NM_011510	256	442	13588	2.40173	0.615421	0.379856	1.12256
SP_PIR_KEYWORDS	ion transport	23	6.13333	0.00070569	NM_001081194, NM_008767, NM_009729, NM_172469, NM_001042760, NM_080644, NM_152923, NM_022017, NM_028903, NM_144900, NM_001159850, NM_001130459, NM_001130458, NM_001013390, NM_001035246, NM_001110227, NM_011773, NM_027085, NM_010607, NM_015749, NM_009287, NM_001128103, NM_027399, NM_028053, NM_134110, NM_176942, NM_009207	339	543	17854	2.23082	0.204452	0.0734075	0.949872
GOTERM_BP_FAT	GO:0006812~cation transport	22	5.86667	0.000719453	NM_001081194, NM_009729, NM_080644, NM_152923, NM_022017, NM_008049, NM_028903, NM_134112, NM_144900, NM_001159850, NM_001130459, NM_001130458, NM_011510, NM_001013390, NM_001035246, NM_001110227, NM_011773, NM_008913, NM_010607, NM_015749, NM_026482, NM_009287, NM_027399, NM_028053, NM_001142731, NM_134110	256	515	13588	2.26742	0.633324	0.284251	1.17823
GOTERM_MF_FAT	GO:0046872~metal ion binding	101	26.9333	0.000759578	NM_025876, NM_207624, NM_001161629, NM_001161628, NM_001037764, NM_012045, NM_028365, NM_001083901, NM_008858, NM_001081149, NM_144900, NM_001130459, NM_175347, NM_001130458, NM_029946, NM_011652, NM_007873, NM_175749, NM_138942, NM_011797, NM_011917, NM_007913, NM_008913, NM_015829, NM_009021, NM_019780, NM_001128103, NM_011110, NM_001159906, NM_001159905, NM_009598, NM_177465, NM_016853, NM_134…	263	3850	13288	1.32545	0.286363	0.106367	1.07019
SP_PIR_KEYWORDS	calcium	28	7.46667	0.000763091	NM_011582, NM_009129, NM_001161629, NM_001161628, NM_028004, NM_080644, NM_012045, NM_008548, NM_022017, NM_001083901, NM_033525, NM_175347, NM_001122954, NM_133930, NM_145399, NM_029946, NM_011652, NM_007873, NM_013469, NM_007976, NM_015829, NM_019397, NM_023480, NM_029568, NM_001128103, NM_009287, NM_011256, NM_011110, NM_173451, NM_172693, NM_177465, NM_001081299, NM_133680, NM_001029836	339	731	17854	2.01733	0.219122	0.059961	1.02677
GOTERM_BP_FAT	GO:0006820~anion transport	10	2.66667	0.000767026	NM_020516, NM_021879, NM_008767, NM_001166067, NM_027085, NM_172469, NM_176942, NM_023653, NM_001042760, NM_015829, NM_009207	256	130	13588	4.08293	0.65687	0.234642	1.25568
GOTERM_MF_FAT	GO:0005509~calcium ion binding	31	8.26667	0.00115063	NM_011582, NM_009129, NM_001161629, NM_008513, NM_001161628, NM_028004, NM_080644, NM_012045, NM_008548, NM_022017, NM_001083901, NM_033525, NM_011412, NM_175347, NM_001122954, NM_133930, NM_145399, NM_029946, NM_138304, NM_011652, NM_007873, NM_013469, NM_007976, NM_015829, NM_019397, NM_023480, NM_001102468, NM_029568, NM_001128103, NM_011256, NM_009287, NM_011110, NM_173451, NM_172693, NM_1774…	263	840	13288	1.8646	0.400208	0.119965	1.61698
GOTERM_BP_FAT	GO:0040017~positive regulation of locomotion	6	1.6	0.00133708	NM_194268, NM_009129, NM_053214, NM_025846, NM_021704, NM_008262	256	44	13588	7.23793	0.845126	0.311355	2.17929
GOTERM_BP_FAT	GO:0051493~regulation of cytoskeleton organization	8	2.13333	0.00259402	NM_010797, NM_001109975, NM_011072, NM_029711, NM_053214, NM_023735, NM_023653, NM_008633, NM_183151	256	99	13588	4.28914	0.973238	0.453084	4.1872
INTERPRO	IPR011700:Basic leucine zipper	4	1.06667	0.00273295	NM_016974, NM_030060, NM_007678, NM_007679	344	15	17763	13.7698	0.847843	0.847843	4.03393
UP_SEQ_FEATURE	signal peptide	82	21.8667	0.00405101	NM_153540, NM_010338, NM_001002927, NM_207624, NM_001033145, NM_001109758, NM_012045, NM_147217, NM_026505, NM_001130459, NM_001130458, NM_011436, NM_175347, NM_022325, NM_010206, NM_172564, NM_134103, NM_011797, NM_022420, NM_023653, NM_011110, NM_021704, NM_013823, NM_009598, NM_001033346, NM_177465, NM_176942, NM_011032, NM_001163530, NM_001164767, NM_008513, NM_024435, NM_007739, NM_019441, N…	333	2963	16021	1.33146	0.99784	0.99784	6.52823
GOTERM_CC_FAT	GO:0016323~basolateral plasma membrane	9	2.4	0.00440773	NM_030890, NM_007472, NM_029711, NM_019441, NM_172564, NM_023842, NM_144900, NM_023653, NM_009207	230	141	12504	3.47012	0.652078	0.410151	5.53878
GOTERM_BP_FAT	GO:0030335~positive regulation of cell migration	5	1.33333	0.00491915	NM_194268, NM_053214, NM_025846, NM_021704, NM_008262	256	37	13588	7.17272	0.998966	0.62545	7.79987
SP_PIR_KEYWORDS	ionic channel	14	3.73333	0.00495236	NM_001081194, NM_001035246, NM_001110227, NM_027085, NM_172469, NM_010607, NM_152923, NM_080644, NM_022017, NM_001128103, NM_028053, NM_176942, NM_134110, NM_001159850, NM_001013390	339	301	17854	2.44961	0.799823	0.275092	6.4918
GOTERM_BP_FAT	GO:0042596~fear response	4	1.06667	0.00506705	NM_007540, NM_001048141, NM_001002927, NM_001048142, NM_138942, NM_176942, NM_001048139	256	19	13588	11.1743	0.999159	0.587359	8.02529
GOTERM_MF_FAT	GO:0022838~substrate specific channel activity	16	4.26667	0.00534093	NM_001081194, NM_001035246, NM_001110227, NM_027085, NM_172469, NM_010607, NM_152923, NM_080644, NM_007472, NM_022017, NM_001128103, NM_134112, NM_028053, NM_001142731, NM_176942, NM_134110, NM_001159850, NM_001013390	263	360	13288	2.24554	0.907239	0.378454	7.30253
SP_PIR_KEYWORDS	transport	45	12	0.0055952	NM_001081194, NM_008767, NM_174875, NM_172469, NM_001042760, NM_019552, NM_148932, NM_026355, NM_145429, NM_001083901, NM_144900, NM_001130459, NM_011436, NM_001130458, NM_017478, NM_001035246, NM_001110227, NM_178069, NM_015829, NM_019780, NM_001128103, NM_011504, NM_027399, NM_028053, NM_134110, NM_176942, NM_009207, NM_133680, NM_020516, NM_177615, NM_001114662, NM_009729, NM_152923, NM_080644…	339	1571	17854	1.50859	0.837639	0.261393	7.30523
GOTERM_MF_FAT	GO:0015267~channel activity	16	4.26667	0.00595196	NM_001081194, NM_001035246, NM_001110227, NM_027085, NM_172469, NM_010607, NM_152923, NM_080644, NM_007472, NM_022017, NM_001128103, NM_134112, NM_028053, NM_001142731, NM_176942, NM_134110, NM_001159850, NM_001013390	263	365	13288	2.21478	0.929389	0.357097	8.1056
GOTERM_MF_FAT	GO:0022803~passive transmembrane transporter activity	16	4.26667	0.00595196	NM_001081194, NM_001035246, NM_001110227, NM_027085, NM_172469, NM_010607, NM_152923, NM_080644, NM_007472, NM_022017, NM_001128103, NM_134112, NM_028053, NM_001142731, NM_176942, NM_134110, NM_001159850, NM_001013390	263	365	13288	2.21478	0.929389	0.357097	8.1056
SP_PIR_KEYWORDS	metal-binding	69	18.4	0.00643584	NM_025876, NM_001130868, NM_207624, NM_021346, NM_001166645, NM_001037764, NM_008806, NM_012045, NM_025593, NM_008049, NM_008858, NM_001081149, NM_144900, NM_008630, NM_028116, NM_001081366, NM_172397, NM_011652, NM_021399, NM_011956, NM_138942, NM_011797, NM_011917, NM_183138, NM_007913, NM_001080941, NM_008913, NM_145566, NM_001136077, NM_023113, NM_198298, NM_019804, NM_009021, NM_019780, NM_0…	339	2682	17854	1.35496	0.876554	0.258329	8.35907
GOTERM_BP_FAT	GO:0010810~regulation of cell-substrate adhesion	5	1.33333	0.00651546	NM_194268, NM_007739, NM_033525, NM_008262, NM_001029836, NM_019397	256	40	13588	6.63477	0.99989	0.636681	10.2056
GOTERM_BP_FAT	GO:0051272~positive regulation of cell motion	5	1.33333	0.00711542	NM_194268, NM_053214, NM_025846, NM_021704, NM_008262	256	41	13588	6.47294	0.999952	0.630438	11.0945
KEGG_PATHWAY	mmu04360:Axon guidance	8	2.13333	0.00718155	NM_001164767, NM_001042779, NM_011352, NM_021704, NM_001122889, NM_009154, NM_011412, NM_009153, NM_008913, NM_010141	100	131	5738	3.50412	0.524015	0.524015	7.72927
GOTERM_BP_FAT	GO:0007242~intracellular signaling cascade	29	7.73333	0.00722672	NM_027711, NM_175930, NM_001163530, NM_175475, NM_009129, NM_029035, NM_009624, NM_019671, NM_133685, NM_009622, NM_144804, NM_001166597, NM_019441, NM_025846, NM_008858, NM_008630, NM_001081336, NM_009920, NM_138306, NM_011164, NM_153288, NM_139147, NM_028320, NM_054046, NM_030890, NM_175088, NM_001047159, NM_011878, NM_029182, NM_001122998, NM_016853, NM_009026, NM_001033263	256	915	13588	1.68226	0.999959	0.601141	11.2585
UP_SEQ_FEATURE	metal ion-binding site:Calcium	6	1.6	0.00855023	NM_008548, NM_001130868, NM_007976, NM_011110, NM_173451, NM_053092, NM_012045, NM_001122954	333	61	16021	4.73224	0.999998	0.998484	13.3084
GOTERM_MF_FAT	GO:0022832~voltage-gated channel activity	10	2.66667	0.00912389	NM_001081194, NM_001110227, NM_134112, NM_001142731, NM_027085, NM_172469, NM_001159850, NM_134110, NM_010607, NM_080644, NM_152923, NM_001013390	263	179	13288	2.82261	0.982916	0.440869	12.1716
GOTERM_MF_FAT	GO:0005244~voltage-gated ion channel activity	10	2.66667	0.00912389	NM_001081194, NM_001110227, NM_134112, NM_001142731, NM_027085, NM_172469, NM_001159850, NM_134110, NM_010607, NM_080644, NM_152923, NM_001013390	263	179	13288	2.82261	0.982916	0.440869	12.1716
GOTERM_BP_FAT	GO:0001763~morphogenesis of a branching structure	8	2.13333	0.00923726	NM_011037, NM_001079908, NM_001079909, NM_033525, NM_010206, NM_021704, NM_001122889, NM_031868, NM_009154, NM_022305, NM_010141, NM_001029836	256	125	13588	3.397	0.999998	0.659741	14.1721
GOTERM_MF_FAT	GO:0005216~ion channel activity	15	4	0.00953077	NM_001081194, NM_001035246, NM_001110227, NM_027085, NM_172469, NM_010607, NM_152923, NM_080644, NM_022017, NM_001128103, NM_134112, NM_028053, NM_001142731, NM_176942, NM_134110, NM_001159850, NM_001013390	263	349	13288	2.17155	0.985764	0.412274	12.6809
INTERPRO	IPR018097:EGF-like calcium-binding, conserved site	7	1.86667	0.00974863	NM_011582, NM_033525, NM_008513, NM_177465, NM_011412, NM_001029836, NM_133930, NM_019397	344	94	17763	3.84528	0.998817	0.96561	13.7047
GOTERM_BP_FAT	GO:0006813~potassium ion transport	9	2.4	0.0106717	NM_001081194, NM_001110227, NM_144900, NM_134112, NM_028053, NM_001142731, NM_001159850, NM_134110, NM_010607, NM_152923, NM_011510	256	160	13588	2.98564	1	0.683517	16.1958
GOTERM_BP_FAT	GO:0015674~di-, tri-valent inorganic cation transport	9	2.4	0.0110535	NM_026482, NM_022017, NM_009287, NM_008049, NM_027399, NM_028903, NM_001130459, NM_008913, NM_001130458, NM_080644, NM_015749	256	161	13588	2.9671	1	0.669364	16.7267
GOTERM_BP_FAT	GO:0002064~epithelial cell development	4	1.06667	0.0110731	NM_194268, NM_011037, NM_022305, NM_008262	256	25	13588	8.4925	1	0.644704	16.754
INTERPRO	IPR001849:Pleckstrin homology	12	3.2	0.012887	NM_175474, NM_019671, NM_031257, NM_001039692, NM_001047159, NM_175291, NM_177644, NM_029277, NM_011878, NM_008858, NM_001159942, NM_001122998, NM_001033253, NM_001081336, NM_001033263, NM_175535	344	261	17763	2.3741	0.999867	0.948933	17.7292
SP_PIR_KEYWORDS	calmodulin-binding	7	1.86667	0.0135816	NM_027711, NM_011652, NM_022017, NM_018883, NM_053214, NM_009622, NM_028004, NM_008913	339	103	17854	3.57929	0.988092	0.425252	16.8794
GOTERM_MF_FAT	GO:0019838~growth factor binding	6	1.6	0.0137312	NM_001079908, NM_001079909, NM_001123382, NM_010206, NM_134103, NM_013823, NM_018741, NM_001081187, NM_008362	263	72	13288	4.21039	0.997843	0.494444	17.7804
GOTERM_BP_FAT	GO:0048858~cell projection morphogenesis	10	2.66667	0.0141512	NM_194268, NM_007540, NM_001164767, NM_021399, NM_001122889, NM_008262, NM_010141, NM_001048139, NM_001048141, NM_001048142, NM_021704, NM_009154, NM_011412, NM_008940, NM_001079883	256	202	13588	2.62763	1	0.711116	20.9198
SP_PIR_KEYWORDS	voltage-gated channel	8	2.13333	0.0144498	NM_001110227, NM_027085, NM_172469, NM_001159850, NM_134110, NM_010607, NM_080644, NM_152923, NM_001013390	339	135	17854	3.12099	0.991048	0.407846	17.8631
GOTERM_MF_FAT	GO:0008509~anion transmembrane transporter activity	8	2.13333	0.0145145	NM_001128103, NM_021879, NM_008767, NM_001166067, NM_027085, NM_172469, NM_176942, NM_001042760, NM_009207	263	130	13288	3.10921	0.998484	0.477519	18.7003
GOTERM_CC_FAT	GO:0044421~extracellular region part	24	6.4	0.0149184	NM_009129, NM_009369, NM_001109758, NM_007739, NM_019441, NM_033525, NM_010094, NM_013697, NM_008495, NM_011412, NM_011436, NM_015745, NM_153288, NM_007976, NM_025312, NM_023653, NM_001164046, NM_019397, NM_030890, NM_029568, NM_008117, NM_021704, NM_008150, NM_008940, NM_001029836	230	774	12504	1.68574	0.972467	0.698039	17.6245
INTERPRO	IPR011021:Arrestin-like, N-terminal	3	0.8	0.0151014	NM_145429, NM_001042592, NM_027560	344	10	17763	15.491	0.999972	0.926997	20.4627
INTERPRO	IPR011022:Arrestin-like, C-terminal	3	0.8	0.0151014	NM_145429, NM_001042592, NM_027560	344	10	17763	15.491	0.999972	0.926997	20.4627
GOTERM_BP_FAT	GO:0032989~cellular component morphogenesis	14	3.73333	0.0154029	NM_007540, NM_194268, NM_011037, NM_001164767, NM_011652, NM_021399, NM_001122889, NM_028004, NM_021883, NM_008262, NM_031170, NM_010141, NM_001048139, NM_001048141, NM_001048142, NM_021704, NM_009154, NM_011412, NM_008940, NM_001079883	256	351	13588	2.11708	1	0.719973	22.5572
GOTERM_BP_FAT	GO:0007492~endoderm development	4	1.06667	0.0166534	NM_010162, NM_144841, NM_008262, NM_018790	256	29	13588	7.32112	1	0.727624	24.161
INTERPRO	IPR012335:Thioredoxin fold	7	1.86667	0.0168861	NM_015825, NM_001038608, NM_027085, NM_172469, NM_001042408, NM_027127, NM_178604, NM_011032, NM_133994	344	106	17763	3.40997	0.999992	0.903997	22.6039
UP_SEQ_FEATURE	domain:Ig-like C2-type	7	1.86667	0.01697	NM_180599, NM_001042779, NM_018827, NM_001013758, NM_011352, NM_009153, NM_018741, NM_001013390, NM_145426	333	99	16021	3.4018	1	0.999821	24.7728
INTERPRO	IPR001073:Complement C1q protein	4	1.06667	0.0179897	NM_007739, NM_026161, NM_207233, NM_153155	344	29	17763	7.12229	0.999996	0.87527	23.9008
GOTERM_BP_FAT	GO:0032990~cell part morphogenesis	10	2.66667	0.0188067	NM_194268, NM_007540, NM_001164767, NM_021399, NM_001122889, NM_008262, NM_010141, NM_001048139, NM_001048141, NM_001048142, NM_021704, NM_009154, NM_011412, NM_008940, NM_001079883	256	212	13588	2.50369	1	0.75166	26.8501
INTERPRO	IPR004827:Basic-leucine zipper (bZIP) transcription factor	5	1.33333	0.0202654	NM_016974, NM_030060, NM_010757, NM_007678, NM_007679	344	54	17763	4.78117	0.999999	0.866313	26.5113
GOTERM_CC_FAT	GO:0030141~secretory granule	7	1.86667	0.0205563	NM_024435, NM_001163530, NM_011164, NM_007976, NM_008117, NM_138942, NM_024283, NM_018790	230	117	12504	3.25262	0.993016	0.710917	23.503
SP_PIR_KEYWORDS	prenylation	8	2.13333	0.0205799	NM_001159662, NM_139147, NM_025277, NM_025846, NM_133685, NM_029182, NM_153089, NM_009026, NM_008806	339	145	17854	2.90575	0.998814	0.490205	24.5076
GOTERM_BP_FAT	GO:0019221~cytokine-mediated signaling pathway	5	1.33333	0.0207658	NM_001123382, NM_134103, NM_010664, NM_031170, NM_007678, NM_008362	256	56	13588	4.73912	1	0.768371	29.2186
GOTERM_BP_FAT	GO:0007610~behavior	15	4	0.0208594	NM_007540, NM_001164767, NM_009129, NM_001002927, NM_015744, NM_027442, NM_138942, NM_009622, NM_007913, NM_001048139, NM_001136077, NM_001048141, NM_020569, NM_001048142, NM_025947, NM_021704, NM_029182, NM_176942, NM_008940	256	405	13588	1.96586	1	0.753233	29.3298
UP_SEQ_FEATURE	domain:EGF-like 2; calcium-binding	5	1.33333	0.0224825	NM_011582, NM_033525, NM_177465, NM_001029836, NM_133930, NM_019397	333	52	16021	4.62607	1	0.999815	31.4894
GOTERM_MF_FAT	GO:0015297~antiporter activity	5	1.33333	0.0229673	NM_177615, NM_001083901, NM_008767, NM_001166067, NM_001042760, NM_009207, NM_133680	263	55	13288	4.59316	0.999967	0.608533	28.036
GOTERM_MF_FAT	GO:0005088~Ras guanyl-nucleotide exchange factor activity	6	1.6	0.0239738	NM_175930, NM_001047159, NM_011652, NM_175291, NM_011878, NM_001159942, NM_019671, NM_028004, NM_001122998, NM_001033253	263	83	13288	3.65239	0.999979	0.59255	29.0787
GOTERM_BP_FAT	GO:0042493~response to drug	6	1.6	0.0248752	NM_007540, NM_001048141, NM_001083901, NM_001048142, NM_008767, NM_001081078, NM_144900, NM_023653, NM_001042760, NM_001048139, NM_133680	256	88	13588	3.61896	1	0.797318	33.9545
GOTERM_MF_FAT	GO:0005261~cation channel activity	11	2.93333	0.0252797	NM_001081194, NM_001035246, NM_001110227, NM_010607, NM_152923, NM_080644, NM_022017, NM_134112, NM_001142731, NM_028053, NM_134110, NM_001159850, NM_001013390	263	248	13288	2.24102	0.999988	0.58293	30.4106
GOTERM_MF_FAT	GO:0005516~calmodulin binding	7	1.86667	0.0252976	NM_027711, NM_011652, NM_022017, NM_018883, NM_053214, NM_009622, NM_028004, NM_008913	263	114	13288	3.10239	0.999989	0.556305	30.4286
SMART	SM00110:C1Q	4	1.06667	0.0255423	NM_007739, NM_026161, NM_207233, NM_153155	203	29	9131	6.20418	0.986713	0.986713	27.0001
GOTERM_BP_FAT	GO:0006873~cellular ion homeostasis	11	2.93333	0.0257317	NM_028369, NM_022017, NM_183248, NM_020569, NM_008049, NM_011141, NM_009729, NM_028903, NM_008630, NM_001159850, NM_008913, NM_010607	256	261	13588	2.23701	1	0.79402	34.9034
GOTERM_CC_FAT	GO:0005615~extracellular space	17	4.53333	0.0258666	NM_153288, NM_009129, NM_007976, NM_025312, NM_009369, NM_001164046, NM_030890, NM_019441, NM_010094, NM_008117, NM_008495, NM_013697, NM_021704, NM_008150, NM_011412, NM_011436, NM_008940	230	511	12504	1.80863	0.998095	0.714266	28.6835
GOTERM_BP_FAT	GO:0007611~learning or memory	6	1.6	0.0259667	NM_007540, NM_001048141, NM_001048142, NM_138942, NM_009622, NM_176942, NM_007913, NM_008940, NM_001048139	256	89	13588	3.5783	1	0.783065	35.1615
GOTERM_BP_FAT	GO:0032956~regulation of actin cytoskeleton organization	5	1.33333	0.0260276	NM_001109975, NM_011072, NM_029711, NM_053214, NM_023735	256	60	13588	4.42318	1	0.770194	35.2282
GOTERM_BP_FAT	GO:0033043~regulation of organelle organization	8	2.13333	0.0261798	NM_010797, NM_001109975, NM_011072, NM_029711, NM_053214, NM_023735, NM_023653, NM_008633, NM_183151	256	154	13588	2.75731	1	0.758851	35.3947
GOTERM_CC_FAT	GO:0034702~ion channel complex	8	2.13333	0.0262776	NM_001128103, NM_134112, NM_001142731, NM_027085, NM_172469, NM_001159850, NM_134110, NM_176942, NM_010607, NM_152923	230	158	12504	2.75267	0.998278	0.653795	29.0707
KEGG_PATHWAY	mmu00533:Keratan sulfate biosynthesis	3	0.8	0.0267362	NM_019804, NM_175383, NM_022305	100	15	5738	11.476	0.938659	0.752329	26.1007
GOTERM_BP_FAT	GO:0055085~transmembrane transport	16	4.26667	0.0271341	NM_020516, NM_001114662, NM_021879, NM_008767, NM_009729, NM_011773, NM_001042760, NM_015829, NM_019552, NM_152923, NM_015749, NM_148932, NM_022017, NM_007472, NM_001083901, NM_028903, NM_178934, NM_001130459, NM_001130458, NM_133680	256	460	13588	1.8462	1	0.758354	36.4294
GOTERM_BP_FAT	GO:0032970~regulation of actin filament-based process	5	1.33333	0.0274568	NM_001109975, NM_011072, NM_029711, NM_053214, NM_023735	256	61	13588	4.35067	1	0.749944	36.7758
GOTERM_BP_FAT	GO:0006821~chloride transport	5	1.33333	0.0274568	NM_027085, NM_172469, NM_176942, NM_023653, NM_009207	256	61	13588	4.35067	1	0.749944	36.7758
INTERPRO	IPR017933:Glutathione S-transferase/chloride channel, C-terminal	4	1.06667	0.0274602	NM_026231, NM_027085, NM_172469, NM_133994	344	34	17763	6.0749	1	0.908792	34.2255
GOTERM_BP_FAT	GO:0035295~tube development	11	2.93333	0.0277258	NM_007540, NM_011037, NM_011072, NM_001079908, NM_001079909, NM_010206, NM_031868, NM_022305, NM_023653, NM_001048139, NM_001048141, NM_033525, NM_001048142, NM_021704, NM_009154, NM_007678, NM_001029836	256	264	13588	2.21159	1	0.741168	37.0632
SP_PIR_KEYWORDS	membrane	122	32.5333	0.0278349	NM_010338, NM_029935, NM_207624, NM_008767, NM_001109758, NM_172469, NM_148932, NM_147217, NM_001083901, NM_026505, NM_008858, NM_144900, NM_011436, NM_017478, NM_177265, NM_007873, NM_010206, NM_138942, NM_134103, NM_011797, NM_022420, NM_015829, NM_019780, NM_001128103, NM_011110, NM_025277, NM_013823, NM_009598, NM_177465, NM_001033346, NM_134110, NM_176942, NM_009026, NM_001081299, NM_011032,…	339	5507	17854	1.16676	0.999893	0.564601	31.7272
GOTERM_BP_FAT	GO:0051056~regulation of small GTPase mediated signal transduction	10	2.66667	0.028465	NM_027711, NM_175930, NM_138306, NM_011652, NM_019671, NM_028004, NM_145566, NM_001047159, NM_001166597, NM_177644, NM_011878, NM_001159942, NM_001122998, NM_001033253, NM_001033263	256	228	13588	2.32799	1	0.738642	37.8466
SP_PIR_KEYWORDS	actin-binding	10	2.66667	0.0285765	NM_198411, NM_001109975, NM_001167861, NM_028071, NM_011072, NM_029711, NM_001167860, NM_053214, NM_172564, NM_023735, NM_021883	339	226	17854	2.33038	0.999917	0.542878	32.4279
INTERPRO	IPR007593:Interferon-induced transmembrane protein	3	0.8	0.0290275	NM_030890, NM_177265, NM_001085521	344	14	17763	11.065	1	0.894794	35.8023
GOTERM_MF_FAT	GO:0046873~metal ion transmembrane transporter activity	12	3.2	0.0291991	NM_001081194, NM_001035246, NM_001110227, NM_010607, NM_152923, NM_080644, NM_026482, NM_022017, NM_134112, NM_028053, NM_001142731, NM_134110, NM_001159850, NM_001013390	263	290	13288	2.09068	0.999998	0.584038	34.2696
SMART	SM00233:PH	12	3.2	0.0299223	NM_175474, NM_019671, NM_031257, NM_001039692, NM_001047159, NM_175291, NM_177644, NM_029277, NM_011878, NM_008858, NM_001159942, NM_001122998, NM_001033253, NM_001081336, NM_001033263, NM_175535	203	261	9131	2.06806	0.993738	0.92087	30.8924
GOTERM_BP_FAT	GO:0055082~cellular chemical homeostasis	11	2.93333	0.0301377	NM_028369, NM_022017, NM_183248, NM_020569, NM_008049, NM_011141, NM_009729, NM_028903, NM_008630, NM_001159850, NM_008913, NM_010607	256	268	13588	2.17858	1	0.74743	39.5856
GOTERM_BP_FAT	GO:0048754~branching morphogenesis of a tube	6	1.6	0.0306369	NM_011037, NM_033525, NM_021704, NM_031868, NM_009154, NM_022305, NM_001029836	256	93	13588	3.4244	1	0.74218	40.0956
SMART	SM00338:BRLZ	5	1.33333	0.0311203	NM_016974, NM_030060, NM_010757, NM_007678, NM_007679	203	54	9131	4.16484	0.994906	0.827936	31.9233
GOTERM_BP_FAT	GO:0000902~cell morphogenesis	12	3.2	0.0312423	NM_194268, NM_007540, NM_011037, NM_001164767, NM_021399, NM_001122889, NM_008262, NM_031170, NM_010141, NM_001048139, NM_001048141, NM_001048142, NM_021704, NM_009154, NM_011412, NM_008940, NM_001079883	256	309	13588	2.06129	1	0.738365	40.7087
GOTERM_BP_FAT	GO:0033555~multicellular organismal response to stress	4	1.06667	0.0317556	NM_007540, NM_001048141, NM_001002927, NM_001048142, NM_138942, NM_176942, NM_001048139	256	37	13588	5.73818	1	0.733692	41.224
GOTERM_BP_FAT	GO:0006112~energy reserve metabolic process	4	1.06667	0.0317556	NM_013823, NM_031868, NM_021391, NM_177741	256	37	13588	5.73818	1	0.733692	41.224
GOTERM_BP_FAT	GO:0030155~regulation of cell adhesion	6	1.6	0.0318816	NM_194268, NM_007739, NM_033525, NM_053214, NM_008262, NM_001029836, NM_019397	256	94	13588	3.38797	1	0.724861	41.3498
PIR_SUPERFAMILY	PIRSF002519:transthyretin/transthyretin-related protein	2	0.533333	0.0350871	NM_013697, NM_029821	145	2	8136	56.1103	0.998443	0.998443	35.6193
GOTERM_BP_FAT	GO:0031018~endocrine pancreas development	3	0.8	0.0354064	NM_194268, NM_183248, NM_008262	256	16	13588	9.95215	1	0.752384	44.7691
GOTERM_BP_FAT	GO:0007411~axon guidance	6	1.6	0.0371743	NM_007540, NM_001164767, NM_001048141, NM_001048142, NM_021704, NM_001122889, NM_009154, NM_011412, NM_010141, NM_001048139	256	98	13588	3.24968	1	0.760035	46.4127
SP_PIR_KEYWORDS	anterior pituitary	2	0.533333	0.0375053	NM_001163530, NM_011164, NM_008117	339	2	17854	52.6667	0.999996	0.614312	40.3584
INTERPRO	IPR000895:Transthyretin/hydroxyisourate hydrolase	2	0.533333	0.0382478	NM_013697, NM_029821	344	2	17763	51.6366	1	0.931649	44.3873
INTERPRO	IPR008350:ERK3/4 MAP kinase	2	0.533333	0.0382478	NM_027418, NM_172632, NM_015806	344	2	17763	51.6366	1	0.931649	44.3873
GOTERM_BP_FAT	GO:0030182~neuron differentiation	14	3.73333	0.0383012	NM_007540, NM_194268, NM_001164767, NM_001079908, NM_009736, NM_001079909, NM_021399, NM_010206, NM_001122889, NM_010150, NM_010141, NM_001048139, NM_001048141, NM_183248, NM_001048142, NM_001171739, NM_021704, NM_009154, NM_011412, NM_144841, NM_008940, NM_001079883	256	399	13588	1.86239	1	0.761328	47.4362
KEGG_PATHWAY	mmu04010:MAPK signaling pathway	10	2.66667	0.0383864	NM_007540, NM_001079908, NM_001079909, NM_001123382, NM_010206, NM_153459, NM_008913, NM_080644, NM_012045, NM_008362, NM_001048139, NM_145429, NM_001048141, NM_001048142, NM_011110, NM_025846, NM_001122954	100	265	5738	2.16528	0.982256	0.739172	35.3947
INTERPRO	IPR002219:Protein kinase C-like, phorbol ester/diacylglycerol binding	5	1.33333	0.0386605	NM_138306, NM_001166597, NM_008858, NM_016853, NM_001081336, NM_054046	344	66	17763	3.91187	1	0.915078	44.7453
GOTERM_BP_FAT	GO:0046058~cAMP metabolic process	3	0.8	0.0396399	NM_009624, NM_009622, NM_172263, NM_001170669	256	17	13588	9.36673	1	0.764423	48.6283
SP_PIR_KEYWORDS	chloride	5	1.33333	0.039919	NM_177615, NM_001128103, NM_027085, NM_172469, NM_176942	339	68	17854	3.87255	0.999998	0.610459	42.349
GOTERM_CC_FAT	GO:0016023~cytoplasmic membrane-bounded vesicle	14	3.73333	0.0414068	NM_007540, NM_001163530, NM_007873, NM_011164, NM_013469, NM_007976, NM_138942, NM_010261, NM_023653, NM_024283, NM_001048139, NM_024435, NM_001048141, NM_001048142, NM_008117, NM_018790, NM_011032, NM_017478	230	414	12504	1.83844	0.999959	0.763982	42.0435
GOTERM_BP_FAT	GO:0000041~transition metal ion transport	5	1.33333	0.0424104	NM_008049, NM_027399, NM_028903, NM_011773, NM_001130459, NM_001130458, NM_015749	256	70	13588	3.79129	1	0.779147	51.0151
GOTERM_MF_FAT	GO:0005267~potassium channel activity	7	1.86667	0.0424685	NM_001081194, NM_001110227, NM_134112, NM_028053, NM_001142731, NM_001159850, NM_134110, NM_010607, NM_152923	263	129	13288	2.74165	1	0.700086	45.9082
SP_PIR_KEYWORDS	phosphoprotein	136	36.2667	0.0430537	NM_207624, NM_029035, NM_001161629, NM_001161628, NM_001033145, NM_001037764, NM_001109758, NM_172469, NM_144804, NM_148932, NM_147217, NM_177184, NM_008858, NM_001081149, NM_144900, NM_054103, NM_001025608, NM_175347, NM_029946, NM_011652, NM_172564, NM_010206, NM_153459, NM_138942, NM_134103, NM_019990, NM_011917, NM_008913, NM_009021, NM_030060, NM_001159906, NM_001159905, NM_011993, NM_013823…	339	6311	17854	1.13495	0.999999	0.61348	44.8425
SMART	SM00095:TR_THY	2	0.533333	0.0437578	NM_013697, NM_029821	203	2	9131	44.9803	0.999431	0.845578	41.9711
GOTERM_BP_FAT	GO:0001657~ureteric bud development	4	1.06667	0.0438484	NM_007540, NM_011037, NM_001079908, NM_001079909, NM_001048141, NM_033525, NM_010206, NM_001048142, NM_001029836, NM_001048139	256	42	13588	5.05506	1	0.782274	52.2125
INTERPRO	IPR008983:Tumour necrosis factor-like	4	1.06667	0.044359	NM_007739, NM_026161, NM_207233, NM_153155	344	41	17763	5.03772	1	0.925829	49.4733
INTERPRO	IPR013091:EGF calcium-binding	5	1.33333	0.0443684	NM_011582, NM_033525, NM_177465, NM_001029836, NM_133930, NM_019397	344	69	17763	3.74178	1	0.909445	49.4808
GOTERM_BP_FAT	GO:0006928~cell motion	13	3.46667	0.0444651	NM_007540, NM_001164767, NM_009129, NM_138942, NM_008513, NM_001122889, NM_022305, NM_023653, NM_010141, NM_001048139, NM_001048141, NM_001048142, NM_010094, NM_021704, NM_009154, NM_011412, NM_023598	256	367	13588	1.88015	1	0.779009	52.7176
GOTERM_MF_FAT	GO:0031404~chloride ion binding	5	1.33333	0.0450905	NM_177615, NM_001128103, NM_027085, NM_172469, NM_176942	263	68	13288	3.71505	1	0.700318	47.9681
GOTERM_CC_FAT	GO:0031988~membrane-bounded vesicle	14	3.73333	0.0455068	NM_007540, NM_001163530, NM_007873, NM_011164, NM_013469, NM_007976, NM_138942, NM_010261, NM_023653, NM_024283, NM_001048139, NM_024435, NM_001048141, NM_001048142, NM_008117, NM_018790, NM_011032, NM_017478	230	420	12504	1.81217	0.999985	0.751279	45.1609
GOTERM_MF_FAT	GO:0005249~voltage-gated potassium channel activity	6	1.6	0.0460259	NM_001081194, NM_001110227, NM_134112, NM_001142731, NM_001159850, NM_134110, NM_010607, NM_152923	263	99	13288	3.0621	1	0.687222	48.6852
SP_PIR_KEYWORDS	disulfide bond	59	15.7333	0.0464863	NM_011582, NM_010338, NM_029935, NM_001079908, NM_001079909, NM_207624, NM_001002927, NM_001109758, NM_012045, NM_001130459, NM_001130458, NM_011436, NM_145426, NM_022325, NM_011164, NM_011652, NM_010206, NM_011352, NM_134103, NM_138942, NM_011797, NM_178604, NM_001164046, NM_001136077, NM_009888, NM_019804, NM_180599, NM_008034, NM_022565, NM_011110, NM_021704, NM_172693, NM_009598, NM_177465, N…	339	2469	17854	1.25854	1	0.618609	47.4581
GOTERM_CC_FAT	GO:0031410~cytoplasmic vesicle	16	4.26667	0.0469489	NM_007540, NM_145399, NM_001163530, NM_007873, NM_011164, NM_013469, NM_007976, NM_138942, NM_011773, NM_010261, NM_023653, NM_024283, NM_001048139, NM_024435, NM_001048141, NM_001048142, NM_008117, NM_018790, NM_011032, NM_017478	230	508	12504	1.71229	0.99999	0.721119	46.22
GOTERM_BP_FAT	GO:0042127~regulation of cell proliferation	17	4.53333	0.0469491	NM_007540, NM_001163530, NM_011164, NM_001079908, NM_001079909, NM_009129, NM_021399, NM_010206, NM_138942, NM_008251, NM_022305, NM_023653, NM_001048139, NM_030890, NM_016974, NM_001048141, NM_011492, NM_019441, NM_177354, NM_001048142, NM_010094, NM_010835, NM_007678, NM_001079883	256	538	13588	1.67719	1	0.789635	54.7016
GOTERM_BP_FAT	GO:0000904~cell morphogenesis involved in differentiation	9	2.4	0.0469739	NM_007540, NM_011037, NM_001164767, NM_021399, NM_001122889, NM_031170, NM_010141, NM_001048139, NM_001048141, NM_001048142, NM_021704, NM_009154, NM_011412, NM_001079883	256	212	13588	2.25332	1	0.782228	54.721
GOTERM_BP_FAT	GO:0048812~neuron projection morphogenesis	8	2.13333	0.0484631	NM_007540, NM_001164767, NM_021399, NM_001122889, NM_010141, NM_001048139, NM_001048141, NM_001048142, NM_021704, NM_009154, NM_011412, NM_001079883, NM_008940	256	176	13588	2.41264	1	0.785378	55.8722
GOTERM_BP_FAT	GO:0046677~response to antibiotic	3	0.8	0.0486408	NM_001083901, NM_172603, NM_008767, NM_001042760, NM_133680	256	19	13588	8.38076	1	0.779329	56.0077
GOTERM_BP_FAT	GO:0030901~midbrain development	3	0.8	0.0486408	NM_001079908, NM_001079909, NM_010206, NM_010835, NM_144841	256	19	13588	8.38076	1	0.779329	56.0077
GOTERM_BP_FAT	GO:0048666~neuron development	11	2.93333	0.0490879	NM_194268, NM_007540, NM_001164767, NM_001079908, NM_001079909, NM_010206, NM_021399, NM_001122889, NM_010150, NM_010141, NM_001048139, NM_001048141, NM_001048142, NM_021704, NM_009154, NM_011412, NM_008940, NM_001079883	256	292	13588	1.99952	1	0.775275	56.347
GOTERM_MF_FAT	GO:0043168~anion binding	5	1.33333	0.0492685	NM_177615, NM_001128103, NM_027085, NM_172469, NM_176942	263	70	13288	3.60891	1	0.692923	51.1005
SP_PIR_KEYWORDS	glycogen metabolism	3	0.8	0.0494364	NM_031868, NM_021391, NM_177741	339	19	17854	8.31579	1	0.619507	49.6139
SP_PIR_KEYWORDS	extracellular matrix	9	2.4	0.0502256	NM_029568, NM_007739, NM_015745, NM_033525, NM_008495, NM_009369, NM_001109758, NM_023653, NM_001029836, NM_019397	339	213	17854	2.22535	1	0.60448	50.1766
GOTERM_BP_FAT	GO:0050801~ion homeostasis	11	2.93333	0.0502819	NM_028369, NM_022017, NM_183248, NM_020569, NM_008049, NM_011141, NM_009729, NM_028903, NM_008630, NM_001159850, NM_008913, NM_010607	256	293	13588	1.99269	1	0.776482	57.2409
GOTERM_BP_FAT	GO:0001822~kidney development	6	1.6	0.0509546	NM_007540, NM_011037, NM_001079908, NM_001079909, NM_001048141, NM_033525, NM_010206, NM_001048142, NM_023598, NM_001029836, NM_028116, NM_001048139	256	107	13588	2.97634	1	0.774141	57.7369
GOTERM_BP_FAT	GO:0051270~regulation of cell motion	6	1.6	0.0509546	NM_194268, NM_053214, NM_025846, NM_021704, NM_022305, NM_008262	256	107	13588	2.97634	1	0.774141	57.7369
GOTERM_MF_FAT	GO:0005089~Rho guanyl-nucleotide exchange factor activity	5	1.33333	0.051435	NM_001047159, NM_011652, NM_175291, NM_011878, NM_001159942, NM_019671, NM_028004, NM_001122998, NM_001033253	263	71	13288	3.55808	1	0.690337	52.6548
GOTERM_BP_FAT	GO:0001667~ameboidal cell migration	4	1.06667	0.0520517	NM_010094, NM_008513, NM_021704, NM_023598	256	45	13588	4.71806	1	0.774702	58.5343
GOTERM_MF_FAT	GO:0022836~gated channel activity	11	2.93333	0.0521837	NM_001081194, NM_001110227, NM_027085, NM_172469, NM_010607, NM_152923, NM_080644, NM_134112, NM_001142731, NM_176942, NM_134110, NM_001159850, NM_001013390	263	281	13288	1.97784	1	0.67798	53.1812
GOTERM_MF_FAT	GO:0015300~solute:solute antiporter activity	4	1.06667	0.0524807	NM_001083901, NM_008767, NM_001166067, NM_001042760, NM_009207, NM_133680	263	43	13288	4.69997	1	0.663097	53.3885
UP_SEQ_FEATURE	compositionally biased region:Poly-Ser	14	3.73333	0.0526972	NM_194268, NM_011652, NM_028004, NM_008262, NM_001039939, NM_148932, NM_026585, NM_009770, NM_016974, NM_026846, NM_001013749, NM_010155, NM_001159906, NM_001159905, NM_030708, NM_009207, NM_009773	333	379	16021	1.77719	1	1	59.3578
SP_PIR_KEYWORDS	potassium transport	6	1.6	0.0527067	NM_001110227, NM_144900, NM_028053, NM_001159850, NM_134110, NM_010607, NM_152923	339	107	17854	2.95327	1	0.60281	51.9077
GOTERM_BP_FAT	GO:0031175~neuron projection development	9	2.4	0.0536969	NM_007540, NM_001164767, NM_001079908, NM_001079909, NM_010206, NM_021399, NM_001122889, NM_010141, NM_001048139, NM_001048141, NM_001048142, NM_021704, NM_009154, NM_011412, NM_008940, NM_001079883	256	218	13588	2.1913	1	0.778779	59.7037
GOTERM_CC_FAT	GO:0031982~vesicle	16	4.26667	0.0542304	NM_007540, NM_145399, NM_001163530, NM_007873, NM_011164, NM_013469, NM_007976, NM_138942, NM_011773, NM_010261, NM_023653, NM_024283, NM_001048139, NM_024435, NM_001048141, NM_001048142, NM_008117, NM_018790, NM_011032, NM_017478	230	519	12504	1.676	0.999998	0.736203	51.2857
GOTERM_CC_FAT	GO:0005886~plasma membrane	65	17.3333	0.0544261	NM_010338, NM_207624, NM_008767, NM_001146153, NM_001122889, NM_172469, NM_001042760, NM_031170, NM_147217, NM_144900, NM_017478, NM_145426, NM_139147, NM_172564, NM_011352, NM_134103, NM_022420, NM_010261, NM_023653, NM_010141, NM_001136077, NM_020568, NM_180599, NM_008034, NM_011504, NM_025277, NM_013823, NM_009598, NM_177465, NM_134110, NM_176942, NM_009026, NM_011032, NM_018790, NM_009207, NM…	230	2906	12504	1.21601	0.999998	0.703565	51.4156
GOTERM_MF_FAT	GO:0030695~GTPase regulator activity	13	3.46667	0.0548627	NM_175930, NM_027711, NM_011652, NM_019671, NM_028004, NM_145566, NM_001039692, NM_001047159, NM_175291, NM_177644, NM_029277, NM_011878, NM_001159942, NM_001122998, NM_001033253, NM_028724, NM_001033263, NM_175535	263	361	13288	1.81945	1	0.663531	55.0206
GOTERM_BP_FAT	GO:0046700~heterocycle catabolic process	4	1.06667	0.0549393	NM_172603, NM_138942, NM_025412, NM_172263, NM_001170669	256	46	13588	4.61549	1	0.780148	60.5662
KEGG_PATHWAY	mmu04270:Vascular smooth muscle contraction	6	1.6	0.0556494	NM_025593, NM_011110, NM_009624, NM_009622, NM_031868, NM_012045, NM_001122954	100	120	5738	2.869	0.997254	0.771081	47.2212
GOTERM_BP_FAT	GO:0040012~regulation of locomotion	6	1.6	0.0561312	NM_194268, NM_009129, NM_053214, NM_025846, NM_021704, NM_008262	256	110	13588	2.89517	1	0.781159	61.3772
INTERPRO	IPR001548:Peptidase M2, peptidyl-dipeptidase A	2	0.533333	0.0568211	NM_207624, NM_009598, NM_020626	344	3	17763	34.4244	1	0.943574	58.5285
SMART	SM00109:C1	5	1.33333	0.0579807	NM_138306, NM_001166597, NM_008858, NM_016853, NM_001081336, NM_054046	203	66	9131	3.4076	0.999953	0.863982	51.6401
GOTERM_MF_FAT	GO:0008241~peptidyl-dipeptidase activity	2	0.533333	0.0579968	NM_207624, NM_009598, NM_020626	263	3	13288	33.6831	1	0.668892	57.0871
UP_SEQ_FEATURE	zinc finger region:Phorbol-ester/DAG-type 1	3	0.8	0.0580665	NM_138306, NM_001166597, NM_008858, NM_054046	333	19	16021	7.59649	1	1	63.0239
UP_SEQ_FEATURE	zinc finger region:Phorbol-ester/DAG-type 2	3	0.8	0.0580665	NM_138306, NM_001166597, NM_008858, NM_054046	333	19	16021	7.59649	1	1	63.0239
GOTERM_BP_FAT	GO:0001936~regulation of endothelial cell proliferation	3	0.8	0.0583001	NM_009129, NM_177354, NM_023653	256	21	13588	7.58259	1	0.787892	62.8131
GOTERM_BP_FAT	GO:0045165~cell fate commitment	7	1.86667	0.0587538	NM_194268, NM_011037, NM_001079908, NM_175475, NM_001079909, NM_183248, NM_010206, NM_144841, NM_008262	256	147	13588	2.52753	1	0.784475	63.107
GOTERM_BP_FAT	GO:0019725~cellular homeostasis	12	3.2	0.0588256	NM_028369, NM_011141, NM_009729, NM_008913, NM_010607, NM_022017, NM_020569, NM_183248, NM_008049, NM_028903, NM_008630, NM_001159850, NM_011032	256	343	13588	1.85696	1	0.778907	63.1533
GOTERM_MF_FAT	GO:0003779~actin binding	11	2.93333	0.0596151	NM_198411, NM_001109975, NM_001167861, NM_028071, NM_011072, NM_029711, NM_001167860, NM_053214, NM_172564, NM_023735, NM_021883, NM_018790	263	288	13288	1.92976	1	0.664333	58.1193
GOTERM_MF_FAT	GO:0060589~nucleoside-triphosphatase regulator activity	13	3.46667	0.0596715	NM_175930, NM_027711, NM_011652, NM_019671, NM_028004, NM_145566, NM_001039692, NM_001047159, NM_175291, NM_177644, NM_029277, NM_011878, NM_001159942, NM_001122998, NM_001033253, NM_028724, NM_001033263, NM_175535	263	367	13288	1.7897	1	0.650298	58.1548
GOTERM_BP_FAT	GO:0015672~monovalent inorganic cation transport	11	2.93333	0.0600354	NM_001081194, NM_001110227, NM_009729, NM_010607, NM_152923, NM_134112, NM_144900, NM_001142731, NM_028053, NM_134110, NM_001159850, NM_011510, NM_001013390	256	303	13588	1.92693	1	0.780006	63.9256
GOTERM_BP_FAT	GO:0008285~negative regulation of cell proliferation	9	2.4	0.0605789	NM_007540, NM_021399, NM_022305, NM_023653, NM_001048139, NM_177354, NM_011492, NM_001048141, NM_001048142, NM_010094, NM_010835, NM_001079883, NM_007678	256	224	13588	2.1326	1	0.777304	64.2676
UP_SEQ_FEATURE	region of interest:Necessary for interaction with PNN	2	0.533333	0.0608927	NM_010664, NM_031170	333	3	16021	32.0741	1	0.999999	64.8264
UP_SEQ_FEATURE	region of interest:Interaction with PPP1R15A	2	0.533333	0.0608927	NM_009736, NM_001171739, NM_021391	333	3	16021	32.0741	1	0.999999	64.8264
UP_SEQ_FEATURE	DNA-binding region:CUT	2	0.533333	0.0608927	NM_194268, NM_008262	333	3	16021	32.0741	1	0.999999	64.8264
SP_PIR_KEYWORDS	egf-like domain	9	2.4	0.0610348	NM_011582, NM_033525, NM_008513, NM_177465, NM_001109758, NM_011412, NM_011436, NM_001029836, NM_133930, NM_019397	339	222	17854	2.13514	1	0.639486	57.3197
SP_PIR_KEYWORDS	glycoprotein	81	21.6	0.0622285	NM_011582, NM_153540, NM_010338, NM_029935, NM_001079908, NM_001079909, NM_207624, NM_001122889, NM_001109758, NM_031170, NM_012045, NM_147217, NM_001083901, NM_027402, NM_026505, NM_175347, NM_011436, NM_145426, NM_022325, NM_010206, NM_011352, NM_134103, NM_138942, NM_011797, NM_022420, NM_020626, NM_023653, NM_010141, NM_001136077, NM_009888, NM_019804, NM_180599, NM_029568, NM_008034, NM_0011…	339	3600	17854	1.185	1	0.628895	58.0474
GOTERM_BP_FAT	GO:0015850~organic alcohol transport	3	0.8	0.0633575	NM_001083901, NM_020569, NM_008767, NM_001042760, NM_133680	256	22	13588	7.23793	1	0.787003	65.9688
GOTERM_CC_FAT	GO:0034707~chloride channel complex	4	1.06667	0.0634092	NM_001128103, NM_027085, NM_172469, NM_176942	230	50	12504	4.34922	1	0.728751	57.0441
KEGG_PATHWAY	mmu00601:Glycosphingolipid biosynthesis	3	0.8	0.0636077	NM_019804, NM_175383, NM_022305	100	24	5738	7.1725	0.998851	0.741755	51.9782
SP_PIR_KEYWORDS	chloride channel	4	1.06667	0.0687187	NM_001128103, NM_027085, NM_172469, NM_176942	339	50	17854	4.21333	1	0.649534	61.8073
PIR_SUPERFAMILY	PIRSF005879:CCAAT/enhancer-binding protein	2	0.533333	0.0689514	NM_007678, NM_007679	145	4	8136	28.0552	0.999998	0.998444	58.5558
PIR_SUPERFAMILY	PIRSF038691:retinoic acid-induced G protein-coupled receptors	2	0.533333	0.0689514	NM_147217, NM_022420, NM_001110338	145	4	8136	28.0552	0.999998	0.998444	58.5558
PIR_SUPERFAMILY	PIRSF005698:interleukin-1 receptor type I	2	0.533333	0.0689514	NM_001123382, NM_134103, NM_008362	145	4	8136	28.0552	0.999998	0.998444	58.5558
PIR_SUPERFAMILY	PIRSF005879:CCAAT/enhancer-binding	2	0.533333	0.0689514	NM_007678, NM_007679	145	4	8136	28.0552	0.999998	0.998444	58.5558
UP_SEQ_FEATURE	domain:EGF-like 1	6	1.6	0.0694454	NM_011582, NM_033525, NM_008513, NM_011412, NM_001029836, NM_133930, NM_019397	333	106	16021	2.72327	1	0.999999	69.7912
GOTERM_MF_FAT	GO:0004672~protein kinase activity	18	4.8	0.069461	NM_001081194, NM_027123, NM_011652, NM_001079908, NM_001079909, NM_010206, NM_028291, NM_001122889, NM_001024624, NM_028004, NM_172632, NM_172928, NM_023653, NM_183152, NM_010141, NM_027418, NM_011492, NM_018883, NM_025593, NM_008858, NM_054103, NM_015806, NM_009773	263	583	13288	1.55994	1	0.693904	63.9181
UP_SEQ_FEATURE	lipid moiety-binding region:S-farnesyl cysteine	4	1.06667	0.0697056	NM_001159662, NM_025846, NM_029182, NM_153089, NM_009026	333	46	16021	4.18357	1	0.999995	69.9314
GOTERM_BP_FAT	GO:0009266~response to temperature stimulus	4	1.06667	0.0704834	NM_028903, NM_016853, NM_010150, NM_016753	256	51	13588	4.16299	1	0.816976	69.9906
GOTERM_BP_FAT	GO:0015698~inorganic anion transport	5	1.33333	0.0706747	NM_027085, NM_172469, NM_176942, NM_023653, NM_009207	256	83	13588	3.19748	1	0.812693	70.0922
INTERPRO	IPR008957:Fibronectin, type III-like fold	8	2.13333	0.0711973	NM_010797, NM_001164767, NM_011652, NM_018827, NM_027402, NM_001122889, NM_028004, NM_177465, NM_011436, NM_010141, NM_183151	344	187	17763	2.20905	1	0.966213	67.0856
INTERPRO	IPR008160:Collagen triple helix repeat	5	1.33333	0.0716278	NM_007739, NM_009936, NM_207233, NM_028903, NM_153155	344	81	17763	3.18745	1	0.959069	67.3144
INTERPRO	IPR002290:Serine/threonine protein kinase	10	2.66667	0.0725807	NM_011652, NM_027418, NM_011492, NM_018883, NM_008858, NM_001024624, NM_028004, NM_172632, NM_172928, NM_054103, NM_183152, NM_015806	344	265	17763	1.94855	1	0.952614	67.8155
UP_SEQ_FEATURE	short sequence motif:Cell attachment site	5	1.33333	0.0729183	NM_011582, NM_029568, NM_015744, NM_011352, NM_009369, NM_001136077	333	76	16021	3.1652	1	0.999989	71.6125
GOTERM_BP_FAT	GO:0033209~tumor necrosis factor-mediated signaling pathway	2	0.533333	0.0729873	NM_010664, NM_031170	256	4	13588	26.5391	1	0.818047	71.2945
GOTERM_BP_FAT	GO:0050961~detection of temperature stimulus involved in sensory perception	2	0.533333	0.0729873	NM_010150, NM_016753	256	4	13588	26.5391	1	0.818047	71.2945
GOTERM_BP_FAT	GO:0050965~detection of temperature stimulus involved in sensory perception of pain	2	0.533333	0.0729873	NM_010150, NM_016753	256	4	13588	26.5391	1	0.818047	71.2945
SP_PIR_KEYWORDS	potassium	6	1.6	0.0736819	NM_001110227, NM_144900, NM_028053, NM_001159850, NM_134110, NM_010607, NM_152923	339	118	17854	2.67797	1	0.659787	64.4692
SP_PIR_KEYWORDS	cytoplasmic vesicle	9	2.4	0.0746147	NM_145429, NM_145399, NM_024435, NM_138942, NM_011773, NM_010261, NM_024283, NM_018790, NM_017478	339	232	17854	2.0431	1	0.648961	64.9499
GOTERM_MF_FAT	GO:0005083~small GTPase regulator activity	9	2.4	0.0746938	NM_175930, NM_027711, NM_011652, NM_019671, NM_028004, NM_145566, NM_001047159, NM_175291, NM_011878, NM_001159942, NM_001122998, NM_001033253, NM_001033263	263	223	13288	2.03911	1	0.707999	66.6873
INTERPRO	IPR001360:Glycoside hydrolase, family 1	2	0.533333	0.0750368	NM_001081078, NM_013823	344	4	17763	25.8183	1	0.949277	69.0744
INTERPRO	IPR016468:CCAAT/enhancer-binding	2	0.533333	0.0750368	NM_007678, NM_007679	344	4	17763	25.8183	1	0.949277	69.0744
GOTERM_MF_FAT	GO:0003945~N-acetyllactosamine synthase activity	2	0.533333	0.0765745	NM_019804, NM_022305	263	4	13288	25.2624	1	0.704681	67.6333
GOTERM_BP_FAT	GO:0010038~response to metal ion	4	1.06667	0.077197	NM_009287, NM_001081078, NM_008630, NM_015829	256	53	13588	4.0059	1	0.830969	73.3674
INTERPRO	IPR003577:Ras small GTPase, Ras type	3	0.8	0.0776657	NM_025846, NM_029182, NM_009026	344	24	17763	6.45458	1	0.946471	70.3708
INTERPRO	IPR003961:Fibronectin, type III	8	2.13333	0.0777484	NM_010797, NM_001164767, NM_011652, NM_018827, NM_027402, NM_001122889, NM_028004, NM_177465, NM_011436, NM_010141, NM_183151	344	191	17763	2.16279	1	0.938224	70.4107
GOTERM_BP_FAT	GO:0030030~cell projection organization	11	2.93333	0.0785952	NM_194268, NM_007540, NM_001164767, NM_001079908, NM_001079909, NM_010206, NM_021399, NM_001122889, NM_008262, NM_010141, NM_001048139, NM_001048141, NM_001048142, NM_021704, NM_009154, NM_011412, NM_008940, NM_001079883	256	319	13588	1.83028	1	0.831854	74.0242
INTERPRO	IPR002219:Protein kinase C, phorbol ester/diacylglycerol binding	4	1.06667	0.0789786	NM_138306, NM_001166597, NM_016853, NM_001081336, NM_054046	344	52	17763	3.97205	1	0.932484	70.999
INTERPRO	IPR013032:EGF-like region, conserved site	11	2.93333	0.0792013	NM_011582, NM_008513, NM_001122889, NM_001109758, NM_010141, NM_019397, NM_033525, NM_177465, NM_011412, NM_011436, NM_033042, NM_133930, NM_001029836	344	310	17763	1.83227	1	0.924259	71.1044
SP_PIR_KEYWORDS	Immunoglobulin domain	14	3.73333	0.0799301	NM_001164767, NM_011652, NM_001079908, NM_001042779, NM_018827, NM_001079909, NM_010206, NM_001123382, NM_011352, NM_134103, NM_028004, NM_001109758, NM_018741, NM_008362, NM_180599, NM_001013758, NM_133733, NM_009153, NM_001013390, NM_145426	339	443	17854	1.66441	1	0.660283	67.576
GOTERM_MF_FAT	GO:0017048~Rho GTPase binding	3	0.8	0.0804731	NM_198411, NM_011072, NM_175291	263	24	13288	6.31559	1	0.711096	69.5154
GOTERM_BP_FAT	GO:0006163~purine nucleotide metabolic process	7	1.86667	0.0810749	NM_026482, NM_009624, NM_009622, NM_009729, NM_144900, NM_172263, NM_001170669, NM_007421	256	160	13588	2.32217	1	0.836883	75.1518
GOTERM_BP_FAT	GO:0048878~chemical homeostasis	12	3.2	0.0833802	NM_028369, NM_138942, NM_011141, NM_009729, NM_008913, NM_010607, NM_022017, NM_020569, NM_183248, NM_008049, NM_028903, NM_008630, NM_001159850	256	365	13588	1.74503	1	0.841002	76.1587
GOTERM_BP_FAT	GO:0016477~cell migration	9	2.4	0.0838456	NM_001164767, NM_009129, NM_010094, NM_138942, NM_008513, NM_021704, NM_022305, NM_023653, NM_023598	256	240	13588	1.99043	1	0.838296	76.3572
GOTERM_MF_FAT	GO:0030955~potassium ion binding	6	1.6	0.0840063	NM_001110227, NM_144900, NM_028053, NM_001159850, NM_134110, NM_010607, NM_152923	263	118	13288	2.56905	1	0.715422	71.1327
GOTERM_BP_FAT	GO:0051495~positive regulation of cytoskeleton organization	3	0.8	0.0849375	NM_001109975, NM_029711, NM_023653	256	26	13588	6.1244	1	0.837916	76.817
GOTERM_MF_FAT	GO:0005096~GTPase activator activity	8	2.13333	0.0860894	NM_027711, NM_029277, NM_177644, NM_011878, NM_001122998, NM_028724, NM_001033263, NM_145566, NM_001039692, NM_175535	263	192	13288	2.1052	1	0.713226	72.0484
GOTERM_BP_FAT	GO:0044087~regulation of cellular component biogenesis	5	1.33333	0.0862925	NM_001109975, NM_011072, NM_029711, NM_023735, NM_023653	256	89	13588	2.98192	1	0.838493	77.3759
GOTERM_BP_FAT	GO:0007409~axonogenesis	7	1.86667	0.0868164	NM_007540, NM_001164767, NM_001048141, NM_001048142, NM_021399, NM_021704, NM_001122889, NM_009154, NM_011412, NM_001079883, NM_010141, NM_001048139	256	163	13588	2.27943	1	0.836114	77.5886
GOTERM_BP_FAT	GO:0007389~pattern specification process	10	2.66667	0.0875098	NM_011652, NM_175475, NM_183248, NM_025312, NM_010094, NM_008513, NM_021704, NM_028004, NM_009154, NM_144841, NM_018790	256	284	13588	1.86895	1	0.834374	77.8672
INTERPRO	IPR001660:Sterile alpha motif SAM	5	1.33333	0.0878271	NM_009287, NM_001122889, NM_001115154, NM_177271, NM_001081336, NM_010141	344	87	17763	2.96762	1	0.936058	74.9197
UP_SEQ_FEATURE	propeptide:Removed in mature form	9	2.4	0.0878453	NM_008034, NM_025277, NM_011352, NM_025846, NM_008150, NM_029182, NM_009026, NM_011436, NM_008806	333	220	16021	1.96818	1	0.999997	78.3287
UP_SEQ_FEATURE	topological domain:Lumenal	14	3.73333	0.0894448	NM_029935, NM_009729, NM_175383, NM_022305, NM_010162, NM_026355, NM_008548, NM_019804, NM_022565, NM_172693, NM_028386, NM_144900, NM_028053, NM_145550	333	414	16021	1.62695	1	0.999993	78.9522
GOTERM_BP_FAT	GO:0010811~positive regulation of cell-substrate adhesion	3	0.8	0.0906364	NM_007739, NM_033525, NM_001029836, NM_019397	256	27	13588	5.89757	1	0.841104	79.0836
UP_SEQ_FEATURE	compositionally biased region:Poly-Pro	12	3.2	0.0911176	NM_194268, NM_138306, NM_001037764, NM_148932, NM_030890, NM_009021, NM_001167861, NM_001166597, NM_001167860, NM_016974, NM_001013749, NM_010155, NM_170673, NM_028724, NM_007678	333	336	16021	1.71825	1	0.999985	79.5861
GOTERM_BP_FAT	GO:0032271~regulation of protein polymerization	4	1.06667	0.0914226	NM_011072, NM_029711, NM_023735, NM_023653	256	57	13588	3.72478	1	0.839718	79.3794
INTERPRO	IPR002946:Intracellular chloride channel	2	0.533333	0.0929017	NM_027085, NM_172469	344	5	17763	20.6547	1	0.938893	76.9389
INTERPRO	IPR009263:SERTA	2	0.533333	0.0929017	NM_001038625, NM_198247, NM_021372	344	5	17763	20.6547	1	0.938893	76.9389
KEGG_PATHWAY	mmu04062:Chemokine signaling pathway	7	1.86667	0.0935858	NM_145429, NM_025277, NM_009624, NM_011878, NM_021704, NM_009622, NM_001122998, NM_001164046	100	182	5738	2.20692	0.99996	0.814885	66.6021
KEGG_PATHWAY	mmu00250:Alanine, aspartate and glutamate metabolism	3	0.8	0.0938692	NM_023113, NM_027442, NM_007421	100	30	5738	5.738	0.999961	0.765526	66.7184
GOTERM_BP_FAT	GO:0010035~response to inorganic substance	5	1.33333	0.0946791	NM_020569, NM_009287, NM_001081078, NM_008630, NM_015829	256	92	13588	2.88468	1	0.846449	80.5633
GOTERM_BP_FAT	GO:0030334~regulation of cell migration	5	1.33333	0.0946791	NM_194268, NM_053214, NM_025846, NM_021704, NM_008262	256	92	13588	2.88468	1	0.846449	80.5633
GOTERM_BP_FAT	GO:0001656~metanephros development	4	1.06667	0.0951381	NM_007540, NM_011037, NM_001079908, NM_001079909, NM_001048141, NM_033525, NM_010206, NM_001048142, NM_001029836, NM_001048139	256	58	13588	3.66056	1	0.844041	80.725
GOTERM_CC_FAT	GO:0005578~proteinaceous extracellular matrix	10	2.66667	0.0961424	NM_029568, NM_007739, NM_015745, NM_033525, NM_008495, NM_008150, NM_009369, NM_001109758, NM_023653, NM_001029836, NM_019397	230	297	12504	1.83048	1	0.844075	72.8521
GOTERM_BP_FAT	GO:0007259~JAK-STAT cascade	3	0.8	0.0964441	NM_030890, NM_001163530, NM_011164, NM_019441	256	28	13588	5.68694	1	0.84436	81.178
GOTERM_BP_FAT	GO:0031110~regulation of microtubule polymerization or depolymerization	3	0.8	0.0964441	NM_010797, NM_023653, NM_008633, NM_183151	256	28	13588	5.68694	1	0.84436	81.178
SMART	SM00173:RAS	3	0.8	0.097855	NM_025846, NM_029182, NM_009026	203	24	9131	5.62254	1	0.94309	71.4228
GOTERM_CC_FAT	GO:0009925~basal plasma membrane	3	0.8	0.0982289	NM_030890, NM_019441, NM_023653	230	29	12504	5.62399	1	0.828829	73.6495
INTERPRO	IPR006210:EGF-like	8	2.13333	0.099219	NM_011582, NM_033525, NM_008513, NM_177465, NM_001109758, NM_011412, NM_001029836, NM_133930, NM_019397	344	203	17763	2.03494	1	0.943621	79.2406
GOTERM_BP_FAT	GO:0019318~hexose metabolic process	7	1.86667	0.0992697	NM_029935, NM_011937, NM_031868, NM_021391, NM_022305, NM_008262, NM_177741	256	169	13588	2.1985	1	0.849343	82.1243
UP_SEQ_FEATURE	domain:SERTA	2	0.533333	0.0994196	NM_001038625, NM_198247, NM_021372	333	5	16021	19.2444	1	0.999988	82.4755
INTERPRO	IPR001881:EGF-like calcium-binding	5	1.33333	0.0995241	NM_011582, NM_033525, NM_011412, NM_001029836, NM_133930, NM_019397	344	91	17763	2.83718	1	0.937589	79.3462
