# Supplementary material for: Integrative Transcriptome Profiling of Cognitive Aging and Its Preservation through Ser/Thr Protein Phosphatase Regulation
Source: PLoS One. 2015 Jun 23;10(6):e0130891. doi: 10.1371/journal.pone.0130891 (PMC4478024; doi:10.1371/journal.pone.0130891)
Supplement: S18 Table — (XLSX) [file pone.0130891.s024.xlsx]

## Sheet: S18
S18 Table. DAVID analysis of genes significantly enriched in aged SH over aged EE
Category	Term	Count	%	P-value	Genes	List Total	Pop Hits	Pop Total	Fold Enrichment	Bonferroni	Benjamini	FDR
INTERPRO	IPR015492:Protocadherin gamma	13	3.25815	2.95545e-19	NM_033581, NM_033590, NM_033591, NM_033582, NM_033592, NM_033593, NM_033580, NM_033584, NM_033575, NM_033594, NM_033574, NM_033595, NM_033583, NM_033586, NM_033585, NM_033588, NM_033579, NM_033578, NM_033587, NM_033577, NM_033589, NM_033576	356	14	17763	46.3321	2.02744e-16	2.02744e-16	4.44494e-16
INTERPRO	IPR013164:Cadherin, N-terminal	13	3.25815	1.60204e-10	NM_033581, NM_033590, NM_033591, NM_033582, NM_033592, NM_033593, NM_033580, NM_033584, NM_033575, NM_033594, NM_033574, NM_033595, NM_033583, NM_033586, NM_033585, NM_033588, NM_033579, NM_033578, NM_033587, NM_033577, NM_033589, NM_033576	356	49	17763	13.2377	1.099e-07	5.49498e-08	2.40943e-07
GOTERM_BP_FAT	GO:0007156~homophilic cell adhesion	16	4.01003	8.94257e-09	NM_001142760, NM_001142746, NM_033590, NM_033591, NM_033592, NM_033593, NM_033594, NM_033584, NM_033583, NM_033595, NM_001025600, NM_033586, NM_033585, NM_033588, NM_033587, NM_033589, NM_207676, NM_207675, NM_033581, NM_033582, NM_033580, NM_033575, NM_033574, NM_033579, NM_033578, NM_033577, NM_018770, NM_033576, NM_007882	268	117	13588	6.93354	1.34406e-05	1.34406e-05	1.4862e-05
SP_PIR_KEYWORDS	cell adhesion	29	7.26817	1.00914e-08	NM_198029, NM_001142760, NM_001164519, NM_010917, NM_001142746, NM_033590, NM_033591, NM_033592, NM_033593, NM_033584, NM_033594, NM_033583, NM_033595, NM_033586, NM_001025600, NM_033585, NM_033588, NM_007733, NM_033587, NM_033589, NM_011607, NM_001025192, NM_146007, NM_009851, NM_001039151, NM_001159558, NM_001159557, NM_178702, NM_001159556, NM_001159555, NM_007643, NM_207676, NM_033581, NM_207…	377	380	17854	3.61417	3.07788e-06	3.07788e-06	1.35192e-05
INTERPRO	IPR002126:Cadherin	15	3.7594	1.52461e-08	NM_001142760, NM_001142746, NM_033590, NM_033591, NM_033592, NM_033593, NM_033594, NM_033584, NM_033583, NM_033595, NM_033586, NM_033585, NM_033588, NM_033587, NM_033589, NM_033581, NM_033582, NM_033580, NM_033575, NM_033574, NM_033579, NM_033578, NM_033577, NM_033576, NM_007882	356	102	17763	7.33766	1.04588e-05	3.48627e-06	2.29299e-05
SP_PIR_KEYWORDS	cell membrane	72	18.0451	1.91337e-08	NM_011011, NM_019945, NM_009846, NM_008903, NM_030696, NM_001136063, NM_001142746, NM_033590, NM_175495, NM_020014, NM_008247, NM_033591, NM_008285, NM_033592, NM_172612, NM_033593, NM_033584, NM_033594, NM_033595, NM_033583, NM_172119, NM_001025600, NM_033586, NM_033585, NM_033588, NM_001081147, NM_033587, NM_177375, NM_033589, NM_019799, NM_016900, NM_008473, NM_177775, NM_009216, NM_008066, NM…	377	1713	17854	1.99053	5.83576e-06	2.91789e-06	2.56329e-05
SMART	SM00112:CA	15	3.7594	5.89338e-08	NM_001142760, NM_001142746, NM_033590, NM_033591, NM_033592, NM_033593, NM_033594, NM_033584, NM_033583, NM_033595, NM_033586, NM_033585, NM_033588, NM_033587, NM_033589, NM_033581, NM_033582, NM_033580, NM_033575, NM_033574, NM_033579, NM_033578, NM_033577, NM_033576, NM_007882	207	102	9131	6.48693	9.3115e-06	9.3115e-06	7.10089e-05
GOTERM_BP_FAT	GO:0007155~cell adhesion	33	8.27068	5.90605e-08	NM_009846, NM_001164519, NM_001142746, NM_033590, NM_009707, NM_033591, NM_033592, NM_033593, NM_033584, NM_033594, NM_033595, NM_033583, NM_001025600, NM_033586, NM_033585, NM_033588, NM_033587, NM_033589, NM_146007, NM_009851, NM_001159558, NM_001159557, NM_178702, NM_001159556, NM_001159555, NM_207676, NM_207675, NM_033581, NM_033582, NM_033580, NM_033575, NM_033574, NM_033579, NM_033578, NM_0…	268	561	13588	2.98244	8.8764e-05	4.4383e-05	9.81549e-05
GOTERM_BP_FAT	GO:0022610~biological adhesion	33	8.27068	6.15633e-08	NM_009846, NM_001164519, NM_001142746, NM_033590, NM_009707, NM_033591, NM_033592, NM_033593, NM_033584, NM_033594, NM_033595, NM_033583, NM_001025600, NM_033586, NM_033585, NM_033588, NM_033587, NM_033589, NM_146007, NM_009851, NM_001159558, NM_001159557, NM_178702, NM_001159556, NM_001159555, NM_207676, NM_207675, NM_033581, NM_033582, NM_033580, NM_033575, NM_033574, NM_033579, NM_033578, NM_0…	268	562	13588	2.97713	9.25253e-05	3.08427e-05	0.000102314
GOTERM_CC_FAT	GO:0005886~plasma membrane	100	25.0627	3.57637e-07	NM_011011, NM_009846, NM_001164519, NM_008903, NM_001142746, NM_033590, NM_175495, NM_033591, NM_008285, NM_033592, NM_033593, NM_033594, NM_033584, NM_033595, NM_033583, NM_001025600, NM_033586, NM_011867, NM_033585, NM_033588, NM_001081147, NM_033587, NM_177375, NM_033589, NM_019799, NM_008473, NM_146007, NM_009851, NM_009216, NM_009783, NM_008066, NM_022427, NM_021492, NM_008067, NM_001159558,…	271	2906	12504	1.58776	8.15379e-05	8.15379e-05	0.000457865
GOTERM_BP_FAT	GO:0016337~cell-cell adhesion	18	4.51128	4.23706e-06	NM_009846, NM_001142760, NM_001164519, NM_001142746, NM_033590, NM_033591, NM_033592, NM_033593, NM_033594, NM_033584, NM_033583, NM_033595, NM_001025600, NM_033586, NM_033585, NM_033588, NM_033587, NM_033589, NM_207676, NM_207675, NM_033581, NM_033582, NM_033580, NM_033575, NM_033574, NM_033579, NM_033578, NM_033577, NM_018770, NM_033576, NM_007882	268	236	13588	3.86706	0.00634807	0.00159081	0.00704149
KEGG_PATHWAY	mmu04080:Neuroactive ligand-receptor interaction	18	4.51128	4.3716e-06	NM_009325, NM_011011, NM_009216, NM_008066, NM_001104529, NM_008067, NM_145440, NM_033321, NM_022320, NM_009511, NM_008285, NM_018766, NM_009218, NM_010252, NM_013696, NM_001081147, NM_011196, NM_008315, NM_008314	107	260	5738	3.71258	0.000493869	0.000493869	0.00496353
GOTERM_MF_FAT	GO:0005509~calcium ion binding	38	9.52381	4.41465e-06	NM_001142746, NM_033590, NM_033591, NM_033592, NM_033593, NM_033584, NM_033594, NM_033595, NM_033583, NM_033586, NM_033585, NM_033588, NM_146206, NM_033587, NM_010860, NM_033589, NM_009783, NM_019686, NM_001166463, NM_033581, NM_033582, NM_019681, NM_033580, NM_001166466, NM_033575, NM_033574, NM_033579, NM_033578, NM_033577, NM_033576, NM_009262, NM_001142760, NM_178617, NM_183191, NM_010917, NM…	266	840	13288	2.25986	0.00183481	0.00183481	0.00619254
SP_PIR_KEYWORDS	membrane	155	38.8471	1.74299e-05	NM_011011, NM_009846, NM_023230, NM_001142746, NM_175495, NM_033594, NM_033595, NM_001025600, NM_026209, NM_011867, NM_146206, NM_019799, NM_008473, NM_009851, NM_009216, NM_021492, NM_022427, NM_008066, NM_001159558, NM_008067, NM_001159557, NM_001008700, NM_001159556, NM_001159555, NM_022320, NM_172456, NM_011856, NM_011858, NM_001081208, NM_009208, NM_009824, NM_026719, NM_009325, NM_172485, N…	377	5507	17854	1.33294	0.00530206	0.00177048	0.0233478
SP_PIR_KEYWORDS	calcium	33	8.27068	8.11334e-05	NM_001142760, NM_178617, NM_010917, NM_183191, NM_001142746, NM_033590, NM_033591, NM_033592, NM_033593, NM_033584, NM_033594, NM_028186, NM_033583, NM_033595, NM_033586, NM_033585, NM_033588, NM_146206, NM_033587, NM_033589, NM_021450, NM_016677, NM_011700, NM_009783, NM_175462, NM_019686, NM_181395, NM_012035, NM_001164325, NM_001112813, NM_033581, NM_033582, NM_019681, NM_033580, NM_007586, NM…	377	731	17854	2.13792	0.024443	0.00616757	0.108637
SP_PIR_KEYWORDS	glycoprotein	107	26.817	0.000102691	NM_029626, NM_011011, NM_009846, NM_172653, NM_010216, NM_008903, NM_001142746, NM_008285, NM_001025600, NM_172053, NM_001081147, NM_175414, NM_019799, NM_010720, NM_146007, NM_009851, NM_009216, NM_008066, NM_022427, NM_001159558, NM_008067, NM_001159557, NM_001008700, NM_001159556, NM_022320, NM_001159555, NM_145142, NM_001166463, NM_010109, NM_133224, NM_146100, NM_009511, NM_001166466, NM_001…	377	3600	17854	1.40759	0.030837	0.00624491	0.137485
GOTERM_BP_FAT	GO:0006811~ion transport	30	7.5188	0.000159626	NM_015730, NM_172653, NM_030696, NM_011867, NM_001025438, NM_146206, NM_017391, NM_178877, NM_019799, NM_021450, NM_001025439, NM_011196, NM_134118, NM_009783, NM_015747, NM_008066, NM_175462, NM_008067, NM_001160139, NM_009135, NM_019687, NM_023813, NM_033321, NM_012035, NM_133224, NM_027179, NM_001112813, NM_001164325, NM_026536, NM_022007, NM_022004, NM_177084, NM_010252, NM_053248, NM_023872,…	268	712	13588	2.1363	0.213323	0.0468542	0.264958
SP_PIR_KEYWORDS	extracellular matrix	15	3.7594	0.000176976	NM_015734, NM_009524, NM_181395, NM_001166463, NM_010917, NM_001167923, NM_001166466, NM_172053, NM_007733, NM_008485, NM_011607, NM_007833, NM_011594, NM_009262, NM_009933, NM_021604, NM_146007	377	213	17854	3.33508	0.0525512	0.00895672	0.236829
SP_PIR_KEYWORDS	G protein-coupled receptor	8	2.00501	0.000185617	NM_009325, NM_011011, NM_009218, NM_009216, NM_013696, NM_008315, NM_011196, NM_008314	377	57	17854	6.64675	0.0550453	0.00805571	0.248379
KEGG_PATHWAY	mmu04020:Calcium signaling pathway	13	3.25815	0.000185634	NM_009325, NM_009783, NM_023813, NM_033321, NM_001112813, NM_008285, NM_008874, NM_018766, NM_001164200, NM_011100, NM_001025438, NM_013696, NM_001081147, NM_001164199, NM_001164198, NM_001025439, NM_011196, NM_008315, NM_008314	107	191	5738	3.64995	0.02076	0.0104345	0.210571
GOTERM_CC_FAT	GO:0005578~proteinaceous extracellular matrix	18	4.51128	0.000250408	NM_001014424, NM_015734, NM_016697, NM_001014422, NM_001014423, NM_009524, NM_001166463, NM_020330, NM_010917, NM_178790, NM_001167923, NM_001166466, NM_172053, NM_007733, NM_011607, NM_008485, NM_007833, NM_011594, NM_009262, NM_001081127, NM_009933, NM_021604, NM_001014399, NM_146007	271	297	12504	2.79638	0.0555006	0.0281464	0.320113
SP_PIR_KEYWORDS	lipoprotein	27	6.76692	0.000330433	NM_011011, NM_009846, NM_001164640, NM_009524, NM_029419, NM_001136063, NM_020014, NM_008285, NM_172612, NM_028186, NM_011267, NM_011100, NM_177375, NM_010742, NM_001025192, NM_016677, NM_011196, NM_009216, NM_001159558, NM_016697, NM_001159557, NM_001159556, NM_207654, NM_001159555, NM_010260, NM_007643, NM_177708, NM_010109, NM_008083, NM_019681, NM_001164200, NM_018766, NM_010252, NM_001164199…	377	589	17854	2.17091	0.0958851	0.0125208	0.441766
GOTERM_MF_FAT	GO:0030594~neurotransmitter receptor activity	9	2.25564	0.000337434	NM_198192, NM_009218, NM_009216, NM_008066, NM_008067, NM_010252, NM_015730, NM_008315, NM_018766	266	87	13288	5.16775	0.130986	0.067791	0.472302
GOTERM_MF_FAT	GO:0042165~neurotransmitter binding	9	2.25564	0.000337434	NM_198192, NM_009218, NM_009216, NM_008066, NM_008067, NM_010252, NM_015730, NM_008315, NM_018766	266	87	13288	5.16775	0.130986	0.067791	0.472302
GOTERM_CC_FAT	GO:0031012~extracellular matrix	18	4.51128	0.000395384	NM_001014424, NM_015734, NM_016697, NM_001014422, NM_001014423, NM_009524, NM_001166463, NM_020330, NM_010917, NM_178790, NM_001167923, NM_001166466, NM_172053, NM_007733, NM_011607, NM_008485, NM_007833, NM_011594, NM_009262, NM_001081127, NM_009933, NM_021604, NM_001014399, NM_146007	271	309	12504	2.68778	0.08622	0.029608	0.505013
UP_SEQ_FEATURE	glycosylation site:N-linked (GlcNAc...)	103	25.8145	0.000709314	NM_029626, NM_011011, NM_009846, NM_172653, NM_010216, NM_008903, NM_001142746, NM_008285, NM_001025600, NM_172053, NM_001081147, NM_175414, NM_019799, NM_010720, NM_146007, NM_009851, NM_009216, NM_008066, NM_022427, NM_001159558, NM_008067, NM_001159557, NM_001008700, NM_001159556, NM_022320, NM_001159555, NM_145142, NM_010109, NM_133224, NM_009511, NM_001164792, NM_011856, NM_011858, NM_177084…	356	3444	16021	1.3459	0.530979	0.530979	1.12399
KEGG_PATHWAY	mmu04512:ECM-receptor interaction	8	2.00501	0.000789192	NM_015734, NM_001039151, NM_001159558, NM_001159557, NM_001159556, NM_001159555, NM_007643, NM_001039150, NM_011607, NM_008485, NM_009933, NM_021604, NM_146007, NM_009851	107	83	5738	5.16879	0.0853501	0.0293001	0.89242
UP_SEQ_FEATURE	glycosylation site:O-linked (GalNAc...); partial	3	0.75188	0.00144735	NM_009846, NM_010917, NM_010052	356	3	16021	45.0028	0.786782	0.538245	2.28092
SP_PIR_KEYWORDS	palmitate	13	3.25815	0.00145546	NM_011011, NM_009216, NM_001159558, NM_001159557, NM_001159556, NM_001159555, NM_007643, NM_009524, NM_008083, NM_008285, NM_018766, NM_011267, NM_010252, NM_001025192, NM_011196, NM_008315, NM_009208	377	206	17854	2.98862	0.358688	0.0481614	1.93234
GOTERM_MF_FAT	GO:0043167~ion binding	102	25.5639	0.00165925	NM_172653, NM_001142746, NM_033590, NM_033591, NM_033592, NM_033593, NM_033594, NM_033584, NM_033595, NM_033583, NM_033586, NM_011867, NM_033585, NM_172053, NM_146206, NM_033588, NM_010860, NM_033587, NM_033589, NM_172151, NM_009783, NM_001172136, NM_008066, NM_008067, NM_001166463, NM_133224, NM_172456, NM_033581, NM_033582, NM_001166466, NM_033580, NM_033575, NM_033574, NM_177084, NM_033579, NM…	266	3934	13288	1.29522	0.498835	0.205683	2.30254
UP_SEQ_FEATURE	topological domain:Extracellular	69	17.2932	0.00184515	NM_011011, NM_011627, NM_008903, NM_030696, NM_001142746, NM_008247, NM_175495, NM_008285, NM_172119, NM_001025600, NM_011867, NM_146206, NM_001081147, NM_175414, NM_019799, NM_021099, NM_009851, NM_009216, NM_008066, NM_001104529, NM_022427, NM_028841, NM_001159558, NM_001081051, NM_008067, NM_001159557, NM_001008700, NM_019687, NM_145440, NM_001159556, NM_001122733, NM_001159555, NM_022320, NM_…	356	2174	16021	1.42833	0.860627	0.481526	2.89924
GOTERM_BP_FAT	GO:0019932~second-messenger-mediated signaling	9	2.25564	0.0022753	NM_009325, NM_145223, NM_183191, NM_001164049, NM_011272, NM_001164200, NM_011100, NM_008840, NM_001164050, NM_001164052, NM_001164051, NM_001164199, NM_001164198, NM_001029837, NM_011196, NM_008315, NM_008314	268	118	13588	3.86706	0.967407	0.43482	3.71495
GOTERM_CC_FAT	GO:0005626~insoluble fraction	23	5.76441	0.00246322	NM_009846, NM_015730, NM_008903, NM_183191, NM_033590, NM_033591, NM_008247, NM_033592, NM_033593, NM_033584, NM_033594, NM_033583, NM_033595, NM_033586, NM_033585, NM_033588, NM_007811, NM_033587, NM_033589, NM_009216, NM_033581, NM_033582, NM_033580, NM_008874, NM_033575, NM_033574, NM_033579, NM_033578, NM_033577, NM_033576, NM_199021, NM_033610, NM_133485	271	528	12504	2.0099	0.430107	0.131143	3.10811
GOTERM_CC_FAT	GO:0000267~cell fraction	25	6.26566	0.00247591	NM_009846, NM_015730, NM_015733, NM_001042558, NM_008903, NM_183191, NM_033590, NM_008247, NM_033591, NM_033592, NM_033593, NM_033584, NM_033594, NM_033595, NM_033583, NM_033586, NM_033585, NM_033588, NM_007811, NM_033587, NM_033589, NM_009684, NM_009216, NM_033581, NM_033582, NM_033580, NM_008874, NM_033575, NM_033574, NM_033579, NM_033578, NM_033577, NM_033576, NM_199021, NM_033610, NM_133485	271	596	12504	1.93541	0.431757	0.106886	3.12389
INTERPRO	IPR016044:Filament	7	1.75439	0.00273293	NM_013639, NM_001163589, NM_001163588, NM_010668, NM_016701, NM_212485, NM_027011, NM_146100, NM_008473	356	70	17763	4.98961	0.847006	0.374585	4.03236
GOTERM_BP_FAT	GO:0007519~skeletal muscle tissue development	7	1.75439	0.00287498	NM_007733, NM_010860, NM_183261, NM_009107, NM_016900, NM_011607, NM_009697, NM_001159731, NM_021604	268	72	13588	4.92931	0.986797	0.46108	4.67225
UP_SEQ_FEATURE	region of interest:Coil 1A	7	1.75439	0.00312095	NM_013639, NM_001163589, NM_001163588, NM_010668, NM_016701, NM_212485, NM_027011, NM_146100, NM_008473	356	65	16021	4.84646	0.964395	0.565611	4.85759
UP_SEQ_FEATURE	region of interest:Linker 1	7	1.75439	0.00312095	NM_013639, NM_001163589, NM_001163588, NM_010668, NM_016701, NM_212485, NM_027011, NM_146100, NM_008473	356	65	16021	4.84646	0.964395	0.565611	4.85759
UP_SEQ_FEATURE	region of interest:Coil 1B	7	1.75439	0.00312095	NM_013639, NM_001163589, NM_001163588, NM_010668, NM_016701, NM_212485, NM_027011, NM_146100, NM_008473	356	65	16021	4.84646	0.964395	0.565611	4.85759
INTERPRO	IPR001664:Intermediate filament protein	7	1.75439	0.00315022	NM_013639, NM_001163589, NM_001163588, NM_010668, NM_016701, NM_212485, NM_027011, NM_146100, NM_008473	356	72	17763	4.85101	0.885188	0.35137	4.63452
INTERPRO	IPR018039:Intermediate filament protein, conserved site	7	1.75439	0.00315022	NM_013639, NM_001163589, NM_001163588, NM_010668, NM_016701, NM_212485, NM_027011, NM_146100, NM_008473	356	72	17763	4.85101	0.885188	0.35137	4.63452
GOTERM_BP_FAT	GO:0060538~skeletal muscle organ development	7	1.75439	0.00329986	NM_007733, NM_010860, NM_183261, NM_009107, NM_016900, NM_011607, NM_009697, NM_001159731, NM_021604	268	74	13588	4.79609	0.993042	0.462586	5.34508
UP_SEQ_FEATURE	region of interest:Rod	7	1.75439	0.00337039	NM_013639, NM_001163589, NM_001163588, NM_010668, NM_016701, NM_212485, NM_027011, NM_146100, NM_008473	356	66	16021	4.77303	0.972738	0.513469	5.23612
GOTERM_CC_FAT	GO:0005624~membrane fraction	22	5.51378	0.00352754	NM_009846, NM_015730, NM_008903, NM_183191, NM_033590, NM_033591, NM_008247, NM_033592, NM_033593, NM_033584, NM_033594, NM_033583, NM_033595, NM_033586, NM_033585, NM_033588, NM_007811, NM_033587, NM_033589, NM_009216, NM_033581, NM_033582, NM_033580, NM_033575, NM_033574, NM_033579, NM_033578, NM_033577, NM_033576, NM_199021, NM_033610, NM_133485	271	510	12504	1.99036	0.553226	0.125658	4.42332
UP_SEQ_FEATURE	region of interest:Head	7	1.75439	0.00363437	NM_013639, NM_001163589, NM_001163588, NM_010668, NM_016701, NM_212485, NM_027011, NM_146100, NM_008473	356	67	16021	4.70179	0.979451	0.476642	5.63519
GOTERM_MF_FAT	GO:0046872~metal ion binding	98	24.5614	0.00405105	NM_172653, NM_001142746, NM_033590, NM_033591, NM_033592, NM_033593, NM_033594, NM_033584, NM_033595, NM_033583, NM_033586, NM_033585, NM_172053, NM_146206, NM_033588, NM_010860, NM_033587, NM_033589, NM_172151, NM_009783, NM_001172136, NM_001166463, NM_133224, NM_172456, NM_033581, NM_033582, NM_001166466, NM_033580, NM_033575, NM_033574, NM_177084, NM_033579, NM_033578, NM_033577, NM_172731, NM…	266	3850	13288	1.27158	0.815233	0.344374	5.53513
GOTERM_BP_FAT	GO:0006820~anion transport	9	2.25564	0.00413364	NM_015747, NM_008066, NM_008067, NM_011867, NM_010252, NM_053248, NM_001038654, NM_030696, NM_001038653, NM_011196, NM_009208	268	130	13588	3.5101	0.998022	0.4993	6.65248
UP_SEQ_FEATURE	region of interest:Tail	7	1.75439	0.00451864	NM_013639, NM_001163589, NM_001163588, NM_010668, NM_016701, NM_212485, NM_027011, NM_146100, NM_008473	356	70	16021	4.50028	0.992032	0.49859	6.96053
SP_PIR_KEYWORDS	Intermediate filament	7	1.75439	0.00465999	NM_013639, NM_001163589, NM_001163588, NM_010668, NM_016701, NM_212485, NM_027011, NM_146100, NM_008473	377	74	17854	4.47982	0.7594	0.132779	6.06568
UP_SEQ_FEATURE	domain:EGF-like 4	6	1.50376	0.00485991	NM_011856, NM_011858, NM_011607, NM_010917, NM_010052, NM_021604	356	50	16021	5.40034	0.994473	0.477834	7.46733
GOTERM_MF_FAT	GO:0043169~cation binding	98	24.5614	0.00538382	NM_172653, NM_001142746, NM_033590, NM_033591, NM_033592, NM_033593, NM_033594, NM_033584, NM_033595, NM_033583, NM_033586, NM_033585, NM_172053, NM_146206, NM_033588, NM_010860, NM_033587, NM_033589, NM_172151, NM_009783, NM_001172136, NM_001166463, NM_133224, NM_172456, NM_033581, NM_033582, NM_001166466, NM_033580, NM_033575, NM_033574, NM_177084, NM_033579, NM_033578, NM_033577, NM_172731, NM…	266	3885	13288	1.26012	0.894149	0.361826	7.29301
INTERPRO	IPR003080:Glutathione S-transferase, alpha class	3	0.75188	0.00566501	NM_008181, NM_008182, NM_001122660	356	6	17763	24.948	0.979702	0.477715	8.18945
SP_PIR_KEYWORDS	ion transport	22	5.51378	0.00569143	NM_172653, NM_015730, NM_017391, NM_146206, NM_178877, NM_021450, NM_009783, NM_008066, NM_175462, NM_008067, NM_001160139, NM_019687, NM_009135, NM_033321, NM_012035, NM_001164325, NM_001112813, NM_022007, NM_026536, NM_022004, NM_177084, NM_010252, NM_053248, NM_023872, NM_009208	377	543	17854	1.91874	0.824628	0.146371	7.36139
UP_SEQ_FEATURE	lipid moiety-binding region:S-palmitoyl cysteine	11	2.75689	0.00571314	NM_011011, NM_009216, NM_001159558, NM_001159557, NM_001159556, NM_001159555, NM_009524, NM_007643, NM_008083, NM_008285, NM_018766, NM_011267, NM_001025192, NM_008315, NM_009208	356	175	16021	2.82875	0.997787	0.493011	8.72314
GOTERM_BP_FAT	GO:0015698~inorganic anion transport	7	1.75439	0.00581074	NM_015747, NM_008066, NM_008067, NM_011867, NM_010252, NM_053248, NM_011196	268	83	13588	4.27603	0.999843	0.583513	9.23101
UP_SEQ_FEATURE	region of interest:Triple-helical region	4	1.00251	0.00687508	NM_015734, NM_009933, NM_146007, NM_001167923	356	18	16021	10.0006	0.999364	0.521024	10.4076
GOTERM_BP_FAT	GO:0007268~synaptic transmission	10	2.50627	0.00865964	NM_009846, NM_010252, NM_015730, NM_001081081, NM_001081153, NM_009294, NM_021604, NM_029971, NM_008285, NM_007756	268	178	13588	2.8484	0.999998	0.695284	13.4584
UP_SEQ_FEATURE	domain:EGF-like 6	5	1.25313	0.00879569	NM_011856, NM_011858, NM_011607, NM_010917, NM_010052	356	37	16021	6.08146	0.999919	0.575548	13.1283
GOTERM_CC_FAT	GO:0045202~synapse	15	3.7594	0.00954884	NM_008066, NM_008067, NM_023813, NM_015730, NM_175631, NM_207676, NM_138649, NM_207675, NM_008083, NM_019681, NM_007756, NM_001025600, NM_010252, NM_001025438, NM_019626, NM_198305, NM_018770, NM_001025439, NM_001081153, NM_021604	271	319	12504	2.1696	0.887814	0.268395	11.5592
UP_SEQ_FEATURE	region of interest:Nonhelical region	3	0.75188	0.00955167	NM_015734, NM_146007, NM_001167923	356	7	16021	19.2869	0.999964	0.574029	14.1778
UP_SEQ_FEATURE	domain:VWFA 3	3	0.75188	0.00955167	NM_009933, NM_146007, NM_001167923	356	7	16021	19.2869	0.999964	0.574029	14.1778
UP_SEQ_FEATURE	region of interest:Coil 2	6	1.50376	0.00977498	NM_013639, NM_001163589, NM_001163588, NM_010668, NM_212485, NM_027011, NM_146100, NM_008473	356	59	16021	4.57656	0.999972	0.55347	14.4855
INTERPRO	IPR002343:Paraneoplastic encephalomyelitis antigen	3	0.75188	0.0102984	NM_001163397, NM_010488, NM_001163399, NM_001038698, NM_010486, NM_207686, NM_207685, NM_019711, NM_001039080	356	8	17763	18.711	0.999176	0.637406	14.4174
GOTERM_CC_FAT	GO:0005856~cytoskeleton	37	9.27318	0.0103487	NM_145223, NM_008413, NM_198029, NM_144800, NM_019945, NM_001164519, NM_009707, NM_172612, NM_178754, NM_013639, NM_001024602, NM_026524, NM_010860, NM_212485, NM_198113, NM_027011, NM_011056, NM_008473, NM_011430, NM_001048177, NM_008976, NM_008635, NM_023279, NM_016701, NM_001146180, NM_007499, NM_146100, NM_019681, NM_009376, NM_001166635, NM_028392, NM_001163589, NM_027531, NM_001163588, NM_0…	271	1122	12504	1.52156	0.906688	0.256566	12.4693
GOTERM_BP_FAT	GO:0006638~neutral lipid metabolic process	5	1.25313	0.0115489	NM_145223, NM_001031621, NM_019687, NM_008903, NM_008247, NM_172715	268	45	13588	5.6335	1	0.766579	17.5561
SP_PIR_KEYWORDS	ionic channel	14	3.50877	0.0118344	NM_009783, NM_175462, NM_008066, NM_008067, NM_001160139, NM_009135, NM_015730, NM_033321, NM_012035, NM_001164325, NM_001112813, NM_022007, NM_022004, NM_146206, NM_010252, NM_023872, NM_021450	377	301	17854	2.2027	0.973511	0.261094	14.7419
GOTERM_BP_FAT	GO:0014706~striated muscle tissue development	8	2.00501	0.0126851	NM_007733, NM_010860, NM_183261, NM_009107, NM_016900, NM_011607, NM_001025192, NM_009697, NM_001159731, NM_021604	268	127	13588	3.19379	1	0.771444	19.117
GOTERM_BP_FAT	GO:0006812~cation transport	19	4.7619	0.0132266	NM_015730, NM_172653, NM_017391, NM_001025438, NM_146206, NM_178877, NM_019799, NM_021450, NM_001025439, NM_134118, NM_009783, NM_175462, NM_001160139, NM_019687, NM_023813, NM_009135, NM_012035, NM_027179, NM_133224, NM_001164325, NM_001112813, NM_026536, NM_177084, NM_053248, NM_023872	268	515	13588	1.87054	1	0.760558	19.8512
INTERPRO	IPR001315:Caspase Recruitment	4	1.00251	0.01464	NM_007610, NM_015733, NM_175362, NM_001042558, NM_009684	356	26	17763	7.67632	0.99996	0.717666	19.8934
SP_PIR_KEYWORDS	Secreted	43	10.7769	0.0160502	NM_015734, NM_175631, NM_010216, NM_009524, NM_001136063, NM_010917, NM_020014, NM_011272, NM_008648, NM_144797, NM_177099, NM_172053, NM_175098, NM_007733, NM_008752, NM_019626, NM_011607, NM_008458, NM_027037, NM_007833, NM_001025192, NM_011594, NM_175263, NM_010720, NM_181549, NM_146007, NM_011356, NM_009137, NM_016697, NM_001008700, NM_011335, NM_181395, NM_001166463, NM_198610, NM_001167923,…	377	1420	17854	1.43408	0.99281	0.315877	19.488
INTERPRO	IPR000301:Tetraspanin, subgroup	4	1.00251	0.0162309	NM_146173, NM_028841, NM_197996, NM_175414	356	27	17763	7.39201	0.999987	0.712721	21.8165
PIR_SUPERFAMILY	PIRSF002534:retinoic X receptor-like nuclear receptor	3	0.75188	0.0162327	NM_183261, NM_009107, NM_010151, NM_009697, NM_001159731	149	11	8136	14.892	0.942962	0.942962	18.1791
INTERPRO	IPR011992:EF-Hand type	11	2.75689	0.0162713	NM_019686, NM_178617, NM_001166463, NM_183191, NM_019681, NM_008874, NM_007586, NM_001166466, NM_028186, NM_010860, NM_009262, NM_016677, NM_010859	356	227	17763	2.41787	0.999987	0.675475	21.8649
SP_PIR_KEYWORDS	cell binding	3	0.75188	0.0177999	NM_010917, NM_009933, NM_146007	377	10	17854	14.2074	0.995822	0.323806	21.385
GOTERM_BP_FAT	GO:0060537~muscle tissue development	8	2.00501	0.0178866	NM_007733, NM_010860, NM_183261, NM_009107, NM_016900, NM_011607, NM_001025192, NM_009697, NM_001159731, NM_021604	268	136	13588	2.98244	1	0.836094	25.9149
INTERPRO	IPR003054:Type II keratin	4	1.00251	0.0179148	NM_010668, NM_212485, NM_027011, NM_008473	356	28	17763	7.12801	0.999996	0.676114	23.8053
KEGG_PATHWAY	mmu04640:Hematopoietic cell lineage	6	1.50376	0.0190728	NM_001039151, NM_001159558, NM_001008700, NM_001159557, NM_009846, NM_001122733, NM_001159556, NM_008604, NM_001159555, NM_007643, NM_001039150, NM_021099, NM_009851	107	84	5738	3.83044	0.88651	0.419584	19.6397
INTERPRO	IPR018029:C2 membrane targeting protein	7	1.75439	0.0196428	NM_153507, NM_138649, NM_183191, NM_170684, NM_001081153, NM_177775, NM_008874	356	106	17763	3.29502	0.999999	0.678285	25.797
SMART	SM00114:CARD	4	1.00251	0.020082	NM_007610, NM_015733, NM_175362, NM_001042558, NM_009684	207	26	9131	6.78632	0.959451	0.798632	21.6848
GOTERM_CC_FAT	GO:0005604~basement membrane	6	1.50376	0.0206417	NM_015734, NM_008485, NM_011607, NM_011594, NM_010917, NM_021604	271	73	12504	3.79235	0.991396	0.410449	23.4351
SP_PIR_KEYWORDS	proteoglycan	5	1.25313	0.0208333	NM_001039151, NM_016697, NM_007833, NM_009262, NM_001166463, NM_001039150, NM_021604, NM_001166466, NM_009851	377	50	17854	4.73581	0.998373	0.348244	24.5761
INTERPRO	IPR006210:EGF-like	10	2.50627	0.0212535	NM_011856, NM_011858, NM_028351, NM_011607, NM_020330, NM_010917, NM_181549, NM_010052, NM_021604, NM_207583	356	203	17763	2.45793	1	0.678135	27.6095
KEGG_PATHWAY	mmu04210:Apoptosis	6	1.50376	0.0218638	NM_001172136, NM_015733, NM_007499, NM_001042558, NM_172456, NM_001164049, NM_001164200, NM_011100, NM_008840, NM_001164050, NM_001164052, NM_001164051, NM_001164199, NM_001164198, NM_001029837, NM_009684	107	87	5738	3.69836	0.917752	0.393228	22.1979
GOTERM_MF_FAT	GO:0001653~peptide receptor activity	7	1.75439	0.0227576	NM_198192, NM_011011, NM_009218, NM_009216, NM_145440, NM_001081147, NM_018766	266	110	13288	3.17895	0.999931	0.797313	27.5971
GOTERM_MF_FAT	GO:0008528~peptide receptor activity, G-protein coupled	7	1.75439	0.0227576	NM_198192, NM_011011, NM_009218, NM_009216, NM_145440, NM_001081147, NM_018766	266	110	13288	3.17895	0.999931	0.797313	27.5971
GOTERM_BP_FAT	GO:0007517~muscle organ development	9	2.25564	0.0230569	NM_144800, NM_007733, NM_010860, NM_183261, NM_009107, NM_001146180, NM_016900, NM_011607, NM_001025192, NM_009697, NM_001159731, NM_021604	268	176	13588	2.59269	1	0.888225	32.1369
INTERPRO	IPR008160:Collagen triple helix repeat	6	1.50376	0.0230829	NM_015734, NM_153393, NM_007733, NM_009933, NM_146007, NM_001167923	356	81	17763	3.696	1	0.681559	29.618
GOTERM_MF_FAT	GO:0005216~ion channel activity	14	3.50877	0.023112	NM_009783, NM_175462, NM_008066, NM_008067, NM_001160139, NM_009135, NM_015730, NM_033321, NM_012035, NM_001164325, NM_001112813, NM_022007, NM_022004, NM_146206, NM_010252, NM_023872, NM_021450	266	349	13288	2.00392	0.99994	0.750833	27.9646
INTERPRO	IPR018499:Tetraspanin	4	1.00251	0.0235288	NM_146173, NM_028841, NM_197996, NM_175414	356	31	17763	6.4382	1	0.663418	30.0996
GOTERM_MF_FAT	GO:0005539~glycosaminoglycan binding	7	1.75439	0.0265576	NM_001014424, NM_015734, NM_001039151, NM_001014422, NM_001014423, NM_001039150, NM_178790, NM_028351, NM_008485, NM_007833, NM_010720, NM_001014399, NM_009851	266	114	13288	3.06741	0.999986	0.75332	31.4479
UP_SEQ_FEATURE	short sequence motif:Cell attachment site	6	1.50376	0.0266754	NM_007733, NM_008485, NM_010917, NM_009933, NM_146007, NM_001167923	356	76	16021	3.55285	1	0.872629	34.9957
GOTERM_BP_FAT	GO:0043062~extracellular structure organization	8	2.00501	0.0278141	NM_001014424, NM_015734, NM_001014422, NM_001014423, NM_207676, NM_010917, NM_207675, NM_178790, NM_001025600, NM_007733, NM_018770, NM_011607, NM_001081127, NM_001014399, NM_021604	268	149	13588	2.72223	1	0.917416	37.425
UP_SEQ_FEATURE	region of interest:Linker 2	3	0.75188	0.027905	NM_013639, NM_001163589, NM_001163588, NM_016701, NM_146100	356	12	16021	11.2507	1	0.866439	36.2917
GOTERM_BP_FAT	GO:0030001~metal ion transport	16	4.01003	0.0282534	NM_009783, NM_175462, NM_001160139, NM_009135, NM_023813, NM_019687, NM_172653, NM_015730, NM_012035, NM_027179, NM_001164325, NM_001112813, NM_177084, NM_146206, NM_017391, NM_001025438, NM_053248, NM_178877, NM_023872, NM_001025439, NM_021450, NM_134118	268	442	13588	1.83535	1	0.908656	37.8932
GOTERM_BP_FAT	GO:0007267~cell-cell signaling	12	3.00752	0.0284334	NM_009846, NM_010252, NM_015730, NM_011607, NM_009524, NM_001081081, NM_001081153, NM_009294, NM_021604, NM_029971, NM_008285, NM_007756	268	290	13588	2.09799	1	0.897902	38.0841
GOTERM_BP_FAT	GO:0007286~spermatid development	5	1.25313	0.0285464	NM_145223, NM_028392, NM_027531, NM_001122733, NM_001163480, NM_008793, NM_021360, NM_021099	268	59	13588	4.29674	1	0.88656	38.2037
GOTERM_CC_FAT	GO:0044430~cytoskeletal part	26	6.51629	0.0285479	NM_145223, NM_198029, NM_013639, NM_001024602, NM_026524, NM_010860, NM_212485, NM_027011, NM_011056, NM_011430, NM_008473, NM_008635, NM_023279, NM_016701, NM_007499, NM_146100, NM_019681, NM_009376, NM_001166635, NM_001163589, NM_011239, NM_010668, NM_001163588, NM_001099635, NM_198305, NM_027889, NM_001038619, NM_201600, NM_010859	271	774	12504	1.54993	0.998645	0.483337	30.9821
GOTERM_MF_FAT	GO:0022838~substrate specific channel activity	14	3.50877	0.0292294	NM_009783, NM_175462, NM_008066, NM_008067, NM_001160139, NM_009135, NM_015730, NM_033321, NM_012035, NM_001164325, NM_001112813, NM_022007, NM_022004, NM_146206, NM_010252, NM_023872, NM_021450	266	360	13288	1.94269	0.999996	0.746194	34.0406
UP_SEQ_FEATURE	site:Stutter	4	1.00251	0.0306691	NM_010668, NM_212485, NM_027011, NM_008473	356	31	16021	5.80681	1	0.874728	39.117
UP_SEQ_FEATURE	domain:EGF-like 2	6	1.50376	0.0308645	NM_011856, NM_011858, NM_011607, NM_010917, NM_010052, NM_021604	356	79	16021	3.41793	1	0.860226	39.3122
INTERPRO	IPR002035:von Willebrand factor, type A	6	1.50376	0.0315763	NM_178737, NM_153507, NM_009933, NM_170684, NM_146007, NM_001167923	356	88	17763	3.402	1	0.74733	38.28
GOTERM_MF_FAT	GO:0015267~channel activity	14	3.50877	0.0316088	NM_009783, NM_175462, NM_008066, NM_008067, NM_001160139, NM_009135, NM_015730, NM_033321, NM_012035, NM_001164325, NM_001112813, NM_022007, NM_022004, NM_146206, NM_010252, NM_023872, NM_021450	266	365	13288	1.91608	0.999998	0.737146	36.2726
GOTERM_MF_FAT	GO:0022803~passive transmembrane transporter activity	14	3.50877	0.0316088	NM_009783, NM_175462, NM_008066, NM_008067, NM_001160139, NM_009135, NM_015730, NM_033321, NM_012035, NM_001164325, NM_001112813, NM_022007, NM_022004, NM_146206, NM_010252, NM_023872, NM_021450	266	365	13288	1.91608	0.999998	0.737146	36.2726
GOTERM_BP_FAT	GO:0019933~cAMP-mediated signaling	5	1.25313	0.0317624	NM_011100, NM_001164199, NM_001164198, NM_011272, NM_008315, NM_011196, NM_008314, NM_001164200	268	61	13588	4.15586	1	0.900755	41.5172
SP_PIR_KEYWORDS	collagen	6	1.50376	0.0322066	NM_015734, NM_153393, NM_007733, NM_009933, NM_146007, NM_001167923	377	84	17854	3.38272	0.999954	0.464226	35.5038
SP_PIR_KEYWORDS	neurogenesis	8	2.00501	0.0329358	NM_031375, NM_207654, NM_011976, NM_025891, NM_010025, NM_001110224, NM_010109, NM_146100, NM_001110223, NM_033327, NM_001110222, NM_008083	377	144	17854	2.63101	0.999963	0.451659	36.1518
GOTERM_CC_FAT	GO:0044459~plasma membrane part	47	11.7794	0.0341594	NM_019945, NM_009846, NM_001164519, NM_008903, NM_008247, NM_033591, NM_033592, NM_172612, NM_033594, NM_033595, NM_033583, NM_001025600, NM_033586, NM_011867, NM_033585, NM_177375, NM_016900, NM_019799, NM_021099, NM_009851, NM_009783, NM_021492, NM_008066, NM_008635, NM_008067, NM_016697, NM_023813, NM_001122733, NM_010260, NM_207676, NM_207675, NM_033581, NM_033582, NM_019681, NM_011856, NM_01…	271	1633	12504	1.32798	0.999638	0.513445	35.9157
GOTERM_BP_FAT	GO:0019226~transmission of nerve impulse	10	2.50627	0.0347458	NM_009846, NM_010252, NM_015730, NM_001081081, NM_001081153, NM_009294, NM_021604, NM_029971, NM_008285, NM_007756	268	226	13588	2.24343	1	0.910721	44.441
GOTERM_BP_FAT	GO:0048515~spermatid differentiation	5	1.25313	0.0351827	NM_145223, NM_028392, NM_027531, NM_001122733, NM_001163480, NM_008793, NM_021360, NM_021099	268	63	13588	4.02393	1	0.903724	44.8575
UP_SEQ_FEATURE	domain:EF-hand 3	6	1.50376	0.0354448	NM_010860, NM_019686, NM_010859, NM_016677, NM_019681, NM_007586	356	82	16021	3.29289	1	0.882254	43.7236
GOTERM_BP_FAT	GO:0003006~reproductive developmental process	11	2.75689	0.0357597	NM_145223, NM_008635, NM_001039151, NM_001122733, NM_031374, NM_009524, NM_001039150, NM_011272, NM_028392, NM_027531, NM_001163480, NM_011607, NM_008793, NM_021360, NM_021099, NM_009851	268	264	13588	2.11256	1	0.897764	45.4029
GOTERM_CC_FAT	GO:0005576~extracellular region	48	12.0301	0.0358926	NM_010216, NM_001164640, NM_001136063, NM_029419, NM_020014, NM_011272, NM_144797, NM_172053, NM_027037, NM_010720, NM_146007, NM_011356, NM_016697, NM_001008700, NM_001166463, NM_178790, NM_198610, NM_001166466, NM_028351, NM_008485, NM_009262, NM_009933, NM_207583, NM_021604, NM_015734, NM_175631, NM_009524, NM_010917, NM_008648, NM_177099, NM_175098, NM_007733, NM_008752, NM_019626, NM_008458,…	271	1680	12504	1.31829	0.99976	0.500675	37.3725
PIR_SUPERFAMILY	PIRSF002259:collagen VI	2	0.501253	0.0360528	NM_009933, NM_146007	149	2	8136	54.604	0.998381	0.95976	36.247
UP_SEQ_FEATURE	topological domain:Cytoplasmic	76	19.0476	0.0361464	NM_011011, NM_029626, NM_011627, NM_001165930, NM_008903, NM_030696, NM_001142746, NM_175495, NM_008247, NM_008285, NM_172119, NM_001025600, NM_011867, NM_146206, NM_001081147, NM_175414, NM_172151, NM_019799, NM_016900, NM_021099, NM_009851, NM_009216, NM_008066, NM_001104529, NM_022427, NM_028841, NM_001159558, NM_001081051, NM_008067, NM_001159557, NM_001008700, NM_019687, NM_145440, NM_001159…	356	2780	16021	1.23029	1	0.873499	44.3722
SP_PIR_KEYWORDS	synapse	10	2.50627	0.0370565	NM_008066, NM_008067, NM_010252, NM_015730, NM_019626, NM_175631, NM_198305, NM_001081153, NM_008083, NM_019681	377	213	17854	2.22338	0.99999	0.472618	39.7017
UP_SEQ_FEATURE	domain:C2 1	5	1.25313	0.0373595	NM_153507, NM_138649, NM_170684, NM_001081153, NM_177775	356	57	16021	3.94761	1	0.868837	45.4771
UP_SEQ_FEATURE	domain:C2 2	5	1.25313	0.0373595	NM_153507, NM_138649, NM_170684, NM_001081153, NM_177775	356	57	16021	3.94761	1	0.868837	45.4771
UP_SEQ_FEATURE	zinc finger region:C2H2-type 1; degenerate	3	0.75188	0.0373745	NM_001013786, NM_001168501, NM_001013745, NM_001168502, NM_033327	356	14	16021	9.64346	1	0.85563	45.4907
GOTERM_BP_FAT	GO:0048747~muscle fiber development	4	1.00251	0.0381876	NM_016900, NM_011607, NM_001025192, NM_021604	268	38	13588	5.337	1	0.903752	47.6433
INTERPRO	IPR000372:Leucine-rich repeat, cysteine-rich flanking region, N-terminal	6	1.50376	0.0386996	NM_011627, NM_201411, NM_177708, NM_146052, NM_181395, NM_007833, NM_001164792	356	93	17763	3.2191	1	0.796616	44.7663
GOTERM_MF_FAT	GO:0008188~neuropeptide receptor activity	4	1.00251	0.0396238	NM_198192, NM_009218, NM_009216, NM_018766	266	38	13288	5.25841	1	0.783247	43.2856
GOTERM_MF_FAT	GO:0042923~neuropeptide binding	4	1.00251	0.0396238	NM_198192, NM_009218, NM_009216, NM_018766	266	38	13288	5.25841	1	0.783247	43.2856
SMART	SM00181:EGF	10	2.50627	0.0403287	NM_011856, NM_011858, NM_028351, NM_011607, NM_020330, NM_010917, NM_181549, NM_010052, NM_021604, NM_207583	207	203	9131	2.17296	0.998503	0.885593	39.1031
GOTERM_BP_FAT	GO:0019935~cyclic-nucleotide-mediated signaling	5	1.25313	0.0406984	NM_011100, NM_001164199, NM_001164198, NM_011272, NM_008315, NM_011196, NM_008314, NM_001164200	268	66	13588	3.84102	1	0.909454	49.869
INTERPRO	IPR002290:Serine/threonine protein kinase	11	2.75689	0.0411406	NM_011161, NM_001004363, NM_019945, NM_023813, NM_008926, NM_177078, NM_022416, NM_001164200, NM_011100, NM_012040, NM_175089, NM_001025438, NM_152804, NM_001164199, NM_001164198, NM_001025439	356	265	17763	2.07116	1	0.798321	46.8385
UP_SEQ_FEATURE	region of interest:Linker 12	5	1.25313	0.0416106	NM_010668, NM_016701, NM_212485, NM_027011, NM_008473	356	59	16021	3.8138	1	0.872712	49.1888
GOTERM_MF_FAT	GO:0005230~extracellular ligand-gated ion channel activity	5	1.25313	0.0425807	NM_008066, NM_008067, NM_010252, NM_015730, NM_033321	266	66	13288	3.78446	1	0.778754	45.6865
GOTERM_MF_FAT	GO:0030247~polysaccharide binding	7	1.75439	0.0430849	NM_001014424, NM_015734, NM_001039151, NM_001014422, NM_001014423, NM_001039150, NM_178790, NM_028351, NM_008485, NM_007833, NM_010720, NM_001014399, NM_009851	266	128	13288	2.73191	1	0.755686	46.0863
GOTERM_MF_FAT	GO:0001871~pattern binding	7	1.75439	0.0430849	NM_001014424, NM_015734, NM_001039151, NM_001014422, NM_001014423, NM_001039150, NM_178790, NM_028351, NM_008485, NM_007833, NM_010720, NM_001014399, NM_009851	266	128	13288	2.73191	1	0.755686	46.0863
SP_PIR_KEYWORDS	disulfide bond	65	16.2907	0.0434656	NM_011011, NM_010216, NM_008285, NM_011272, NM_001025600, NM_172053, NM_001081147, NM_010720, NM_021099, NM_146007, NM_009851, NM_011356, NM_009216, NM_008066, NM_001104529, NM_001159558, NM_008067, NM_001159557, NM_001008700, NM_145440, NM_001159556, NM_001122733, NM_001159555, NM_022320, NM_001166463, NM_010109, NM_207676, NM_207675, NM_009511, NM_134109, NM_198610, NM_001166466, NM_011856, NM_…	377	2469	17854	1.24677	0.999999	0.510003	44.8619
SP_PIR_KEYWORDS	heparan sulfate	3	0.75188	0.0436933	NM_016697, NM_009262, NM_001166463, NM_021604, NM_001166466	377	16	17854	8.87964	0.999999	0.494051	45.0375
SP_PIR_KEYWORDS	hydroxylation	5	1.25313	0.0458392	NM_015734, NM_007733, NM_009933, NM_146007, NM_001167923	377	64	17854	3.69985	0.999999	0.494143	46.6669
GOTERM_MF_FAT	GO:0008509~anion transmembrane transporter activity	7	1.75439	0.0458739	NM_015747, NM_008066, NM_008067, NM_011867, NM_010252, NM_053248, NM_009208	266	130	13288	2.68988	1	0.752258	48.2492
PIR_SUPERFAMILY	PIRSF000503:glutathione transferase	3	0.75188	0.0459155	NM_008181, NM_008182, NM_001122660	149	19	8136	8.62169	0.999732	0.935549	43.7989
GOTERM_BP_FAT	GO:0048858~cell projection morphogenesis	9	2.25564	0.0462861	NM_145223, NM_207654, NM_001142760, NM_009322, NM_177708, NM_010109, NM_001110224, NM_001142746, NM_001110223, NM_008883, NM_001110222, NM_008083, NM_009376, NM_010025	268	202	13588	2.25898	1	0.928505	54.5073
INTERPRO	IPR000008:C2 calcium-dependent membrane targeting	7	1.75439	0.0464831	NM_153507, NM_138649, NM_183191, NM_170684, NM_001081153, NM_177775, NM_008874	356	130	17763	2.68671	1	0.820673	51.1232
GOTERM_BP_FAT	GO:0007214~gamma-aminobutyric acid signaling pathway	3	0.75188	0.0478588	NM_008066, NM_008067, NM_010252	268	18	13588	8.45025	1	0.928102	55.7382
UP_SEQ_FEATURE	domain:PI-PLC X-box	3	0.75188	0.0478807	NM_177355, NM_183191, NM_008874	356	16	16021	8.43803	1	0.897325	54.2335
UP_SEQ_FEATURE	domain:VWFA 1	3	0.75188	0.0478807	NM_009933, NM_146007, NM_001167923	356	16	16021	8.43803	1	0.897325	54.2335
INTERPRO	IPR018000:Neurotransmitter-gated ion-channel, conserved site	4	1.00251	0.0482784	NM_008066, NM_008067, NM_010252, NM_015730	356	41	17763	4.86791	1	0.816815	52.4892
SMART	SM00327:VWA	6	1.50376	0.0484404	NM_178737, NM_153507, NM_009933, NM_170684, NM_146007, NM_001167923	207	88	9131	3.00758	0.999608	0.859324	45.0236
GOTERM_CC_FAT	GO:0030054~cell junction	17	4.26065	0.0487424	NM_198029, NM_015730, NM_175631, NM_001164519, NM_033591, NM_033592, NM_033594, NM_033583, NM_033595, NM_001025600, NM_033586, NM_033585, NM_019626, NM_001025192, NM_008066, NM_008067, NM_207676, NM_207675, NM_033581, NM_033582, NM_008083, NM_019681, NM_007586, NM_010252, NM_198305, NM_018770, NM_033576, NM_001081153, NM_007882	271	470	12504	1.6689	0.999989	0.583723	47.2574
GOTERM_BP_FAT	GO:0007281~germ cell development	6	1.50376	0.0488398	NM_145223, NM_008635, NM_028392, NM_027531, NM_001122733, NM_001163480, NM_008793, NM_021360, NM_021099	268	101	13588	3.01197	1	0.925366	56.49
GOTERM_CC_FAT	GO:0044420~extracellular matrix part	6	1.50376	0.0488401	NM_015734, NM_008485, NM_011607, NM_011594, NM_010917, NM_021604	271	92	12504	3.00914	0.999989	0.557571	47.3268
GOTERM_MF_FAT	GO:0004890~GABA-A receptor activity	3	0.75188	0.0491456	NM_008066, NM_008067, NM_010252	266	18	13288	8.32581	1	0.752811	50.6836
INTERPRO	IPR018248:EF hand	7	1.75439	0.0494118	NM_010860, NM_019686, NM_178617, NM_183191, NM_016677, NM_019681, NM_007586	356	132	17763	2.646	1	0.808977	53.3331
GOTERM_BP_FAT	GO:0030030~cell projection organization	12	3.00752	0.0507776	NM_145223, NM_144800, NM_009846, NM_207654, NM_009322, NM_001142760, NM_001146180, NM_177708, NM_010109, NM_001110224, NM_008883, NM_001142746, NM_001110223, NM_001110222, NM_008083, NM_009376, NM_001163480, NM_021360, NM_010025	268	319	13588	1.90727	1	0.926526	57.94
GOTERM_CC_FAT	GO:0046658~anchored to plasma membrane	3	0.75188	0.0510501	NM_016697, NM_009846, NM_177708	271	17	12504	8.14239	0.999994	0.549082	48.8723
INTERPRO	IPR006202:Neurotransmitter-gated ion-channel ligand-binding	4	1.00251	0.0512495	NM_008066, NM_008067, NM_010252, NM_015730	356	42	17763	4.75201	1	0.806109	54.6716
INTERPRO	IPR006201:Neurotransmitter-gated ion-channel	4	1.00251	0.0512495	NM_008066, NM_008067, NM_010252, NM_015730	356	42	17763	4.75201	1	0.806109	54.6716
INTERPRO	IPR006029:Neurotransmitter-gated ion-channel transmembrane region	4	1.00251	0.0512495	NM_008066, NM_008067, NM_010252, NM_015730	356	42	17763	4.75201	1	0.806109	54.6716
GOTERM_BP_FAT	GO:0006639~acylglycerol metabolic process	4	1.00251	0.0520513	NM_145223, NM_019687, NM_008903, NM_008247, NM_172715	268	43	13588	4.71642	1	0.925107	58.8682
UP_SEQ_FEATURE	domain:VWFA 2	3	0.75188	0.0534882	NM_009933, NM_146007, NM_001167923	356	17	16021	7.94167	1	0.913183	58.3437
PIR_SUPERFAMILY	PIRSF500849:orphan nuclear receptor COUP-TF	2	0.501253	0.053592	NM_183261, NM_010151, NM_009697	149	3	8136	36.4027	0.999935	0.910168	49.0983
PIR_SUPERFAMILY	PIRSF019672:synuclein	2	0.501253	0.053592	NM_011430, NM_033610	149	3	8136	36.4027	0.999935	0.910168	49.0983
GOTERM_MF_FAT	GO:0004629~phospholipase C activity	3	0.75188	0.0542217	NM_177355, NM_183191, NM_008874	266	19	13288	7.88761	1	0.765295	54.251
INTERPRO	IPR018249:EF-HAND 2	9	2.25564	0.054451	NM_028186, NM_010860, NM_019686, NM_178617, NM_183191, NM_010859, NM_016677, NM_019681, NM_007586	356	205	17763	2.19056	1	0.811743	56.9184
INTERPRO	IPR000909:Phospholipase C, phosphatidylinositol-specific , X region	3	0.75188	0.0544574	NM_177355, NM_183191, NM_008874	356	19	17763	7.87833	1	0.798217	56.9228
UP_SEQ_FEATURE	domain:EGF-like 5	4	1.00251	0.0548544	NM_011856, NM_011858, NM_011607, NM_010052	356	39	16021	4.61567	1	0.909991	59.2913
GOTERM_MF_FAT	GO:0008081~phosphoric diester hydrolase activity	5	1.25313	0.0555044	NM_177355, NM_011056, NM_001081033, NM_183191, NM_008874	266	72	13288	3.46909	1	0.752755	55.1137
BIOCARTA	m_chemicalPathway:Apoptotic Signaling in Response to DNA Damage	3	0.75188	0.0565867	NM_015733, NM_007499, NM_001042558, NM_009684	24	20	1171	7.31875	0.959392	0.959392	43.6138
SP_PIR_KEYWORDS	phosphoprotein	149	37.3434	0.0566062	NM_011011, NM_144800, NM_009846, NM_010486, NM_001164316, NM_023230, NM_009707, NM_001025600, NM_012051, NM_001024602, NM_026203, NM_027347, NM_008473, NM_011430, NM_009851, NM_021492, NM_008067, NM_001008700, NM_001164082, NM_026720, NM_011856, NM_001164585, NM_001164584, NM_001164583, NM_172731, NM_008485, NM_001083318, NM_001038619, NM_001166416, NM_025891, NM_009208, NM_009824, NM_028715, NM_…	377	6311	17854	1.1181	1	0.554187	54.189
INTERPRO	IPR002048:Calcium-binding EF-hand	7	1.75439	0.0572209	NM_010860, NM_019686, NM_178617, NM_183191, NM_016677, NM_019681, NM_007586	356	137	17763	2.54943	1	0.801478	58.7779
GOTERM_BP_FAT	GO:0006662~glycerol ether metabolic process	4	1.00251	0.0581875	NM_145223, NM_019687, NM_008903, NM_008247, NM_172715	268	45	13588	4.5068	1	0.940139	63.0763
GOTERM_BP_FAT	GO:0032990~cell part morphogenesis	9	2.25564	0.0582652	NM_145223, NM_207654, NM_001142760, NM_009322, NM_177708, NM_010109, NM_001110224, NM_001142746, NM_001110223, NM_008883, NM_001110222, NM_008083, NM_009376, NM_010025	268	212	13588	2.15242	1	0.935052	63.1269
UP_SEQ_FEATURE	domain:EGF-like 3	5	1.25313	0.05855	NM_011856, NM_011858, NM_011607, NM_010052, NM_021604	356	66	16021	3.4093	1	0.915923	61.7543
INTERPRO	IPR013629:Zinc finger-associated region	2	0.501253	0.0587691	NM_183261, NM_010151, NM_009697	356	3	17763	33.264	1	0.797705	59.7843
INTERPRO	IPR001058:Synuclein	2	0.501253	0.0587691	NM_011430, NM_033610	356	3	17763	33.264	1	0.797705	59.7843
INTERPRO	IPR006804:BCL7, N-terminal	2	0.501253	0.0587691	NM_009746, NM_009745	356	3	17763	33.264	1	0.797705	59.7843
SMART	SM00013:LRRNT	6	1.50376	0.0588306	NM_011627, NM_201411, NM_177708, NM_146052, NM_181395, NM_007833, NM_001164792	207	93	9131	2.84588	0.999931	0.852802	51.8357
GOTERM_BP_FAT	GO:0007242~intracellular signaling cascade	26	6.51629	0.0589478	NM_009325, NM_145223, NM_008413, NM_019945, NM_009107, NM_009524, NM_183191, NM_011272, NM_172612, NM_177355, NM_011100, NM_007811, NM_001164050, NM_177375, NM_001164052, NM_001164051, NM_010025, NM_001159731, NM_001048177, NM_001168657, NM_001168656, NM_011196, NM_021099, NM_001168655, NM_011161, NM_001122733, NM_007499, NM_001110224, NM_001110223, NM_001110222, NM_001164049, NM_001164200, NM_00…	268	915	13588	1.4407	1	0.931833	63.5685
BIOCARTA	m_caspasePathway:Caspase Cascade in Apoptosis	3	0.75188	0.0618068	NM_007610, NM_015733, NM_001042558, NM_009684	24	21	1171	6.97024	0.970072	0.827004	46.6086
SP_PIR_KEYWORDS	serine/threonine-protein kinase	14	3.50877	0.0636772	NM_011161, NM_001004363, NM_019945, NM_023813, NM_008926, NM_007499, NM_177078, NM_001164325, NM_022416, NM_001164200, NM_012040, NM_011100, NM_175089, NM_152804, NM_001025438, NM_009863, NM_001164199, NM_001164198, NM_001025439, NM_021450	377	384	17854	1.7266	1	0.582094	58.5812
SP_PIR_KEYWORDS	transport	43	10.7769	0.0645754	NM_172653, NM_030696, NM_011867, NM_146206, NM_177375, NM_019799, NM_178877, NM_009783, NM_008066, NM_021492, NM_001159558, NM_008067, NM_001159557, NM_019687, NM_001159556, NM_001159555, NM_007756, NM_177084, NM_010252, NM_053248, NM_027889, NM_001038654, NM_001038653, NM_007515, NM_009208, NM_033314, NM_026719, NM_022414, NM_015730, NM_008648, NM_028186, NM_017391, NM_172277, NM_021450, NM_0217…	377	1571	17854	1.29624	1	0.571876	59.1104
UP_SEQ_FEATURE	domain:CARD	3	0.75188	0.0653482	NM_007610, NM_175362, NM_001042558, NM_009684	356	19	16021	7.10571	1	0.930797	65.9244
UP_SEQ_FEATURE	domain:EF-hand 2	8	2.00501	0.0656789	NM_010860, NM_019686, NM_178617, NM_183191, NM_010859, NM_016677, NM_019681, NM_007586	356	160	16021	2.25014	1	0.924891	66.1159
SP_PIR_KEYWORDS	transmembrane	125	31.3283	0.0663646	NM_029626, NM_011011, NM_172653, NM_008903, NM_023230, NM_001142746, NM_033590, NM_175495, NM_033591, NM_145517, NM_008285, NM_033592, NM_033593, NM_033594, NM_033584, NM_033583, NM_033595, NM_033586, NM_001025600, NM_011867, NM_026209, NM_033585, NM_146206, NM_033588, NM_001081147, NM_033587, NM_175414, NM_172151, NM_033589, NM_019799, NM_009851, NM_009216, NM_009783, NM_008066, NM_022427, NM_00…	377	5237	17854	1.13037	1	0.567323	60.1458
SP_PIR_KEYWORDS	calmodulin-binding	6	1.50376	0.0665874	NM_012040, NM_023813, NM_001025438, NM_001099635, NM_201600, NM_021519, NM_001025439, NM_008083	377	103	17854	2.75872	1	0.554404	60.273
GOTERM_MF_FAT	GO:0005198~structural molecule activity	15	3.7594	0.0669048	NM_015734, NM_023279, NM_016738, NM_016701, NM_001164519, NM_025485, NM_146100, NM_013639, NM_007733, NM_001163589, NM_010860, NM_010668, NM_001163588, NM_011287, NM_212485, NM_027011, NM_008473	266	450	13288	1.66516	1	0.798184	62.1442
SMART	SM00148:PLCXc	3	0.75188	0.0673682	NM_177355, NM_183191, NM_008874	207	19	9131	6.96491	0.999984	0.840644	56.8441
UP_SEQ_FEATURE	domain:EF-hand 1	8	2.00501	0.0674292	NM_010860, NM_019686, NM_178617, NM_183191, NM_010859, NM_016677, NM_019681, NM_007586	356	161	16021	2.23616	1	0.923352	67.1131
GOTERM_BP_FAT	GO:0018904~organic ether metabolic process	4	1.00251	0.0679975	NM_145223, NM_019687, NM_008903, NM_008247, NM_172715	268	48	13588	4.22512	1	0.951395	68.9736
GOTERM_BP_FAT	GO:0055085~transmembrane transport	15	3.7594	0.0703972	NM_001160139, NM_019687, NM_172653, NM_012035, NM_030696, NM_001164325, NM_177084, NM_011867, NM_146206, NM_017391, NM_053248, NM_019799, NM_178877, NM_023872, NM_172288, NM_001038654, NM_021450, NM_001038653, NM_007515	268	460	13588	1.65331	1	0.95253	70.2749
PIR_SUPERFAMILY	PIRSF002282:cytoskeletal keratin	4	1.00251	0.0715174	NM_013639, NM_001163589, NM_001163588, NM_212485, NM_027011, NM_008473	149	53	8136	4.12106	0.999998	0.925513	59.7355
KEGG_PATHWAY	mmu05222:Small cell lung cancer	5	1.25313	0.0715304	NM_008840, NM_001164050, NM_001164052, NM_015733, NM_009107, NM_001164051, NM_008485, NM_001042558, NM_001159731, NM_001029837, NM_009684, NM_001164049	107	85	5738	3.15448	0.999772	0.752852	56.9449
INTERPRO	IPR005821:Ion transport	6	1.50376	0.0719071	NM_009783, NM_001160139, NM_009135, NM_146206, NM_023872, NM_012035, NM_001112813, NM_021450, NM_001164325	356	111	17763	2.69708	1	0.84983	67.4478
KEGG_PATHWAY	mmu04510:Focal adhesion	8	2.00501	0.0727392	NM_015734, NM_010216, NM_001164049, NM_008840, NM_001164050, NM_001164052, NM_001164051, NM_011607, NM_016900, NM_008485, NM_009933, NM_001029837, NM_146007	107	198	5738	2.16671	0.999803	0.704509	57.5771
SMART	SM00239:C2	7	1.75439	0.0736027	NM_153507, NM_138649, NM_183191, NM_170684, NM_001081153, NM_177775, NM_008874	207	130	9131	2.37521	0.999994	0.82194	60.1945
INTERPRO	IPR017442:Serine/threonine protein kinase-related	13	3.25815	0.0748369	NM_011161, NM_001004363, NM_019945, NM_023813, NM_008926, NM_177078, NM_022416, NM_001164200, NM_012040, NM_011100, NM_175089, NM_152804, NM_001025438, NM_009863, NM_001164199, NM_001164198, NM_001025439, NM_011882	356	374	17763	1.73436	1	0.851287	68.9595
GOTERM_MF_FAT	GO:0004672~protein kinase activity	18	4.51128	0.0754377	NM_001004363, NM_008413, NM_019945, NM_008926, NM_022416, NM_011100, NM_001025438, NM_152804, NM_144847, NM_021450, NM_001025439, NM_011882, NM_001048177, NM_021099, NM_011161, NM_023813, NM_001122733, NM_007499, NM_177078, NM_001164325, NM_001164200, NM_012040, NM_175089, NM_009863, NM_001164199, NM_001164198	266	583	13288	1.54235	1	0.820452	66.7214
SP_PIR_KEYWORDS	calcium binding	4	1.00251	0.0762168	NM_011607, NM_010917, NM_010859, NM_007586	377	47	17854	4.03048	1	0.591616	65.4258
SP_PIR_KEYWORDS	myosin	4	1.00251	0.0762168	NM_010860, NM_001099635, NM_201600, NM_010859	377	47	17854	4.03048	1	0.591616	65.4258
GOTERM_CC_FAT	GO:0005882~intermediate filament	7	1.75439	0.0764785	NM_013639, NM_001163589, NM_001163588, NM_010668, NM_016701, NM_212485, NM_027011, NM_146100, NM_008473	271	137	12504	2.35753	1	0.678175	63.8895
INTERPRO	IPR006028:Gamma-aminobutyric acid A receptor	3	0.75188	0.0765127	NM_008066, NM_008067, NM_010252	356	23	17763	6.50818	1	0.847853	69.7945
GOTERM_CC_FAT	GO:0015629~actin cytoskeleton	9	2.25564	0.0766848	NM_198029, NM_178754, NM_144800, NM_010860, NM_001099635, NM_027889, NM_001146180, NM_001164519, NM_201600, NM_009707, NM_010859	271	205	12504	2.02567	1	0.657009	63.9926
SMART	SM00220:S_TKc	11	2.75689	0.0771036	NM_011161, NM_001004363, NM_019945, NM_023813, NM_008926, NM_177078, NM_022416, NM_001164200, NM_011100, NM_012040, NM_175089, NM_001025438, NM_152804, NM_001164199, NM_001164198, NM_001025439	207	265	9131	1.83103	0.999997	0.794992	61.9696
GOTERM_MF_FAT	GO:0004690~cyclic nucleotide-dependent protein kinase activity	2	0.501253	0.077425	NM_011100, NM_008926, NM_001164199, NM_001164198, NM_001164200	266	4	13288	24.9774	1	0.812917	67.7109
INTERPRO	IPR009471:Teneurin intracellular, N-terminal	2	0.501253	0.0775831	NM_011856, NM_011858	356	4	17763	24.948	1	0.842238	70.3167
INTERPRO	IPR006548:Splicing factor ELAV/HuD	2	0.501253	0.0775831	NM_001163397, NM_010488, NM_001163399, NM_001038698, NM_010486, NM_207686, NM_207685	356	4	17763	24.948	1	0.842238	70.3167
INTERPRO	IPR006530:YD repeat	2	0.501253	0.0775831	NM_011856, NM_011858	356	4	17763	24.948	1	0.842238	70.3167
INTERPRO	IPR003068:Transcription factor COUP	2	0.501253	0.0775831	NM_183261, NM_010151, NM_009697	356	4	17763	24.948	1	0.842238	70.3167
GOTERM_MF_FAT	GO:0005516~calmodulin binding	6	1.50376	0.0778283	NM_012040, NM_023813, NM_001025438, NM_001099635, NM_201600, NM_021519, NM_001025439, NM_008083	266	114	13288	2.6292	1	0.799119	67.9083
GOTERM_MF_FAT	GO:0004674~protein serine/threonine kinase activity	14	3.50877	0.0802279	NM_011161, NM_001004363, NM_019945, NM_023813, NM_008926, NM_007499, NM_177078, NM_001164325, NM_022416, NM_001164200, NM_012040, NM_011100, NM_175089, NM_152804, NM_001025438, NM_009863, NM_001164199, NM_001164198, NM_001025439, NM_021450	266	421	13288	1.66121	1	0.794304	69.0601
SP_PIR_KEYWORDS	Symport	6	1.50376	0.0804963	NM_015747, NM_019687, NM_017391, NM_053248, NM_001038654, NM_030696, NM_201353, NM_001038653	377	109	17854	2.60687	1	0.59914	67.511
GOTERM_CC_FAT	GO:0005802~trans-Golgi network	4	1.00251	0.0806816	NM_021492, NM_021710, NM_138649, NM_009294	271	47	12504	3.92683	1	0.655463	65.9379
GOTERM_BP_FAT	GO:0006468~protein amino acid phosphorylation	19	4.7619	0.0809471	NM_001004363, NM_008413, NM_019945, NM_008926, NM_009524, NM_022416, NM_011100, NM_001025438, NM_152804, NM_144847, NM_021450, NM_001025439, NM_011882, NM_001048177, NM_021099, NM_011161, NM_023813, NM_001122733, NM_007499, NM_177078, NM_001164325, NM_001164200, NM_012040, NM_175089, NM_009863, NM_001164199, NM_001164198	268	640	13588	1.5052	1	0.967579	75.4109
SP_PIR_KEYWORDS	collagen binding	2	0.501253	0.0816216	NM_007833, NM_010917	377	4	17854	23.679	1	0.591596	68.0396
GOTERM_CC_FAT	GO:0030424~axon	6	1.50376	0.08194	NM_001025600, NM_023279, NM_013639, NM_001163589, NM_001163588, NM_018770, NM_207676, NM_011430, NM_207675, NM_008083, NM_019681	271	107	12504	2.5873	1	0.64153	66.53
UP_SEQ_FEATURE	transmembrane region	104	26.0652	0.082598	NM_029626, NM_011011, NM_172653, NM_008903, NM_023230, NM_001142746, NM_145517, NM_175495, NM_008285, NM_001025600, NM_011867, NM_026209, NM_146206, NM_001081147, NM_175414, NM_172151, NM_019799, NM_009851, NM_009216, NM_008066, NM_022427, NM_001159558, NM_008067, NM_001159557, NM_001008700, NM_001159556, NM_001159555, NM_022320, NM_145142, NM_133224, NM_134109, NM_009511, NM_001164792, NM_011856…	356	4113	16021	1.13793	1	0.953401	74.6741
GOTERM_CC_FAT	GO:0045111~intermediate filament cytoskeleton	7	1.75439	0.0829027	NM_013639, NM_001163589, NM_001163588, NM_010668, NM_016701, NM_212485, NM_027011, NM_146100, NM_008473	271	140	12504	2.30701	1	0.627149	66.9766
SP_PIR_KEYWORDS	postsynaptic cell membrane	6	1.50376	0.0829543	NM_008066, NM_008067, NM_010252, NM_015730, NM_198305, NM_019681	377	110	17854	2.58317	1	0.585388	68.6554
GOTERM_MF_FAT	GO:0008201~heparin binding	5	1.25313	0.0840325	NM_001014424, NM_015734, NM_028351, NM_001014422, NM_001014423, NM_008485, NM_010720, NM_001014399, NM_178790	266	83	13288	3.00933	1	0.795579	70.8078
SP_PIR_KEYWORDS	Sodium transport	6	1.50376	0.0854517	NM_177084, NM_009135, NM_019687, NM_017391, NM_053248, NM_178877	377	111	17854	2.5599	1	0.584737	69.7798
UP_SEQ_FEATURE	repeat:YD 23	2	0.501253	0.0857387	NM_011856, NM_011858	356	4	16021	22.5014	1	0.954284	76.0206
UP_SEQ_FEATURE	repeat:YD 2	2	0.501253	0.0857387	NM_011856, NM_011858	356	4	16021	22.5014	1	0.954284	76.0206
UP_SEQ_FEATURE	repeat:YD 18	2	0.501253	0.0857387	NM_011856, NM_011858	356	4	16021	22.5014	1	0.954284	76.0206
UP_SEQ_FEATURE	repeat:YD 12	2	0.501253	0.0857387	NM_011856, NM_011858	356	4	16021	22.5014	1	0.954284	76.0206
UP_SEQ_FEATURE	repeat:YD 1	2	0.501253	0.0857387	NM_011856, NM_011858	356	4	16021	22.5014	1	0.954284	76.0206
UP_SEQ_FEATURE	repeat:YD 6	2	0.501253	0.0857387	NM_011856, NM_011858	356	4	16021	22.5014	1	0.954284	76.0206
UP_SEQ_FEATURE	repeat:YD 19	2	0.501253	0.0857387	NM_011856, NM_011858	356	4	16021	22.5014	1	0.954284	76.0206
UP_SEQ_FEATURE	repeat:YD 5	2	0.501253	0.0857387	NM_011856, NM_011858	356	4	16021	22.5014	1	0.954284	76.0206
UP_SEQ_FEATURE	repeat:YD 4	2	0.501253	0.0857387	NM_011856, NM_011858	356	4	16021	22.5014	1	0.954284	76.0206
UP_SEQ_FEATURE	repeat:YD 22	2	0.501253	0.0857387	NM_011856, NM_011858	356	4	16021	22.5014	1	0.954284	76.0206
UP_SEQ_FEATURE	repeat:YD 13	2	0.501253	0.0857387	NM_011856, NM_011858	356	4	16021	22.5014	1	0.954284	76.0206
UP_SEQ_FEATURE	repeat:YD 7	2	0.501253	0.0857387	NM_011856, NM_011858	356	4	16021	22.5014	1	0.954284	76.0206
UP_SEQ_FEATURE	repeat:YD 11	2	0.501253	0.0857387	NM_011856, NM_011858	356	4	16021	22.5014	1	0.954284	76.0206
UP_SEQ_FEATURE	domain:Teneurin N-terminal	2	0.501253	0.0857387	NM_011856, NM_011858	356	4	16021	22.5014	1	0.954284	76.0206
UP_SEQ_FEATURE	repeat:YD 16	2	0.501253	0.0857387	NM_011856, NM_011858	356	4	16021	22.5014	1	0.954284	76.0206
UP_SEQ_FEATURE	repeat:YD 21	2	0.501253	0.0857387	NM_011856, NM_011858	356	4	16021	22.5014	1	0.954284	76.0206
UP_SEQ_FEATURE	repeat:YD 8	2	0.501253	0.0857387	NM_011856, NM_011858	356	4	16021	22.5014	1	0.954284	76.0206
UP_SEQ_FEATURE	repeat:YD 9	2	0.501253	0.0857387	NM_011856, NM_011858	356	4	16021	22.5014	1	0.954284	76.0206
UP_SEQ_FEATURE	repeat:YD 15	2	0.501253	0.0857387	NM_011856, NM_011858	356	4	16021	22.5014	1	0.954284	76.0206
UP_SEQ_FEATURE	repeat:YD 10	2	0.501253	0.0857387	NM_011856, NM_011858	356	4	16021	22.5014	1	0.954284	76.0206
UP_SEQ_FEATURE	repeat:YD 14	2	0.501253	0.0857387	NM_011856, NM_011858	356	4	16021	22.5014	1	0.954284	76.0206
UP_SEQ_FEATURE	repeat:YD 3	2	0.501253	0.0857387	NM_011856, NM_011858	356	4	16021	22.5014	1	0.954284	76.0206
UP_SEQ_FEATURE	repeat:YD 17	2	0.501253	0.0857387	NM_011856, NM_011858	356	4	16021	22.5014	1	0.954284	76.0206
UP_SEQ_FEATURE	repeat:YD 20	2	0.501253	0.0857387	NM_011856, NM_011858	356	4	16021	22.5014	1	0.954284	76.0206
INTERPRO	IPR017441:Protein kinase, ATP binding site	15	3.7594	0.086495	NM_011161, NM_008413, NM_001004363, NM_019945, NM_023813, NM_008926, NM_001122733, NM_177078, NM_022416, NM_001164200, NM_012040, NM_011100, NM_175089, NM_152804, NM_001025438, NM_009863, NM_001164199, NM_001164198, NM_001025439, NM_011882, NM_001048177, NM_021099	356	467	17763	1.60266	1	0.864926	74.3493
GOTERM_BP_FAT	GO:0006793~phosphorus metabolic process	24	6.01504	0.0866722	NM_008413, NM_001004363, NM_019945, NM_008926, NM_008981, NM_009524, NM_008903, NM_008247, NM_022416, NM_011100, NM_152804, NM_001025438, NM_001164050, NM_144847, NM_001164052, NM_001164051, NM_198113, NM_001025439, NM_021450, NM_011882, NM_008976, NM_001048177, NM_021099, NM_011161, NM_023813, NM_001122733, NM_007499, NM_177078, NM_001164325, NM_001164049, NM_001164200, NM_012040, NM_175089, NM_…	268	866	13588	1.40512	1	0.972287	77.8364
GOTERM_BP_FAT	GO:0006796~phosphate metabolic process	24	6.01504	0.0866722	NM_008413, NM_001004363, NM_019945, NM_008926, NM_008981, NM_009524, NM_008903, NM_008247, NM_022416, NM_011100, NM_152804, NM_001025438, NM_001164050, NM_144847, NM_001164052, NM_001164051, NM_198113, NM_001025439, NM_021450, NM_011882, NM_008976, NM_001048177, NM_021099, NM_011161, NM_023813, NM_001122733, NM_007499, NM_177078, NM_001164325, NM_001164049, NM_001164200, NM_012040, NM_175089, NM_…	268	866	13588	1.40512	1	0.972287	77.8364
GOTERM_BP_FAT	GO:0040007~growth	8	2.00501	0.0866729	NM_145223, NM_177099, NM_008635, NM_001142760, NM_009524, NM_010025, NM_001110224, NM_001110223, NM_001142746, NM_001110222, NM_008083, NM_011272	268	193	13588	2.10162	1	0.969619	77.8367
KEGG_PATHWAY	mmu05014:Amyotrophic lateral sclerosis (ALS)	4	1.00251	0.087649	NM_011161, NM_013639, NM_001163589, NM_001163588, NM_015733, NM_001042558, NM_009684	107	57	5738	3.76324	0.999969	0.726292	64.7087
PIR_SUPERFAMILY	PIRSF038568:somatostatin receptor	2	0.501253	0.0877252	NM_009218, NM_009216	149	5	8136	21.8416	1	0.931293	67.5541
PIR_SUPERFAMILY	PIRSF038001:Caspase_ICE	2	0.501253	0.0877252	NM_007610, NM_015733	149	5	8136	21.8416	1	0.931293	67.5541
PIR_SUPERFAMILY	PIRSF038001:caspase, interleukin-1 beta convertase type	2	0.501253	0.0877252	NM_007610, NM_015733	149	5	8136	21.8416	1	0.931293	67.5541
KEGG_PATHWAY	mmu01040:Biosynthesis of unsaturated fatty acids	3	0.75188	0.088025	NM_007519, NM_027179, NM_134188, NM_134118	107	27	5738	5.95846	0.99997	0.685541	64.8735
GOTERM_MF_FAT	GO:0050840~extracellular matrix binding	3	0.75188	0.0880661	NM_007833, NM_010917, NM_021604	266	25	13288	5.99459	1	0.797683	72.5603
INTERPRO	IPR017946:PLC-like phosphodiesterase, TIM beta/alpha-barrel domain	3	0.75188	0.0884242	NM_177355, NM_183191, NM_008874	356	25	17763	5.98753	1	0.862577	75.152
INTERPRO	IPR000961:AGC-kinase, C-terminal	4	1.00251	0.08937	NM_011100, NM_019945, NM_008926, NM_001164199, NM_001164198, NM_177078, NM_001164200	356	53	17763	3.76574	1	0.857175	75.537
SMART	SM00054:EFh	7	1.75439	0.0894625	NM_010860, NM_019686, NM_178617, NM_183191, NM_016677, NM_019681, NM_007586	207	137	9131	2.25385	1	0.807047	67.6717
GOTERM_BP_FAT	GO:0055002~striated muscle cell development	4	1.00251	0.0896721	NM_016900, NM_011607, NM_001025192, NM_021604	268	54	13588	3.75567	1	0.970701	79.0157
GOTERM_BP_FAT	GO:0006816~calcium ion transport	6	1.50376	0.0901842	NM_009783, NM_146206, NM_023813, NM_001025438, NM_015730, NM_012035, NM_001025439, NM_001112813, NM_021450, NM_001164325	268	121	13588	2.51412	1	0.968718	79.2111
GOTERM_BP_FAT	GO:0050673~epithelial cell proliferation	3	0.75188	0.0918624	NM_145223, NM_001122733, NM_009524, NM_021099	268	26	13588	5.85017	1	0.9682	79.8393
GOTERM_BP_FAT	GO:0060271~cilium morphogenesis	3	0.75188	0.0918624	NM_145223, NM_001142760, NM_001142746, NM_009376	268	26	13588	5.85017	1	0.9682	79.8393
GOTERM_BP_FAT	GO:0007188~G-protein signaling, coupled to cAMP nucleotide second messenger	4	1.00251	0.0935347	NM_011100, NM_001164199, NM_001164198, NM_011272, NM_008315, NM_011196, NM_001164200	268	55	13588	3.68738	1	0.967695	80.4475
GOTERM_MF_FAT	GO:0004364~glutathione transferase activity	3	0.75188	0.0941942	NM_008181, NM_008182, NM_001122660	266	26	13288	5.76403	1	0.807219	75.0366
GOTERM_MF_FAT	GO:0004994~somatostatin receptor activity	2	0.501253	0.0958292	NM_009218, NM_009216	266	5	13288	19.982	1	0.80047	75.6613
INTERPRO	IPR017350:Caspase, interleukin-1 beta convertase	2	0.501253	0.0960221	NM_007610, NM_015733	356	5	17763	19.9584	1	0.869557	78.0911
INTERPRO	IPR000586:Somatostatin receptor	2	0.501253	0.0960221	NM_009218, NM_009216	356	5	17763	19.9584	1	0.869557	78.0911
SP_PIR_KEYWORDS	calcium channel	4	1.00251	0.0963796	NM_009783, NM_146206, NM_012035, NM_001112813, NM_021450, NM_001164325	377	52	17854	3.64293	1	0.61938	74.2748
GOTERM_BP_FAT	GO:0015674~di-, tri-valent inorganic cation transport	7	1.75439	0.0980319	NM_009783, NM_146206, NM_023813, NM_001025438, NM_015730, NM_012035, NM_027179, NM_001025439, NM_001112813, NM_021450, NM_001164325, NM_134118	268	161	13588	2.20441	1	0.970531	81.9986
GOTERM_BP_FAT	GO:0007626~locomotory behavior	9	2.25564	0.0993343	NM_008719, NM_009137, NM_011335, NM_015730, NM_001122733, NM_001142760, NM_008883, NM_011430, NM_001142746, NM_021099, NM_023052, NM_018766	268	239	13588	1.90926	1	0.969631	82.4258
