# Supplementary material for: Integrative Transcriptome Profiling of Cognitive Aging and Its Preservation through Ser/Thr Protein Phosphatase Regulation
Source: PLoS One. 2015 Jun 23;10(6):e0130891. doi: 10.1371/journal.pone.0130891 (PMC4478024; doi:10.1371/journal.pone.0130891)
Supplement: S19 Table — (XLSX) [file pone.0130891.s025.xlsx]

## Sheet: S19
S19 Table. GO analysis for genes significantly enriched in young EE over young SH
GO term	Function	Annotation	Enrichment Ratio	Raw P-value*	Adjusted P-value**
GO:0007270	biological process	neuron-neuron synaptic transmission	6.48	0.0001	0.0119
GO:0043933	biological process	macromolecular complex subunit organization	2.37	0.0001	0.0119
GO:0051649	biological process	establishment of localization in cell	2.16	6.28e-05	0.0119
GO:0071822	biological process	protein complex subunit organization	2.55	0.0001	0.0119
GO:0048232	biological process	male gamete generation	3.73	0.0001	0.0119
GO:0034621	biological process	cellular macromolecular complex subunit organization	3.18	5.17e-05	0.0119
GO:0007283	biological process	spermatogenesis	3.74	0.0001	0.0119
GO:0051641	biological process	cellular localization	2.08	4.19e-05	0.0119
GO:0007276	biological process	gamete generation	3.29	0.0001	0.0119
GO:0031644	biological process	regulation of neurological system process	4.15	7.84e-05	0.0119
GO:0006796	biological process	phosphate-containing compound metabolic process	1.76	0.0001	0.0119
GO:0006793	biological process	phosphorus metabolic process	1.72	0.0002	0.0163
GO:0023056	biological process	positive regulation of signaling	2.51	0.0002	0.0163
GO:0043623	biological process	cellular protein complex assembly	3.82	0.0002	0.0163
GO:0007286	biological process	spermatid development	7.1	0.0002	0.0163
GO:0010647	biological process	positive regulation of cell communication	2.5	0.0002	0.0163
GO:0051130	biological process	positive regulation of cellular component organization	2.81	0.0003	0.0196
GO:0050804	biological process	regulation of synaptic transmission	4.23	0.0003	0.0196
GO:0048515	biological process	spermatid differentiation	6.55	0.0003	0.0196
GO:0032940	biological process	secretion by cell	2.7	0.0003	0.0196
GO:0006461	biological process	protein complex assembly	2.42	0.0005	0.0204
GO:0006810	biological process	transport	1.59	0.0004	0.0204
GO:0044057	biological process	regulation of system process	2.81	0.0005	0.0204
GO:0032504	biological process	multicellular organism reproduction	2.73	0.0005	0.0204
GO:0046903	biological process	secretion	2.52	0.0005	0.0204
GO:0051234	biological process	establishment of localization	1.59	0.0004	0.0204
GO:0019953	biological process	sexual reproduction	2.85	0.0005	0.0204
GO:0070271	biological process	protein complex biogenesis	2.41	0.0005	0.0204
GO:0010646	biological process	regulation of cell communication	1.82	0.0005	0.0204
GO:0034622	biological process	cellular macromolecular complex assembly	3	0.0005	0.0204
GO:0023051	biological process	regulation of signaling	1.83	0.0005	0.0204
GO:0048609	biological process	multicellular organismal reproductive process	2.73	0.0005	0.0204
GO:0065003	biological process	macromolecular complex assembly	2.25	0.0006	0.0211
GO:0051179	biological process	localization	1.5	0.0006	0.0211
GO:0003015	biological process	heart process	4.94	0.0006	0.0211
GO:0060047	biological process	heart contraction	4.94	0.0006	0.0211
GO:0044267	biological process	cellular protein metabolic process	1.61	0.0006	0.0211
GO:0007268	biological process	synaptic transmission	2.85	0.0007	0.0234
GO:0044237	biological process	cellular metabolic process	1.31	0.0007	0.0234
GO:0010743	biological process	regulation of macrophage derived foam cell differentiation	16.36	0.0008	0.0254
GO:0044464	cellular component	cell part	1.23	1.74e-05	0.0014
GO:0005623	cellular component	cell	1.23	1.75e-05	0.0014
GO:0005801	cellular component	cis-Golgi network	15.22	0.0001	0.0041
GO:0005737	cellular component	cytoplasm	1.32	0.0001	0.0041
GO:0005622	cellular component	intracellular	1.24	0.0002	0.0055
GO:0044424	cellular component	intracellular part	1.24	0.0002	0.0055
GO:0032937	cellular component	SREBP-SCAP-Insig complex	63.43	0.0003	0.0071
GO:0008250	cellular component	oligosaccharyltransferase complex	38.06	0.0011	0.0227
GO:0042734	cellular component	presynaptic membrane	7.77	0.0017	0.0312
GO:0019005	cellular component	SCF ubiquitin ligase complex	11.89	0.002	0.033
* Raw P-Value is the p value from the hypergeometric test
** Adjusted P-Value is the p value adjusted by the multiple test adjustment, Bonferroni-Hochberg
