# Supplementary material for: Integrative Transcriptome Profiling of Cognitive Aging and Its Preservation through Ser/Thr Protein Phosphatase Regulation
Source: PLoS One. 2015 Jun 23;10(6):e0130891. doi: 10.1371/journal.pone.0130891 (PMC4478024; doi:10.1371/journal.pone.0130891)
Supplement: S20 Table — (XLSX) [file pone.0130891.s026.xlsx]

## Sheet: S20
S20 Table. GO analysis for genes significantly enriched in young SH over young EE
GO term	Function	Annotation	Enrichment Ratio	Raw P-value*	Adjusted P-value**
GO:0044085	biological process	cellular component biogenesis	2.29	7.35e-06	0.0098
GO:0022607	biological process	cellular component assembly	2.29	2.1e-05	0.014
GO:0035456	biological process	response to interferon-beta	17.73	6.9e-05	0.0154
GO:0065003	biological process	macromolecular complex assembly	2.57	5.25e-05	0.0154
GO:0043933	biological process	macromolecular complex subunit organization	2.46	6.93e-05	0.0154
GO:0035458	biological process	cellular response to interferon-beta	20.39	3.86e-05	0.0154
GO:0061047	biological process	positive regulation of branching involved in lung morphogenesis	101.96	9.58e-05	0.0182
GO:0060440	biological process	trachea formation	67.97	0.0003	0.0285
GO:0006334	biological process	nucleosome assembly	9.44	0.0002	0.0285
GO:2000017	biological process	positive regulation of determination of dorsal identity	67.97	0.0003	0.0285
GO:0003223	biological process	ventricular compact myocardium morphogenesis	67.97	0.0003	0.0285
GO:0071840	biological process	cellular component organization or biogenesis	1.58	0.0003	0.0285
GO:0043588	biological process	skin development	8.79	0.0003	0.0285
GO:0006979	biological process	response to oxidative stress	4.52	0.0002	0.0285
GO:0042221	biological process	response to chemical stimulus	1.72	0.0008	0.0374
GO:2000467	biological process	positive regulation of glycogen (starch) synthase activity	50.98	0.0006	0.0374
GO:0035084	biological process	flagellar axoneme assembly	40.78	0.0009	0.0374
GO:2000015	biological process	regulation of determination of dorsal identity	40.78	0.0009	0.0374
GO:0071822	biological process	protein complex subunit organization	2.38	0.0006	0.0374
GO:0065008	biological process	regulation of biological quality	1.73	0.0007	0.0374
GO:0061046	biological process	regulation of branching involved in lung morphogenesis	40.78	0.0009	0.0374
GO:0034728	biological process	nucleosome organization	7.18	0.0007	0.0374
GO:0044027	biological process	hypermethylation of CpG island	40.78	0.0009	0.0374
GO:0033088	biological process	negative regulation of immature T cell proliferation in thymus	50.98	0.0006	0.0374
GO:0016043	biological process	cellular component organization	1.54	0.0007	0.0374
GO:0044026	biological process	DNA hypermethylation	40.78	0.0009	0.0374
GO:0071844	biological process	cellular component assembly at cellular level	2.19	0.0009	0.0374
GO:0031497	biological process	chromatin assembly	7.61	0.0005	0.0374
GO:0006091	biological process	generation of precursor metabolites and energy	3.49	0.0007	0.0374
GO:0006461	biological process	protein complex assembly	2.37	0.0009	0.0374
GO:0009605	biological process	response to external stimulus	2.25	0.0006	0.0374
GO:0033087	biological process	negative regulation of immature T cell proliferation	50.98	0.0006	0.0374
GO:0065004	biological process	protein-DNA complex assembly	6.54	0.001	0.0391
GO:0070271	biological process	protein complex biogenesis	2.37	0.001	0.0391
GO:0008219	biological process	cell death	1.88	0.0012	0.0456
GO:0030855	biological process	epithelial cell differentiation	3.41	0.0014	0.0466
GO:0008152	biological process	metabolic process	1.26	0.0013	0.0466
GO:0016265	biological process	death	1.87	0.0014	0.0466
GO:2000465	biological process	regulation of glycogen (starch) synthase activity	33.99	0.0014	0.0466
GO:0045446	biological process	endothelial cell differentiation	8.32	0.0014	0.0466
GO:0005488	molecular function	binding	1.33	2.03e-06	0.0005
GO:0005515	molecular function	protein binding	1.51	5.79e-06	0.0007
GO:0018479	molecular function	benzaldehyde dehydrogenase (NAD+) activity	104.34	9.14e-05	0.0072
GO:0032407	molecular function	MutSalpha complex binding	69.56	0.0003	0.0178
GO:0005148	molecular function	prolactin receptor binding	52.17	0.0005	0.0198
GO:0032404	molecular function	mismatch repair complex binding	52.17	0.0005	0.0198
GO:0016903	molecular function	oxidoreductase activity, acting on the aldehyde or oxo group of donors	9.94	0.0007	0.0237
GO:0051427	molecular function	hormone receptor binding	5.22	0.0011	0.0326
GO:0016895	molecular function	exodeoxyribonuclease activity, producing 5'-phosphomonoesters	29.81	0.0019	0.0346
GO:0004529	molecular function	exodeoxyribonuclease activity	29.81	0.0019	0.0346
GO:0005544	molecular function	calcium-dependent phospholipid binding	12.04	0.0019	0.0346
GO:0004028	molecular function	3-chloroallyl aldehyde dehydrogenase activity	29.81	0.0019	0.0346
GO:0005198	molecular function	structural molecule activity	2.89	0.0016	0.0346
GO:0005102	molecular function	receptor binding	1.96	0.0021	0.0355
GO:0035257	molecular function	nuclear hormone receptor binding	5.32	0.0026	0.0362
GO:0051536	molecular function	iron-sulfur cluster binding	7.07	0.0025	0.0362
GO:0051540	molecular function	metal cluster binding	7.07	0.0025	0.0362
GO:0019899	molecular function	enzyme binding	1.93	0.0032	0.0421
GO:0016620	molecular function	oxidoreductase activity, acting on the aldehyde or oxo group of donors, NAD or NADP as acceptor	9.78	0.0035	0.0437
GO:0051539	molecular function	4 iron, 4 sulfur cluster binding	9.21	0.0042	0.0485
GO:0016655	molecular function	oxidoreductase activity, acting on NADH or NADPH, quinone or similar compound as acceptor	8.94	0.0045	0.0485
GO:0046982	molecular function	protein heterodimerization activity	2.7	0.0043	0.0485
GO:0004029	molecular function	aldehyde dehydrogenase (NAD) activity	18.97	0.0048	0.0495
GO:0044422	cellular component	organelle part	1.73	6.14e-07	2.79e-05
GO:0005737	cellular component	cytoplasm	1.46	2.62e-07	2.79e-05
GO:0044424	cellular component	intracellular part	1.35	3.81e-07	2.79e-05
GO:0005622	cellular component	intracellular	1.34	4.79e-07	2.79e-05
GO:0044446	cellular component	intracellular organelle part	1.72	1.02e-06	3.19e-05
GO:0044444	cellular component	cytoplasmic part	1.59	1.05e-06	3.19e-05
GO:0032993	cellular component	protein-DNA complex	9.31	2.41e-06	6.27e-05
GO:0005739	cellular component	mitochondrion	2.27	3.33e-06	6.73e-05
GO:0043226	cellular component	organelle	1.36	3.31e-06	6.73e-05
GO:0005623	cellular component	cell	1.26	4.22e-06	6.98e-05
GO:0044464	cellular component	cell part	1.26	4.2e-06	6.98e-05
GO:0043229	cellular component	intracellular organelle	1.35	5.3e-06	8.04e-05
GO:0043227	cellular component	membrane-bounded organelle	1.37	1.77e-05	0.0002
GO:0043231	cellular component	intracellular membrane-bounded organelle	1.36	2.77e-05	0.0004
GO:0005902	cellular component	microvillus	9.2	4.83e-05	0.0006
GO:0000786	cellular component	nucleosome	10.12	0.0001	0.001
GO:0044429	cellular component	mitochondrial part	2.92	8.69e-05	0.001
GO:0005759	cellular component	mitochondrial matrix	5.47	0.0001	0.001
GO:0030672	cellular component	synaptic vesicle membrane	12.65	0.0003	0.0029
GO:0014704	cellular component	intercalated disc	10.12	0.0006	0.0055
GO:0044291	cellular component	cell-cell contact zone	9.64	0.0008	0.0069
GO:0030665	cellular component	clathrin-coated vesicle membrane	7.94	0.0016	0.0132
GO:0001533	cellular component	cornified envelope	12.65	0.0017	0.0135
GO:0044391	cellular component	ribosomal subunit	4.71	0.0018	0.0137
GO:0043228	cellular component	non-membrane-bounded organelle	1.54	0.0023	0.0144
GO:0043232	cellular component	intracellular non-membrane-bounded organelle	1.54	0.0023	0.0144
GO:0031090	cellular component	organelle membrane	1.93	0.0021	0.0144
GO:0044456	cellular component	synapse part	2.79	0.0022	0.0144
GO:0005743	cellular component	mitochondrial inner membrane	2.96	0.0022	0.0144
GO:0030141	cellular component	secretory granule	3.45	0.0024	0.0146
GO:0042995	cellular component	cell projection	1.81	0.003	0.0176
GO:0019866	cellular component	organelle inner membrane	2.8	0.0033	0.0188
GO:0044427	cellular component	chromosomal part	2.47	0.0038	0.0209
GO:0070469	cellular component	respiratory chain	6.23	0.0039	0.0209
GO:0008021	cellular component	synaptic vesicle	4.64	0.0046	0.022
GO:0070013	cellular component	intracellular organelle lumen	1.72	0.0043	0.022
GO:0030662	cellular component	coated vesicle membrane	5.95	0.0046	0.022
GO:0043233	cellular component	organelle lumen	1.71	0.0045	0.022
GO:0005840	cellular component	ribosome	3.41	0.0048	0.0224
GO:0000785	cellular component	chromatin	3.04	0.0051	0.0226
* Raw P-Value is the p value from the hypergeometric test
** Adjusted P-Value is the p value adjusted by the multiple test adjustment, Bonferroni-Hochberg
