# Supplementary material for: Integrative Transcriptome Profiling of Cognitive Aging and Its Preservation through Ser/Thr Protein Phosphatase Regulation
Source: PLoS One. 2015 Jun 23;10(6):e0130891. doi: 10.1371/journal.pone.0130891 (PMC4478024; doi:10.1371/journal.pone.0130891)
Supplement: S21 Table — (XLSX) [file pone.0130891.s027.xlsx]

## Sheet: S21
S21 Table. GO analysis for genes significantly enriched in aged EE over aged SH
GO term	Function	Annotation	Enrichment Ratio	Raw P-value*	Adjusted P-value**
GO:0051179	biological process	localization	1.74	1.81e-09	2.84e-06
GO:0009987	biological process	cellular process	1.22	5.68e-07	0.0002
GO:0048468	biological process	cell development	2.22	2.63e-07	0.0002
GO:0051234	biological process	establishment of localization	1.69	5.11e-07	0.0002
GO:0006811	biological process	ion transport	2.35	5.36e-07	0.0002
GO:0055085	biological process	transmembrane transport	2.38	1.56e-06	0.0003
GO:0006810	biological process	transport	1.66	1.82e-06	0.0003
GO:0065007	biological process	biological regulation	1.31	1.86e-06	0.0003
GO:0048518	biological process	positive regulation of biological process	1.66	1.36e-06	0.0003
GO:0050794	biological process	regulation of cellular process	1.32	4.94e-06	0.0007
GO:0050789	biological process	regulation of biological process	1.3	4.81e-06	0.0007
GO:0048522	biological process	positive regulation of cellular process	1.65	7.11e-06	0.0009
GO:0000904	biological process	cell morphogenesis involved in differentiation	2.91	8.91e-06	0.0011
GO:0050678	biological process	regulation of epithelial cell proliferation	4.15	1.74e-05	0.0017
GO:0034220	biological process	ion transmembrane transport	2.73	1.58e-05	0.0017
GO:0050673	biological process	epithelial cell proliferation	3.88	1.78e-05	0.0017
GO:0010720	biological process	positive regulation of cell development	4.37	2.22e-05	0.0021
GO:0010038	biological process	response to metal ion	4.69	2.55e-05	0.0021
GO:0032989	biological process	cellular component morphogenesis	2.33	2.48e-05	0.0021
GO:0009605	biological process	response to external stimulus	2.23	2.94e-05	0.0023
GO:0000902	biological process	cell morphogenesis	2.34	4.24e-05	0.003
GO:0045597	biological process	positive regulation of cell differentiation	2.68	4.62e-05	0.003
GO:0048523	biological process	negative regulation of cellular process	1.63	4e-05	0.003
GO:0051094	biological process	positive regulation of developmental process	2.38	4.55e-05	0.003
GO:0023051	biological process	regulation of signaling	1.78	4.84e-05	0.003
GO:0048731	biological process	system development	1.56	5.82e-05	0.0035
GO:0044699	biological process	single-organism process	1.29	6.91e-05	0.0039
GO:0031033	biological process	myosin filament organization	32.59	6.92e-05	0.0039
GO:0040011	biological process	locomotion	2.05	0.0001	0.0046
GO:0045944	biological process	positive regulation of transcription from RNA polymerase II promoter	2.29	0.0001	0.0046
GO:0050679	biological process	positive regulation of epithelial cell proliferation	4.85	0.0001	0.0046
GO:0010646	biological process	regulation of cell communication	1.74	0.0001	0.0046
GO:0035556	biological process	intracellular signal transduction	1.79	0.0001	0.0046
GO:0050793	biological process	regulation of developmental process	1.83	0.0001	0.0046
GO:0051130	biological process	positive regulation of cellular component organization	2.49	0.0002	0.0067
GO:0048666	biological process	neuron development	2.34	0.0002	0.0067
GO:0045893	biological process	positive regulation of transcription, DNA-dependent	2.03	0.0002	0.0067
GO:0019233	biological process	sensory perception of pain	5.22	0.0002	0.0067
GO:0050965	biological process	detection of temperature stimulus involved in sensory perception of pain	24.45	0.0002	0.0067
GO:0030029	biological process	actin filament-based process	2.68	0.0002	0.0067
GO:0005488	molecular function	binding	1.37	1.5e-11	4.68e-09
GO:0005515	molecular function	protein binding	1.55	5.67e-10	8.85e-08
GO:0046872	molecular function	metal ion binding	1.57	9.99e-06	0.001
GO:0043169	molecular function	cation binding	1.54	1.62e-05	0.0011
GO:0043167	molecular function	ion binding	1.42	1.78e-05	0.0011
GO:0022891	molecular function	substrate-specific transmembrane transporter activity	2.27	5.45e-05	0.0028
GO:0015075	molecular function	ion transmembrane transporter activity	2.25	0.0001	0.0035
GO:0022857	molecular function	transmembrane transporter activity	2.13	0.0001	0.0035
GO:0005216	molecular function	ion channel activity	2.84	0.0001	0.0035
GO:0022803	molecular function	passive transmembrane transporter activity	2.68	0.0002	0.0052
GO:0015267	molecular function	channel activity	2.68	0.0002	0.0052
GO:0022838	molecular function	substrate-specific channel activity	2.77	0.0002	0.0052
GO:0005102	molecular function	receptor binding	1.87	0.0003	0.0072
GO:0005215	molecular function	transporter activity	1.89	0.0005	0.0097
GO:0022892	molecular function	substrate-specific transporter activity	1.98	0.0005	0.0097
GO:0003824	molecular function	catalytic activity	1.34	0.0005	0.0097
GO:0008241	molecular function	peptidyl-dipeptidase activity	41.89	0.0007	0.0128
GO:0015079	molecular function	potassium ion transmembrane transporter activity	4.09	0.0008	0.0139
GO:0004528	molecular function	phosphodiesterase I activity	31.41	0.0015	0.0195
GO:0000982	molecular function	RNA polymerase II core promoter proximal region sequence-specific DNA binding transcription factor activity	4.35	0.0012	0.0195
GO:0003945	molecular function	N-acetyllactosamine synthase activity	31.41	0.0015	0.0195
GO:0000981	molecular function	sequence-specific DNA binding RNA polymerase II transcription factor activity	3.11	0.0015	0.0195
GO:0005267	molecular function	potassium channel activity	4.15	0.0015	0.0195
GO:0005148	molecular function	prolactin receptor binding	31.41	0.0015	0.0195
GO:0050840	molecular function	extracellular matrix binding	6.61	0.003	0.036
GO:0005261	molecular function	cation channel activity	2.69	0.0029	0.036
GO:0046982	molecular function	protein heterodimerization activity	2.27	0.0039	0.042
GO:0008509	molecular function	anion transmembrane transporter activity	2.74	0.0038	0.042
GO:0016787	molecular function	hydrolase activity	1.46	0.0038	0.042
GO:0022832	molecular function	voltage-gated channel activity	3.01	0.0054	0.0481
GO:0008172	molecular function	S-methyltransferase activity	17.95	0.005	0.0481
GO:0005509	molecular function	calcium ion binding	2.02	0.0052	0.0481
GO:0005244	molecular function	voltage-gated ion channel activity	3.01	0.0054	0.0481
GO:0043236	molecular function	laminin binding	8.57	0.0049	0.0481
GO:0004908	molecular function	interleukin-1 receptor activity	17.95	0.005	0.0481
GO:0044464	cellular component	cell part	1.29	7.27e-11	8.12e-09
GO:0005623	cellular component	cell	1.29	7.35e-11	8.12e-09
GO:0044424	cellular component	intracellular part	1.3	3.73e-08	2.06e-06
GO:0005622	cellular component	intracellular	1.29	3.24e-08	2.06e-06
GO:0005576	cellular component	extracellular region	2.04	1.27e-07	5.61e-06
GO:0005737	cellular component	cytoplasm	1.32	4.41e-06	0.0002
GO:0043226	cellular component	organelle	1.26	1.19e-05	0.0003
GO:0044421	cellular component	extracellular region part	2.18	1.12e-05	0.0003
GO:0043229	cellular component	intracellular organelle	1.27	1e-05	0.0003
GO:0043231	cellular component	intracellular membrane-bounded organelle	1.27	6.63e-05	0.0015
GO:0043227	cellular component	membrane-bounded organelle	1.26	7.62e-05	0.0015
GO:0005886	cellular component	plasma membrane	1.47	0.0001	0.0017
GO:0071944	cellular component	cell periphery	1.47	0.0001	0.0017
GO:0045202	cellular component	synapse	2.39	0.0002	0.0032
GO:0044444	cellular component	cytoplasmic part	1.34	0.0003	0.0044
GO:0005615	cellular component	extracellular space	2	0.0009	0.0124
GO:0005578	cellular component	proteinaceous extracellular matrix	2.64	0.001	0.013
GO:0034702	cellular component	ion channel complex	3.43	0.0013	0.016
GO:0031410	cellular component	cytoplasmic vesicle	1.93	0.0018	0.0209
GO:0044456	cellular component	synapse part	2.38	0.0019	0.021
GO:0000164	cellular component	protein phosphatase type 1 complex	25.3	0.0024	0.0253
GO:0045211	cellular component	postsynaptic membrane	3.09	0.0027	0.0271
GO:0031012	cellular component	extracellular matrix	2.35	0.0029	0.0279
GO:0016323	cellular component	basolateral plasma membrane	3.2	0.0037	0.0341
GO:0000778	cellular component	condensed nuclear chromosome kinetochore	18.07	0.005	0.0381
GO:0044309	cellular component	neuron spine	3.07	0.0049	0.0381
GO:0031982	cellular component	vesicle	1.79	0.0047	0.0381
GO:0016020	cellular component	membrane	1.19	0.005	0.0381
GO:0043197	cellular component	dendritic spine	3.07	0.0049	0.0381
GO:0005634	cellular component	nucleus	1.25	0.0063	0.0464
GO:0042587	cellular component	glycogen granule	15.81	0.0066	0.0471
GO:0008076	cellular component	voltage-gated potassium channel complex	5.16	0.0074	0.0472
GO:0097060	cellular component	synaptic membrane	2.62	0.0079	0.0472
GO:0034707	cellular component	chloride channel complex	5.16	0.0074	0.0472
GO:0034705	cellular component	potassium channel complex	5.16	0.0074	0.0472
GO:0016023	cellular component	cytoplasmic membrane-bounded vesicle	1.93	0.0077	0.0472
GO:0044459	cellular component	plasma membrane part	1.54	0.0078	0.0472
GO:0034451	cellular component	centriolar satellite	14.06	0.0083	0.0483
* Raw P-Value is the p value from the hypergeometric test
** Adjusted P-Value is the p value adjusted by the multiple test adjustment, Bonferroni-Hochberg
