# Supplementary material for: Integrative Transcriptome Profiling of Cognitive Aging and Its Preservation through Ser/Thr Protein Phosphatase Regulation
Source: PLoS One. 2015 Jun 23;10(6):e0130891. doi: 10.1371/journal.pone.0130891 (PMC4478024; doi:10.1371/journal.pone.0130891)
Supplement: S22 Table — (XLSX) [file pone.0130891.s028.xlsx]

## Sheet: S22
S22 Table. GO analysis for genes significantly enriched in aged SH over aged EE
GO term	Function	Annotation	Enrichment Ratio	Raw P-value*	Adjusted P-value**
GO:0022610	biological process	biological adhesion	3.17	1.64e-11	2.78e-08
GO:0007155	biological process	cell adhesion	3.12	4.5e-11	3.81e-08
GO:0009987	biological process	cellular process	1.25	2.86e-09	1.61e-06
GO:0007268	biological process	synaptic transmission	3.57	1.42e-08	6.01e-06
GO:0035637	biological process	multicellular organismal signaling	3.03	8.93e-08	3.02e-05
GO:0019226	biological process	transmission of nerve impulse	3.05	1.25e-07	3.53e-05
GO:0007399	biological process	nervous system development	2.11	4.91e-07	0.0001
GO:0007267	biological process	cell-cell signaling	2.58	1.13e-06	0.0002
GO:0071842	biological process	cellular component organization at cellular level	1.62	1.29e-05	0.0019
GO:0048731	biological process	system development	1.59	1.05e-05	0.0019
GO:0006810	biological process	transport	1.57	1.43e-05	0.0019
GO:0030030	biological process	cell projection organization	2.35	1.13e-05	0.0019
GO:0051179	biological process	localization	1.49	1.36e-05	0.0019
GO:0048856	biological process	anatomical structure development	1.51	2.38e-05	0.0027
GO:0016043	biological process	cellular component organization	1.52	2.23e-05	0.0027
GO:0051234	biological process	establishment of localization	1.54	2.75e-05	0.0028
GO:0071841	biological process	cellular component organization or biogenesis at cellular level	1.58	2.77e-05	0.0028
GO:0006811	biological process	ion transport	2.03	3.17e-05	0.003
GO:0007275	biological process	multicellular organismal development	1.49	4.42e-05	0.0039
GO:0032502	biological process	developmental process	1.45	4.81e-05	0.0039
GO:0071840	biological process	cellular component organization or biogenesis	1.49	4.8e-05	0.0039
GO:0046903	biological process	secretion	2.32	6.95e-05	0.0053
GO:0042747	biological process	circadian sleep/wake cycle, REM sleep	29.6	9.21e-05	0.0064
GO:0044699	biological process	single-organism process	1.27	9.51e-05	0.0064
GO:0042320	biological process	regulation of circadian sleep/wake cycle, REM sleep	29.6	9.21e-05	0.0064
GO:0055080	biological process	cation homeostasis	2.64	0.0002	0.0117
GO:0032940	biological process	secretion by cell	2.34	0.0002	0.0117
GO:0006812	biological process	cation transport	2.12	0.0002	0.0117
GO:0007204	biological process	elevation of cytosolic calcium ion concentration	3.7	0.0002	0.0117
GO:0022607	biological process	cellular component assembly	1.77	0.0003	0.0149
GO:0050808	biological process	synapse organization	4.26	0.0003	0.0149
GO:0042745	biological process	circadian sleep/wake cycle	11.84	0.0003	0.0149
GO:0048666	biological process	neuron development	2.22	0.0003	0.0149
GO:0010810	biological process	regulation of cell-substrate adhesion	4.64	0.0003	0.0149
GO:0051239	biological process	regulation of multicellular organismal process	1.62	0.0004	0.0178
GO:0051960	biological process	regulation of nervous system development	2.37	0.0004	0.0178
GO:0007416	biological process	synapse assembly	6.23	0.0004	0.0178
GO:0051480	biological process	cytosolic calcium ion homeostasis	3.41	0.0004	0.0178
GO:0048699	biological process	generation of neurons	1.94	0.0005	0.0197
GO:0048522	biological process	positive regulation of cellular process	1.46	0.0005	0.0197
GO:0005215	molecular function	transporter activity	2.13	7.69e-06	0.0011
GO:0022857	molecular function	transmembrane transporter activity	2.25	1.36e-05	0.0011
GO:0015075	molecular function	ion transmembrane transporter activity	2.49	3.6e-06	0.0011
GO:0022891	molecular function	substrate-specific transmembrane transporter activity	2.33	1.32e-05	0.0011
GO:0022892	molecular function	substrate-specific transporter activity	2.17	2.9e-05	0.0018
GO:0030594	molecular function	neurotransmitter receptor activity	6.58	9.07e-05	0.0041
GO:0005515	molecular function	protein binding	1.32	7.89e-05	0.0041
GO:0005488	molecular function	binding	1.19	0.0002	0.007
GO:0008509	molecular function	anion transmembrane transporter activity	3.31	0.0002	0.007
GO:0015111	molecular function	iodide transmembrane transporter activity	58.28	0.0003	0.0095
GO:0008324	molecular function	cation transmembrane transporter activity	2.29	0.0006	0.0172
GO:0031748	molecular function	D1 dopamine receptor binding	38.86	0.0009	0.0218
GO:0015291	molecular function	secondary active transmembrane transporter activity	3.33	0.0009	0.0218
GO:0001664	molecular function	G-protein coupled receptor binding	3.15	0.0014	0.0315
GO:0004690	molecular function	cyclic nucleotide-dependent protein kinase activity	23.31	0.0028	0.0415
GO:0046873	molecular function	metal ion transmembrane transporter activity	2.4	0.0024	0.0415
GO:0004994	molecular function	somatostatin receptor activity	23.31	0.0028	0.0415
GO:0005131	molecular function	growth hormone receptor binding	23.31	0.0028	0.0415
GO:0005216	molecular function	ion channel activity	2.33	0.0023	0.0415
GO:0022890	molecular function	inorganic cation transmembrane transporter activity	2.24	0.0024	0.0415
GO:0003785	molecular function	actin monomer binding	11.66	0.002	0.0415
GO:0022838	molecular function	substrate-specific channel activity	2.26	0.0029	0.0415
GO:0022804	molecular function	active transmembrane transporter activity	2.49	0.0036	0.042
GO:0008528	molecular function	G-protein coupled peptide receptor activity	3.61	0.0034	0.042
GO:0008188	molecular function	neuropeptide receptor activity	6.14	0.004	0.042
GO:0001653	molecular function	peptide receptor activity	3.55	0.0037	0.042
GO:0005102	molecular function	receptor binding	1.64	0.0038	0.042
GO:0022803	molecular function	passive transmembrane transporter activity	2.19	0.004	0.042
GO:0015267	molecular function	channel activity	2.19	0.004	0.042
GO:0004890	molecular function	GABA-A receptor activity	9.71	0.0034	0.042
GO:0005509	molecular function	calcium ion binding	1.98	0.0049	0.0477
GO:0043167	molecular function	ion binding	1.25	0.005	0.0477
GO:0005539	molecular function	glycosaminoglycan binding	3.05	0.005	0.0477
GO:0015298	molecular function	solute:cation antiporter activity	8.33	0.0053	0.0477
GO:0016917	molecular function	GABA receptor activity	8.33	0.0053	0.0477
GO:0005230	molecular function	extracellular ligand-gated ion channel activity	4.42	0.0055	0.0481
GO:0071944	cellular component	cell periphery	1.81	4.28e-11	9.29e-09
GO:0005886	cellular component	plasma membrane	1.81	9.34e-11	1.01e-08
GO:0016020	cellular component	membrane	1.43	3.13e-10	2.26e-08
GO:0044464	cellular component	cell part	1.26	8.42e-10	3.69e-08
GO:0005623	cellular component	cell	1.26	8.51e-10	3.69e-08
GO:0045202	cellular component	synapse	2.63	1.24e-05	0.0004
GO:0044425	cellular component	membrane part	1.35	1.87e-05	0.0006
GO:0005578	cellular component	proteinaceous extracellular matrix	3.14	2.15e-05	0.0006
GO:0005737	cellular component	cytoplasm	1.26	5.28e-05	0.0013
GO:0031012	cellular component	extracellular matrix	2.79	9.88e-05	0.0018
GO:0044420	cellular component	extracellular matrix part	3.73	0.0001	0.0018
GO:0043005	cellular component	neuron projection	2.14	0.0001	0.0018
GO:0030424	cellular component	axon	2.86	0.0002	0.0031
GO:0044463	cellular component	cell projection part	2.3	0.0002	0.0031
GO:0031224	cellular component	intrinsic to membrane	1.31	0.0003	0.0043
GO:0030054	cellular component	cell junction	2.08	0.0004	0.0054
GO:0044424	cellular component	intracellular part	1.18	0.0005	0.006
GO:0042995	cellular component	cell projection	1.72	0.0005	0.006
GO:0043229	cellular component	intracellular organelle	1.2	0.0006	0.0065
GO:0044421	cellular component	extracellular region part	1.84	0.0006	0.0065
GO:0005576	cellular component	extracellular region	1.6	0.0007	0.0066
GO:0005581	cellular component	collagen	4.7	0.0007	0.0066
GO:0043226	cellular component	organelle	1.19	0.0007	0.0066
GO:0070161	cellular component	anchoring junction	3.4	0.0008	0.0072
GO:0043293	cellular component	apoptosome	38.96	0.0009	0.0075
GO:0016021	cellular component	integral to membrane	1.28	0.0009	0.0075
GO:0005622	cellular component	intracellular	1.16	0.001	0.008
GO:0005856	cellular component	cytoskeleton	1.6	0.0011	0.0085
GO:0044430	cellular component	cytoskeletal part	1.74	0.0013	0.0097
GO:0044441	cellular component	cilium part	4.68	0.0018	0.0109
GO:0044444	cellular component	cytoplasmic part	1.28	0.0015	0.0109
GO:0046658	cellular component	anchored to plasma membrane	7.54	0.0018	0.0109
GO:0044297	cellular component	cell body	2.24	0.0018	0.0109
GO:0030425	cellular component	dendrite	2.32	0.0017	0.0109
GO:0043025	cellular component	neuronal cell body	2.3	0.0018	0.0109
GO:0005912	cellular component	adherens junction	3.31	0.0017	0.0109
GO:0005615	cellular component	extracellular space	1.85	0.0025	0.0147
GO:0008021	cellular component	synaptic vesicle	3.75	0.0027	0.0154
GO:0045095	cellular component	keratin filament	6.49	0.0032	0.0178
GO:0033267	cellular component	axon part	3.01	0.0033	0.0179
* Raw P-Value is the p value from the hypergeometric test
** Adjusted P-Value is the p value adjusted by the multiple test adjustment, Bonferroni-Hochberg
