# Supplementary material for: Integrative Transcriptome Profiling of Cognitive Aging and Its Preservation through Ser/Thr Protein Phosphatase Regulation
Source: PLoS One. 2015 Jun 23;10(6):e0130891. doi: 10.1371/journal.pone.0130891 (PMC4478024; doi:10.1371/journal.pone.0130891)
Supplement: S23 Table — (XLSX) [file pone.0130891.s029.xlsx]

## Sheet: S23
S23 Table. KEGG pathways of genes significantly enriched in young EE over young SH
Kegg Pathway	Enrichment Ratio	Raw P-value*	Adjusted P-value**
B cell receptor signaling pathway	14.64	2.51e-05	0.0019
Pathways in cancer	5.48	0.0001	0.0025
Protein processing in endoplasmic reticulum	7.9	0.0001	0.0025
Leishmaniasis	13.91	0.0002	0.0028
Renal cell carcinoma	12.54	0.0003	0.0028
Osteoclast differentiation	9.43	0.0002	0.0028
Gastric acid secretion	12.19	0.0003	0.0028
Cell cycle	8.76	0.0003	0.0028
Regulation of actin cytoskeleton	6.18	0.0005	0.0042
Bladder cancer	15.53	0.001	0.0075
Pyrimidine metabolism	8.99	0.0011	0.0075
Oocyte meiosis	7.88	0.0017	0.0091
T cell receptor signaling pathway	8.09	0.0016	0.0091
N-Glycan biosynthesis	13.35	0.0015	0.0091
Natural killer cell mediated cytotoxicity	7.12	0.0025	0.0125
Metabolic pathways	2.44	0.003	0.0132
Axon guidance	6.8	0.003	0.0132
Ubiquitin mediated proteolysis	6.36	0.0038	0.0134
Pancreatic cancer	9.4	0.0041	0.0134
Long-term depression	9.27	0.0043	0.0134
Adipocytokine signaling pathway	9.82	0.0036	0.0134
Hepatitis C	6.5	0.0035	0.0134
One carbon pool by folate	23.43	0.0033	0.0134
Bile secretion	9.4	0.0041	0.0134
Chronic myeloid leukemia	9.02	0.0046	0.0138
Salivary secretion	8.67	0.0051	0.0142
VEGF signaling pathway	8.78	0.005	0.0142
Wnt signaling pathway	5.78	0.0053	0.0142
Galactose metabolism	16.48	0.0066	0.0169
TGF-beta signaling pathway	7.85	0.0068	0.0169
Purine metabolism	5.3	0.0072	0.0169
Apoptosis	7.76	0.007	0.0169
Prostate cancer	7.5	0.0077	0.0175
Thyroid cancer	14.84	0.0081	0.0179
Chemokine signaling pathway	4.81	0.01	0.0214
Chagas disease (American trypanosomiasis)	6.68	0.0105	0.0219
Prion diseases	12.72	0.0109	0.0221
Pancreatic secretion	6.42	0.0117	0.0231
Vascular smooth muscle contraction	5.43	0.0183	0.0352
Amino sugar and nucleotide sugar metabolism	9.27	0.0198	0.0371
Neurotrophin signaling pathway	5.1	0.0216	0.0395
Insulin signaling pathway	4.87	0.0242	0.0403
mTOR signaling pathway	8.4	0.0238	0.0403
Tight junction	4.87	0.0242	0.0403
Endometrial cancer	8.56	0.023	0.0403
Cytokine-cytokine receptor interaction	3.63	0.0252	0.0407
Non-small cell lung cancer	8.09	0.0255	0.0407
Acute myeloid leukemia	7.81	0.0273	0.0427
* Raw P-Value is the p value from the hypergeometric test
** Adjusted P-Value is the p value adjusted by the multiple test adjustment, Bonferroni-Hochberg
