# Supplementary material for: Integrative Transcriptome Profiling of Cognitive Aging and Its Preservation through Ser/Thr Protein Phosphatase Regulation
Source: PLoS One. 2015 Jun 23;10(6):e0130891. doi: 10.1371/journal.pone.0130891 (PMC4478024; doi:10.1371/journal.pone.0130891)
Supplement: S24 Table — (XLSX) [file pone.0130891.s030.xlsx]

## Sheet: S24
S24 Table. KEGG pathways of genes significantly enriched in young SH over young EE
Kegg Pathway	Enrichment Ratio	Raw P-value*	Adjusted P-value**
Systemic lupus erythematosus	20.19	1.33e-13	5.45e-12
Metabolic pathways	3.32	1.88e-05	0.0004
Pyruvate metabolism	21.53	3.68e-05	0.0005
Huntington's disease	7.05	0.0002	0.0016
Glycolysis / Gluconeogenesis	14.93	0.0002	0.0016
Parkinson's disease	7.82	0.0005	0.0034
Chemokine signaling pathway	6.26	0.0013	0.0076
Basal cell carcinoma	12.62	0.0018	0.0087
Focal adhesion	5.79	0.0019	0.0087
Oxidative phosphorylation	6.3	0.0039	0.0153
Arrhythmogenic right ventricular cardiomyopathy (ARVC)	9.38	0.0041	0.0153
Histidine metabolism	17.8	0.0056	0.0191
Prostate cancer	7.8	0.0069	0.0218
Pentose and glucuronate interconversions	14.93	0.008	0.0234
Pyrimidine metabolism	7.01	0.0092	0.0236
Alzheimer's disease	4.92	0.0092	0.0236
Vasopressin-regulated water reabsorption	10.76	0.0149	0.0305
Porphyrin and chlorophyll metabolism	11.57	0.013	0.0305
Regulation of actin cytoskeleton	4.29	0.0147	0.0305
Pathways in cancer	3.56	0.0139	0.0305
Glycerolipid metabolism	9.08	0.0206	0.0377
Hedgehog signaling pathway	8.57	0.023	0.0377
Cytokine-cytokine receptor interaction	3.78	0.0222	0.0377
Endometrial cancer	8.9	0.0214	0.0377
Tight junction	5.07	0.0219	0.0377
Cytosolic DNA-sensing pathway	8.27	0.0246	0.0388
Cell adhesion molecules (CAMs)	4.66	0.0272	0.0413
* Raw P-Value is the p value from the hypergeometric test
** Adjusted P-Value is the p value adjusted by the multiple test adjustment, Bonferroni-Hochberg
