# Supplementary material for: Integrative Transcriptome Profiling of Cognitive Aging and Its Preservation through Ser/Thr Protein Phosphatase Regulation
Source: PLoS One. 2015 Jun 23;10(6):e0130891. doi: 10.1371/journal.pone.0130891 (PMC4478024; doi:10.1371/journal.pone.0130891)
Supplement: S25 Table — (XLSX) [file pone.0130891.s031.xlsx]

## Sheet: S25
S25 Table. KEGG pathways of genes significantly enriched in aged EE over aged SH
Kegg Pathway	Enrichment Ratio	Raw P-value*	Adjusted P-value**
Metabolic pathways	2.87	8.12e-06	0.0002
MAPK signaling pathway	5.51	1.72e-05	0.0002
Bile secretion	12.47	9.19e-06	0.0002
Gastric acid secretion	12.13	1.08e-05	0.0002
Axon guidance	9.01	3.46e-06	0.0002
Pancreatic secretion	9.93	7.5e-06	0.0002
Glycosaminoglycan biosynthesis - keratan sulfate	29.52	0.0001	0.0012
Salivary secretion	9.58	0.0002	0.0018
Purine metabolism	6.15	0.0002	0.0018
Chemokine signaling pathway	5.59	0.0003	0.0024
Glycosphingolipid biosynthesis - lacto and neolacto series	17.03	0.0007	0.0047
Regulation of actin cytoskeleton	4.78	0.0007	0.0047
Fatty acid elongation in mitochondria	36.9	0.0012	0.0075
Long-term potentiation	8.56	0.0013	0.0075
Alanine, aspartate and glutamate metabolism	13.42	0.0014	0.0076
Vascular smooth muscle contraction	6	0.0016	0.0081
Ether lipid metabolism	12.3	0.0019	0.0091
Glycerophospholipid metabolism	7.38	0.0022	0.0099
Dilated cardiomyopathy	6.63	0.0032	0.0136
GnRH signaling pathway	5.96	0.0047	0.019
Glycerolipid metabolism	8.68	0.0051	0.0197
Proximal tubule bicarbonate reclamation	14.76	0.008	0.027
Oocyte meiosis	5.22	0.0075	0.027
alpha-Linolenic acid metabolism	14.76	0.008	0.027
Nitrogen metabolism	12.84	0.0105	0.034
Adipocytokine signaling pathway	6.51	0.0112	0.0349
Glycosaminoglycan biosynthesis - heparan sulfate	11.35	0.0134	0.0402
VEGF signaling pathway	5.83	0.0151	0.0408
Galactose metabolism	10.93	0.0144	0.0408
RNA degradation	5.83	0.0151	0.0408
Protein digestion and absorption	5.68	0.0161	0.0418
Phototransduction	10.18	0.0165	0.0418
Hypertrophic cardiomyopathy (HCM)	5.34	0.019	0.0466
Apoptosis	5.15	0.0209	0.0498
* Raw P-Value is the p value from the hypergeometric test
** Adjusted P-Value is the p value adjusted by the multiple test adjustment, Bonferroni-Hochberg
