# Supplementary material for: Integrative Transcriptome Profiling of Cognitive Aging and Its Preservation through Ser/Thr Protein Phosphatase Regulation
Source: PLoS One. 2015 Jun 23;10(6):e0130891. doi: 10.1371/journal.pone.0130891 (PMC4478024; doi:10.1371/journal.pone.0130891)
Supplement: S26 Table — (XLSX) [file pone.0130891.s032.xlsx]

## Sheet: S26
S26 Table. KEGG analysis for genes significantly enriched in aged SH over aged EE
Kegg Pathway	Enrichment Ratio	Raw P-value*	Adjusted P-value**
Neuroactive ligand-receptor interaction	9.38	3.47e-13	3.12e-11
Calcium signaling pathway	9.99	8.81e-10	3.96e-08
ECM-receptor interaction	12.72	2.46e-07	7.38e-06
Hematopoietic cell lineage	10.01	3.23e-05	0.0007
Apoptosis	9.54	4.23e-05	0.0008
Focal adhesion	5.47	0.0001	0.0015
Small cell lung cancer	7.86	0.0005	0.0064
Biosynthesis of unsaturated fatty acids	16.41	0.0008	0.008
Amyotrophic lateral sclerosis (ALS)	9.77	0.0008	0.008
Melanogenesis	6.84	0.0009	0.0081
Wnt signaling pathway	5.33	0.001	0.0082
Amoebiasis	5.9	0.0017	0.0128
Bacterial invasion of epithelial cells	7.71	0.0019	0.0132
Gastric acid secretion	7.5	0.0021	0.0135
Alzheimer's disease	4.37	0.0027	0.0135
Chemokine signaling pathway	4.44	0.0025	0.0135
Toxoplasmosis	5.39	0.0025	0.0135
Protein digestion and absorption	7.01	0.0026	0.0135
Pathways in cancer	3.37	0.0029	0.0137
Gap junction	6.22	0.0041	0.0185
Primary bile acid biosynthesis	18.24	0.0053	0.0227
Endometrial cancer	7.89	0.0066	0.0228
Type II diabetes mellitus	8.37	0.0056	0.0228
Chagas disease (American trypanosomiasis)	5.47	0.0064	0.0228
GnRH signaling pathway	5.53	0.0061	0.0228
Glycerolipid metabolism	8.05	0.0062	0.0228
Non-small cell lung cancer	7.46	0.0077	0.0257
Purine metabolism	4.07	0.0081	0.026
Adipocytokine signaling pathway	6.03	0.0137	0.0425
Long-term potentiation	5.95	0.0142	0.0426
p53 signaling pathway	5.86	0.0148	0.043
Pancreatic cancer	5.78	0.0154	0.0433
Axon guidance	4.18	0.016	0.0436
VEGF signaling pathway	5.4	0.0184	0.0475
Hepatitis C	3.99	0.0185	0.0475
Salivary secretion	5.33	0.019	0.0475
* Raw P-Value is the p value from the hypergeometric test
** Adjusted P-Value is the p value adjusted by the multiple test adjustment, Bonferroni-Hochberg
